# Supplementary material for: Every contact leaves a trace: Documenting contamination in lithic residue studies at the Middle Palaeolithic sites of Lusakert Cave 1 (Armenia) and Crvena Stijena (Montenegro)
Source: PLoS One. 2022 Apr 7;17(4):e0266362. doi: 10.1371/journal.pone.0266362 (PMC8989205; doi:10.1371/journal.pone.0266362)
Supplement: S1 File — (ZIP) [file pone.0266362.s001.zip]

Archive with 40 entries (40 files):
- S1 Fig for Fig 5 - Fat Reflectance Slide 6b1.CSV
- __MACOSX/._S1 Fig for Fig 5 - Fat Reflectance Slide 6b1.CSV
- S2 Fig for Fig 5 - LKT1 g04_1026_Spec_C_trans.CSV
- __MACOSX/._S2 Fig for Fig 5 - LKT1 g04_1026_Spec_C_trans.CSV
- S3 Fig for Fig 6 - LKT1 h05_699_Spec_D.CSV
- __MACOSX/._S3 Fig for Fig 6 - LKT1 h05_699_Spec_D.CSV
- S4 Fig for Fig 6 - LKT1 h05_699_Spec_E.CSV
- __MACOSX/._S4 Fig for Fig 6 - LKT1 h05_699_Spec_E.CSV
- S5 Fig for Fig 7 - LKT1 h05_442_Spec_B.CSV
- __MACOSX/._S5 Fig for Fig 7 - LKT1 h05_442_Spec_B.CSV
- S6 Fig for Fig 7 - LKT1 h05_442_Spec_D.CSV
- __MACOSX/._S6 Fig for Fig 7 - LKT1 h05_442_Spec_D.CSV
- S7 Fig for Fig 8 - LKT1 f05_891_Spec_H.CSV
- __MACOSX/._S7 Fig for Fig 8 - LKT1 f05_891_Spec_H.CSV
- S8 Fig for Fig 8 - LKT1 f05_891_Spec_J.CSV
- __MACOSX/._S8 Fig for Fig 8 - LKT1 f05_891_Spec_J.CSV
- S9 Fig for Fig 9 - LKT1 h05_477_Spec_I_trans.CSV
- __MACOSX/._S9 Fig for Fig 9 - LKT1 h05_477_Spec_I_trans.CSV
- S10 Fig for Fig 9 - LKT1 h05_477_Spec_K.CSV
- __MACOSX/._S10 Fig for Fig 9 - LKT1 h05_477_Spec_K.CSV
- S11 Fig for Figs 7-9 - Stearamide NIST standard.CSV
- __MACOSX/._S11 Fig for Figs 7-9 - Stearamide NIST standard.CSV
- S12 Fig for Fig 5 - image of LKT1 g04_1026_Spec_C.JPG
- __MACOSX/._S12 Fig for Fig 5 - image of LKT1 g04_1026_Spec_C.JPG
- S13 Fig for Fig 6 - image of LKT1 h05_699_Spec_D.JPG
- __MACOSX/._S13 Fig for Fig 6 - image of LKT1 h05_699_Spec_D.JPG
- S14 Fig for Fig 6 - image of LKT1 h05_699_Spec_E.JPG
- __MACOSX/._S14 Fig for Fig 6 - image of LKT1 h05_699_Spec_E.JPG
- S15 Fig for Fig 7 - image of LKT1 h05_442_Spec_B.JPG
- __MACOSX/._S15 Fig for Fig 7 - image of LKT1 h05_442_Spec_B.JPG
- S16 Fig for Fig 7 - image of LKT1 h05_442_Spec_D.JPG
- __MACOSX/._S16 Fig for Fig 7 - image of LKT1 h05_442_Spec_D.JPG
- S17 Fig for Fig 8 - image of LKT1 f05_891_Spec_H.JPG
- __MACOSX/._S17 Fig for Fig 8 - image of LKT1 f05_891_Spec_H.JPG
- S18 Fig for Fig 8 - image of LKT1 f05_891_Spec_J.JPG
- __MACOSX/._S18 Fig for Fig 8 - image of LKT1 f05_891_Spec_J.JPG
- S19 Fig for Fig 9 - image of LKT1 h05_477_Spec_I.JPG
- __MACOSX/._S19 Fig for Fig 9 - image of LKT1 h05_477_Spec_I.JPG
- S20 Fig for Fig 9 - image of LKT1 h05_477_Spec_K.JPG
- __MACOSX/._S20 Fig for Fig 9 - image of LKT1 h05_477_Spec_K.JPG
