# Supplementary material for: Every contact leaves a trace: Documenting contamination in lithic residue studies at the Middle Palaeolithic sites of Lusakert Cave 1 (Armenia) and Crvena Stijena (Montenegro)
Source: PLoS One. 2022 Apr 7;17(4):e0266362. doi: 10.1371/journal.pone.0266362 (PMC8989205; doi:10.1371/journal.pone.0266362)
Supplement: S1 File — (ZIP) [file pone.0266362.s001.zip › S1 Fig for Fig 5 - Fat Reflectance Slide 6b1.CSV]

6.499040e+002	-2.111665e-002
6.503861e+002	-2.067712e-002
6.508682e+002	-2.055986e-002
6.513503e+002	-2.090103e-002
6.518325e+002	-2.169718e-002
6.523146e+002	-2.277764e-002
6.527968e+002	-2.384166e-002
6.532789e+002	-2.455201e-002
6.537610e+002	-2.464431e-002
6.542431e+002	-2.401504e-002
6.547252e+002	-2.276035e-002
6.552073e+002	-2.115591e-002
6.556895e+002	-1.957381e-002
6.561716e+002	-1.836475e-002
6.566537e+002	-1.774822e-002
6.571359e+002	-1.776479e-002
6.576180e+002	-1.829347e-002
6.581001e+002	-1.912212e-002
6.585822e+002	-2.002211e-002
6.590643e+002	-2.080989e-002
6.595465e+002	-2.137374e-002
6.600286e+002	-2.167320e-002
6.605107e+002	-2.171461e-002
6.609929e+002	-2.152959e-002
6.614750e+002	-2.116074e-002
6.619571e+002	-2.067021e-002
6.624392e+002	-2.015226e-002
6.629213e+002	-1.973892e-002
6.634035e+002	-1.957796e-002
6.638856e+002	-1.979205e-002
6.643677e+002	-2.043815e-002
6.648499e+002	-2.149216e-002
6.653320e+002	-2.285640e-002
6.658141e+002	-2.437342e-002
6.662962e+002	-2.583135e-002
6.667784e+002	-2.697159e-002
6.672605e+002	-2.753030e-002
6.677426e+002	-2.734258e-002
6.682247e+002	-2.645765e-002
6.687068e+002	-2.514585e-002
6.691890e+002	-2.375138e-002
6.696711e+002	-2.252821e-002
6.701532e+002	-2.158301e-002
6.706354e+002	-2.091262e-002
6.711175e+002	-2.046015e-002
6.715996e+002	-2.015384e-002
6.720817e+002	-1.992135e-002
6.725638e+002	-1.970064e-002
6.730460e+002	-1.944779e-002
6.735281e+002	-1.915297e-002
6.740102e+002	-1.885104e-002
6.744924e+002	-1.862369e-002
6.749745e+002	-1.858084e-002
6.754566e+002	-1.882417e-002
6.759387e+002	-1.939215e-002
6.764208e+002	-2.021501e-002
6.769030e+002	-2.110324e-002
6.773851e+002	-2.179148e-002
6.778672e+002	-2.202766e-002
6.783494e+002	-2.166926e-002
6.788315e+002	-2.074865e-002
6.793136e+002	-1.948318e-002
6.797957e+002	-1.821763e-002
6.802778e+002	-1.730642e-002
6.807599e+002	-1.697290e-002
6.812421e+002	-1.721334e-002
6.817242e+002	-1.779571e-002
6.822064e+002	-1.836154e-002
6.826885e+002	-1.858420e-002
6.831706e+002	-1.831606e-002
6.836527e+002	-1.765957e-002
6.841348e+002	-1.693431e-002
6.846169e+002	-1.653990e-002
6.850991e+002	-1.677877e-002
6.855812e+002	-1.771549e-002
6.860634e+002	-1.914036e-002
6.865455e+002	-2.064322e-002
6.870276e+002	-2.176485e-002
6.875097e+002	-2.216269e-002
6.879918e+002	-2.173226e-002
6.884739e+002	-2.063137e-002
6.889561e+002	-1.920456e-002
6.894382e+002	-1.783988e-002
6.899203e+002	-1.683436e-002
6.904025e+002	-1.631839e-002
6.908846e+002	-1.625725e-002
6.913667e+002	-1.650925e-002
6.918488e+002	-1.690254e-002
6.923309e+002	-1.729642e-002
6.928131e+002	-1.760707e-002
6.932952e+002	-1.779813e-002
6.937773e+002	-1.785680e-002
6.942595e+002	-1.777513e-002
6.947416e+002	-1.755336e-002
6.952237e+002	-1.721175e-002
6.957058e+002	-1.680169e-002
6.961879e+002	-1.639660e-002
6.966701e+002	-1.606347e-002
6.971522e+002	-1.582951e-002
6.976343e+002	-1.566645e-002
6.981165e+002	-1.550470e-002
6.985986e+002	-1.527451e-002
6.990807e+002	-1.495271e-002
6.995628e+002	-1.458828e-002
7.000449e+002	-1.428832e-002
7.005271e+002	-1.416852e-002
7.010092e+002	-1.428896e-002
7.014913e+002	-1.461567e-002
7.019734e+002	-1.502662e-002
7.024556e+002	-1.536682e-002
7.029377e+002	-1.552500e-002
7.034198e+002	-1.549757e-002
7.039019e+002	-1.540385e-002
7.043841e+002	-1.544456e-002
7.048662e+002	-1.581932e-002
7.053483e+002	-1.664256e-002
7.058304e+002	-1.789413e-002
7.063126e+002	-1.942292e-002
7.067947e+002	-2.099828e-002
7.072768e+002	-2.238332e-002
7.077590e+002	-2.339527e-002
7.082411e+002	-2.393395e-002
7.087232e+002	-2.397026e-002
7.092053e+002	-2.351824e-002
7.096874e+002	-2.261343e-002
7.101696e+002	-2.131749e-002
7.106517e+002	-1.973750e-002
7.111338e+002	-1.804444e-002
7.116160e+002	-1.645952e-002
7.120981e+002	-1.520461e-002
7.125802e+002	-1.443257e-002
7.130623e+002	-1.417538e-002
7.135444e+002	-1.433795e-002
7.140266e+002	-1.474762e-002
7.145087e+002	-1.523593e-002
7.149908e+002	-1.571528e-002
7.154730e+002	-1.621285e-002
7.159551e+002	-1.683835e-002
7.164372e+002	-1.770118e-002
7.169193e+002	-1.881700e-002
7.174014e+002	-2.005435e-002
7.178835e+002	-2.115023e-002
7.183657e+002	-2.179233e-002
7.188478e+002	-2.173412e-002
7.193300e+002	-2.089472e-002
7.198121e+002	-1.940029e-002
7.202942e+002	-1.754292e-002
7.207763e+002	-1.567812e-002
7.212584e+002	-1.410572e-002
7.217405e+002	-1.299219e-002
7.222227e+002	-1.235874e-002
7.227048e+002	-1.213022e-002
7.231870e+002	-1.220361e-002
7.236691e+002	-1.250080e-002
7.241512e+002	-1.297874e-002
7.246333e+002	-1.360471e-002
7.251154e+002	-1.431907e-002
7.255975e+002	-1.501916e-002
7.260797e+002	-1.557778e-002
7.265618e+002	-1.589289e-002
7.270439e+002	-1.593751e-002
7.275261e+002	-1.578162e-002
7.280082e+002	-1.556759e-002
7.284903e+002	-1.544840e-002
7.289724e+002	-1.551906e-002
7.294545e+002	-1.577619e-002
7.299366e+002	-1.612592e-002
7.304188e+002	-1.643655e-002
7.309009e+002	-1.660765e-002
7.313831e+002	-1.662078e-002
7.318652e+002	-1.654367e-002
7.323473e+002	-1.648584e-002
7.328294e+002	-1.653100e-002
7.333115e+002	-1.668577e-002
7.337937e+002	-1.687264e-002
7.342758e+002	-1.697337e-002
7.347579e+002	-1.689485e-002
7.352401e+002	-1.662694e-002
7.357222e+002	-1.625310e-002
7.362043e+002	-1.591346e-002
7.366864e+002	-1.573056e-002
7.371685e+002	-1.573845e-002
7.376507e+002	-1.584958e-002
7.381328e+002	-1.588133e-002
7.386149e+002	-1.562934e-002
7.390970e+002	-1.495808e-002
7.395792e+002	-1.386529e-002
7.400613e+002	-1.249381e-002
7.405434e+002	-1.108748e-002
7.410255e+002	-9.913734e-003
7.415077e+002	-9.182355e-003
7.419898e+002	-8.995326e-003
7.424719e+002	-9.335320e-003
7.429540e+002	-1.009247e-002
7.434362e+002	-1.110640e-002
7.439183e+002	-1.220613e-002
7.444004e+002	-1.323321e-002
7.448825e+002	-1.405154e-002
7.453647e+002	-1.455095e-002
7.458468e+002	-1.465543e-002
7.463289e+002	-1.433728e-002
7.468110e+002	-1.363120e-002
7.472932e+002	-1.263831e-002
7.477753e+002	-1.151219e-002
7.482574e+002	-1.042824e-002
7.487396e+002	-9.547129e-003
7.492217e+002	-8.984746e-003
7.497038e+002	-8.800392e-003
7.501859e+002	-8.999903e-003
7.506680e+002	-9.550144e-003
7.511501e+002	-1.039026e-002
7.516323e+002	-1.143465e-002
7.521144e+002	-1.256863e-002
7.525966e+002	-1.364896e-002
7.530787e+002	-1.451609e-002
7.535608e+002	-1.502566e-002
7.540429e+002	-1.508762e-002
7.545250e+002	-1.469973e-002
7.550071e+002	-1.395722e-002
7.554893e+002	-1.303264e-002
7.559714e+002	-1.212761e-002
7.564536e+002	-1.141567e-002
7.569357e+002	-1.099451e-002
7.574178e+002	-1.087012e-002
7.578999e+002	-1.097451e-002
7.583820e+002	-1.120913e-002
7.588641e+002	-1.148922e-002
7.593463e+002	-1.176871e-002
7.598284e+002	-1.203583e-002
7.603105e+002	-1.228656e-002
7.607927e+002	-1.249243e-002
7.612748e+002	-1.258475e-002
7.617569e+002	-1.246735e-002
7.622390e+002	-1.205411e-002
7.627211e+002	-1.131583e-002
7.632032e+002	-1.031232e-002
7.636854e+002	-9.191893e-003
7.641675e+002	-8.155493e-003
7.646497e+002	-7.395444e-003
7.651318e+002	-7.035248e-003
7.656139e+002	-7.092819e-003
7.660960e+002	-7.482638e-003
7.665781e+002	-8.052562e-003
7.670602e+002	-8.637657e-003
7.675424e+002	-9.108904e-003
7.680245e+002	-9.398844e-003
7.685067e+002	-9.499803e-003
7.689888e+002	-9.441092e-003
7.694709e+002	-9.260401e-003
7.699530e+002	-8.985492e-003
7.704351e+002	-8.633727e-003
7.709172e+002	-8.228099e-003
7.713994e+002	-7.815616e-003
7.718815e+002	-7.473877e-003
7.723636e+002	-7.296765e-003
7.728458e+002	-7.361956e-003
7.733279e+002	-7.692553e-003
7.738100e+002	-8.232781e-003
7.742921e+002	-8.850489e-003
7.747743e+002	-9.372287e-003
7.752564e+002	-9.636355e-003
7.757385e+002	-9.546773e-003
7.762206e+002	-9.106567e-003
7.767028e+002	-8.419327e-003
7.771849e+002	-7.655312e-003
7.776670e+002	-6.997037e-003
7.781491e+002	-6.580544e-003
7.786313e+002	-6.457261e-003
7.791134e+002	-6.584721e-003
7.795955e+002	-6.849477e-003
7.800776e+002	-7.108759e-003
7.805598e+002	-7.237755e-003
7.810419e+002	-7.165602e-003
7.815240e+002	-6.892397e-003
7.820061e+002	-6.483441e-003
7.824883e+002	-6.047928e-003
7.829704e+002	-5.708163e-003
7.834525e+002	-5.567785e-003
7.839346e+002	-5.682164e-003
7.844167e+002	-6.038125e-003
7.848989e+002	-6.546666e-003
7.853810e+002	-7.056863e-003
7.858631e+002	-7.389158e-003
7.863453e+002	-7.385379e-003
7.868274e+002	-6.959182e-003
7.873095e+002	-6.134118e-003
7.877916e+002	-5.050727e-003
7.882737e+002	-3.939738e-003
7.887559e+002	-3.059465e-003
7.892380e+002	-2.620337e-003
7.897202e+002	-2.719492e-003
7.902023e+002	-3.312896e-003
7.906844e+002	-4.235053e-003
7.911665e+002	-5.257369e-003
7.916486e+002	-6.161886e-003
7.921307e+002	-6.803519e-003
7.926129e+002	-7.139007e-003
7.930950e+002	-7.217779e-003
7.935771e+002	-7.141647e-003
7.940593e+002	-7.016926e-003
7.945414e+002	-6.916855e-003
7.950235e+002	-6.869274e-003
7.955056e+002	-6.864480e-003
7.959877e+002	-6.877199e-003
7.964698e+002	-6.884048e-003
7.969520e+002	-6.870677e-003
7.974341e+002	-6.827917e-003
7.979163e+002	-6.745062e-003
7.983984e+002	-6.607402e-003
7.988805e+002	-6.403850e-003
7.993626e+002	-6.137026e-003
7.998447e+002	-5.830318e-003
8.003268e+002	-5.520939e-003
8.008090e+002	-5.242605e-003
8.012911e+002	-5.004939e-003
8.017733e+002	-4.785265e-003
8.022554e+002	-4.541577e-003
8.027375e+002	-4.244798e-003
8.032196e+002	-3.914028e-003
8.037017e+002	-3.635384e-003
8.041838e+002	-3.545180e-003
8.046660e+002	-3.779639e-003
8.051481e+002	-4.407317e-003
8.056302e+002	-5.377622e-003
8.061124e+002	-6.510665e-003
8.065945e+002	-7.540638e-003
8.070766e+002	-8.196658e-003
8.075587e+002	-8.295784e-003
8.080408e+002	-7.807220e-003
8.085230e+002	-6.866208e-003
8.090051e+002	-5.726737e-003
8.094872e+002	-4.675173e-003
8.099694e+002	-3.938097e-003
8.104515e+002	-3.620795e-003
8.109336e+002	-3.695707e-003
8.114157e+002	-4.037411e-003
8.118978e+002	-4.481011e-003
8.123800e+002	-4.877637e-003
8.128621e+002	-5.126047e-003
8.133442e+002	-5.177749e-003
8.138264e+002	-5.023379e-003
8.143085e+002	-4.679369e-003
8.147906e+002	-4.181401e-003
8.152727e+002	-3.588559e-003
8.157549e+002	-2.985792e-003
8.162370e+002	-2.476488e-003
8.167191e+002	-2.158446e-003
8.172012e+002	-2.094546e-003
8.176833e+002	-2.288657e-003
8.181655e+002	-2.686202e-003
8.186476e+002	-3.196510e-003
8.191297e+002	-3.731088e-003
8.196119e+002	-4.235151e-003
8.200940e+002	-4.698053e-003
8.205761e+002	-5.136853e-003
8.210582e+002	-5.564056e-003
8.215403e+002	-5.960217e-003
8.220225e+002	-6.269479e-003
8.225046e+002	-6.424876e-003
8.229867e+002	-6.391509e-003
8.234689e+002	-6.203012e-003
8.239510e+002	-5.968485e-003
8.244331e+002	-5.837739e-003
8.249152e+002	-5.937698e-003
8.253973e+002	-6.305957e-003
8.258795e+002	-6.859164e-003
8.263616e+002	-7.410819e-003
8.268437e+002	-7.740240e-003
8.273259e+002	-7.679369e-003
8.278080e+002	-7.183528e-003
8.282901e+002	-6.354155e-003
8.287722e+002	-5.405111e-003
8.292543e+002	-4.587382e-003
8.297365e+002	-4.104374e-003
8.302186e+002	-4.052019e-003
8.307007e+002	-4.404365e-003
8.311829e+002	-5.042441e-003
8.316650e+002	-5.807596e-003
8.321471e+002	-6.550485e-003
8.326292e+002	-7.159443e-003
8.331113e+002	-7.562682e-003
8.335934e+002	-7.716446e-003
8.340756e+002	-7.595439e-003
8.345577e+002	-7.195488e-003
8.350399e+002	-6.548037e-003
8.355220e+002	-5.734813e-003
8.360041e+002	-4.887367e-003
8.364862e+002	-4.165813e-003
8.369683e+002	-3.717619e-003
8.374504e+002	-3.633708e-003
8.379326e+002	-3.918231e-003
8.384147e+002	-4.488849e-003
8.388969e+002	-5.202894e-003
8.393790e+002	-5.902496e-003
8.398611e+002	-6.454421e-003
8.403432e+002	-6.774683e-003
8.408253e+002	-6.830266e-003
8.413074e+002	-6.629691e-003
8.417896e+002	-6.207095e-003
8.422717e+002	-5.614954e-003
8.427538e+002	-4.920293e-003
8.432360e+002	-4.202600e-003
8.437181e+002	-3.546133e-003
8.442002e+002	-3.023995e-003
8.446823e+002	-2.679155e-003
8.451644e+002	-2.510848e-003
8.456466e+002	-2.474214e-003
8.461287e+002	-2.496848e-003
8.466108e+002	-2.502514e-003
8.470930e+002	-2.434216e-003
8.475751e+002	-2.263969e-003
8.480572e+002	-1.989278e-003
8.485393e+002	-1.618692e-003
8.490214e+002	-1.163499e-003
8.495036e+002	-6.391820e-004
8.499857e+002	-7.905062e-005
8.504678e+002	4.520509e-004
8.509500e+002	8.574270e-004
8.514321e+002	1.031760e-003
8.519142e+002	9.037096e-004
8.523963e+002	4.787525e-004
8.528784e+002	-1.402338e-004
8.533606e+002	-7.705770e-004
8.538427e+002	-1.209661e-003
8.543248e+002	-1.311055e-003
8.548069e+002	-1.047230e-003
8.552891e+002	-5.258500e-004
8.557712e+002	5.152649e-005
8.562533e+002	4.731798e-004
8.567355e+002	6.068430e-004
8.572176e+002	4.554341e-004
8.576997e+002	1.507861e-004
8.581818e+002	-1.078710e-004
8.586639e+002	-1.458647e-004
8.591461e+002	1.101184e-004
8.596282e+002	6.017332e-004
8.601103e+002	1.172206e-003
8.605925e+002	1.641111e-003
8.610746e+002	1.891594e-003
8.615567e+002	1.921213e-003
8.620388e+002	1.840381e-003
8.625209e+002	1.816990e-003
8.630031e+002	1.999131e-003
8.634852e+002	2.452602e-003
8.639673e+002	3.139071e-003
8.644495e+002	3.938188e-003
8.649316e+002	4.700526e-003
8.654137e+002	5.302372e-003
8.658958e+002	5.679034e-003
8.663779e+002	5.828346e-003
8.668600e+002	5.791408e-003
8.673422e+002	5.626063e-003
8.678243e+002	5.392439e-003
8.683065e+002	5.151229e-003
8.687886e+002	4.970778e-003
8.692707e+002	4.926338e-003
8.697528e+002	5.084611e-003
8.702349e+002	5.474539e-003
8.707170e+002	6.060995e-003
8.711992e+002	6.738557e-003
8.716813e+002	7.357693e-003
8.721635e+002	7.777699e-003
8.726456e+002	7.927971e-003
8.731277e+002	7.846115e-003
8.736098e+002	7.674827e-003
8.740919e+002	7.609338e-003
8.745740e+002	7.820677e-003
8.750562e+002	8.381970e-003
8.755383e+002	9.231043e-003
8.760204e+002	1.018414e-002
8.765026e+002	1.099824e-002
8.769847e+002	1.145907e-002
8.774668e+002	1.145951e-002
8.779489e+002	1.103753e-002
8.784310e+002	1.036032e-002
8.789131e+002	9.663943e-003
8.793953e+002	9.177265e-003
8.798774e+002	9.054539e-003
8.803596e+002	9.338685e-003
8.808417e+002	9.960559e-003
8.813238e+002	1.076966e-002
8.818059e+002	1.158360e-002
8.822880e+002	1.224114e-002
8.827701e+002	1.264076e-002
8.832523e+002	1.275839e-002
8.837344e+002	1.263963e-002
8.842166e+002	1.237282e-002
8.846987e+002	1.204924e-002
8.851808e+002	1.172920e-002
8.856629e+002	1.142015e-002
8.861450e+002	1.108280e-002
8.866272e+002	1.065908e-002
8.871093e+002	1.011525e-002
8.875914e+002	9.480728e-003
8.880735e+002	8.863328e-003
8.885557e+002	8.428859e-003
8.890378e+002	8.349475e-003
8.895199e+002	8.736532e-003
8.900020e+002	9.589720e-003
8.904842e+002	1.078317e-002
8.909663e+002	1.209959e-002
8.914484e+002	1.329973e-002
8.919305e+002	1.420282e-002
8.924127e+002	1.474425e-002
8.928948e+002	1.498827e-002
8.933769e+002	1.508768e-002
8.938590e+002	1.521085e-002
8.943412e+002	1.546671e-002
8.948233e+002	1.586268e-002
8.953054e+002	1.630909e-002
8.957875e+002	1.666922e-002
8.962697e+002	1.682721e-002
8.967518e+002	1.674563e-002
8.972339e+002	1.648695e-002
8.977161e+002	1.619307e-002
8.981982e+002	1.603196e-002
8.986803e+002	1.614069e-002
8.991624e+002	1.658425e-002
8.996445e+002	1.734431e-002
9.001266e+002	1.833627e-002
9.006088e+002	1.944172e-002
9.010909e+002	2.054016e-002
9.015731e+002	2.153044e-002
9.020552e+002	2.233887e-002
9.025373e+002	2.292096e-002
9.030194e+002	2.326219e-002
9.035015e+002	2.338308e-002
9.039836e+002	2.334322e-002
9.044658e+002	2.323730e-002
9.049479e+002	2.317533e-002
9.054301e+002	2.325341e-002
9.059122e+002	2.352172e-002
9.063943e+002	2.396708e-002
9.068764e+002	2.451812e-002
9.073585e+002	2.507370e-002
9.078406e+002	2.554209e-002
9.083228e+002	2.587736e-002
9.088049e+002	2.609303e-002
9.092870e+002	2.625038e-002
9.097692e+002	2.642440e-002
9.102513e+002	2.666715e-002
9.107334e+002	2.698418e-002
9.112155e+002	2.733602e-002
9.116976e+002	2.766096e-002
9.121797e+002	2.790978e-002
9.126619e+002	2.807255e-002
9.131440e+002	2.818748e-002
9.136262e+002	2.832684e-002
9.141083e+002	2.856984e-002
9.145904e+002	2.897174e-002
9.150725e+002	2.954759e-002
9.155546e+002	3.026923e-002
9.160367e+002	3.107823e-002
9.165189e+002	3.190439e-002
9.170010e+002	3.268172e-002
9.174832e+002	3.335814e-002
9.179653e+002	3.389810e-002
9.184474e+002	3.428245e-002
9.189295e+002	3.450998e-002
9.194116e+002	3.459845e-002
9.198937e+002	3.458532e-002
9.203759e+002	3.452153e-002
9.208580e+002	3.446090e-002
9.213401e+002	3.444612e-002
9.218223e+002	3.449997e-002
9.223044e+002	3.462489e-002
9.227865e+002	3.481354e-002
9.232686e+002	3.506211e-002
9.237507e+002	3.538062e-002
9.242329e+002	3.579013e-002
9.247150e+002	3.630780e-002
9.251971e+002	3.692583e-002
9.256793e+002	3.759917e-002
9.261614e+002	3.824899e-002
9.266435e+002	3.878993e-002
9.271256e+002	3.916608e-002
9.276078e+002	3.938559e-002
9.280899e+002	3.952957e-002
9.285720e+002	3.973027e-002
9.290541e+002	4.012174e-002
9.295363e+002	4.078551e-002
9.300184e+002	4.171184e-002
9.305005e+002	4.279692e-002
9.309826e+002	4.387514e-002
9.314648e+002	4.477783e-002
9.319469e+002	4.539229e-002
9.324290e+002	4.569844e-002
9.329111e+002	4.576670e-002
9.333932e+002	4.572421e-002
9.338754e+002	4.570411e-002
9.343575e+002	4.580440e-002
9.348396e+002	4.606998e-002
9.353218e+002	4.650099e-002
9.358039e+002	4.707605e-002
9.362860e+002	4.777421e-002
9.367681e+002	4.858106e-002
9.372502e+002	4.947862e-002
9.377324e+002	5.042675e-002
9.382145e+002	5.135130e-002
9.386967e+002	5.215332e-002
9.391788e+002	5.274097e-002
9.396609e+002	5.307051e-002
9.401430e+002	5.317947e-002
9.406251e+002	5.318820e-002
9.411072e+002	5.326760e-002
9.415894e+002	5.357902e-002
9.420715e+002	5.421411e-002
9.425536e+002	5.515635e-002
9.430358e+002	5.628325e-002
9.435179e+002	5.740740e-002
9.440000e+002	5.834327e-002
9.444821e+002	5.897105e-002
9.449642e+002	5.927368e-002
9.454464e+002	5.933214e-002
9.459285e+002	5.928481e-002
9.464106e+002	5.926840e-002
9.468928e+002	5.936814e-002
9.473749e+002	5.959336e-002
9.478570e+002	5.989068e-002
9.483391e+002	6.018360e-002
9.488212e+002	6.042069e-002
9.493033e+002	6.061022e-002
9.497855e+002	6.082514e-002
9.502676e+002	6.117544e-002
9.507498e+002	6.176084e-002
9.512319e+002	6.262225e-002
9.517140e+002	6.371483e-002
9.521961e+002	6.491389e-002
9.526782e+002	6.605238e-002
9.531603e+002	6.697755e-002
9.536425e+002	6.760262e-002
9.541246e+002	6.793341e-002
9.546068e+002	6.806063e-002
9.550889e+002	6.811861e-002
9.555710e+002	6.823068e-002
9.560531e+002	6.846131e-002
9.565352e+002	6.879761e-002
9.570173e+002	6.916470e-002
9.574995e+002	6.946970e-002
9.579816e+002	6.965338e-002
9.584637e+002	6.972854e-002
9.589459e+002	6.978382e-002
9.594280e+002	6.995603e-002
9.599101e+002	7.037857e-002
9.603922e+002	7.112899e-002
9.608743e+002	7.219708e-002
9.613565e+002	7.348645e-002
9.618386e+002	7.484508e-002
9.623207e+002	7.611436e-002
9.628029e+002	7.717422e-002
9.632850e+002	7.797132e-002
9.637671e+002	7.851876e-002
9.642492e+002	7.887864e-002
9.647313e+002	7.913312e-002
9.652135e+002	7.936226e-002
9.656956e+002	7.963044e-002
9.661777e+002	7.998570e-002
9.666599e+002	8.046035e-002
9.671420e+002	8.107020e-002
9.676241e+002	8.180757e-002
9.681062e+002	8.263384e-002
9.685884e+002	8.347923e-002
9.690705e+002	8.425473e-002
9.695526e+002	8.487844e-002
9.700347e+002	8.530584e-002
9.705168e+002	8.555282e-002
9.709990e+002	8.569947e-002
9.714811e+002	8.586959e-002
9.719632e+002	8.619621e-002
9.724454e+002	8.678107e-002
9.729275e+002	8.766852e-002
9.734096e+002	8.883584e-002
9.738917e+002	9.020648e-002
9.743738e+002	9.167356e-002
9.748560e+002	9.312599e-002
9.753381e+002	9.446733e-002
9.758202e+002	9.562548e-002
9.763024e+002	9.655583e-002
9.767845e+002	9.724376e-002
9.772666e+002	9.770633e-002
9.777487e+002	9.799460e-002
9.782308e+002	9.818597e-002
9.787130e+002	9.836982e-002
9.791951e+002	9.862219e-002
9.796772e+002	9.898406e-002
9.801594e+002	9.944894e-002
9.806415e+002	9.997080e-002
9.811236e+002	1.004884e-001
9.816057e+002	1.009592e-001
9.820878e+002	1.013829e-001
9.825699e+002	1.018074e-001
9.830521e+002	1.023091e-001
9.835342e+002	1.029594e-001
9.840164e+002	1.037934e-001
9.844985e+002	1.047973e-001
9.849806e+002	1.059190e-001
9.854627e+002	1.070972e-001
9.859448e+002	1.082916e-001
9.864269e+002	1.094970e-001
9.869091e+002	1.107305e-001
9.873912e+002	1.120009e-001
9.878734e+002	1.132759e-001
9.883555e+002	1.144713e-001
9.888376e+002	1.154690e-001
9.893197e+002	1.161663e-001
9.898018e+002	1.165262e-001
9.902839e+002	1.166101e-001
9.907661e+002	1.165667e-001
9.912482e+002	1.165835e-001
9.917303e+002	1.168189e-001
9.922125e+002	1.173472e-001
9.926946e+002	1.181377e-001
9.931767e+002	1.190789e-001
9.936588e+002	1.200324e-001
9.941409e+002	1.208915e-001
9.946231e+002	1.216172e-001
9.951052e+002	1.222369e-001
9.955873e+002	1.228108e-001
9.960695e+002	1.233897e-001
9.965516e+002	1.239864e-001
9.970337e+002	1.245761e-001
9.975158e+002	1.251205e-001
9.979979e+002	1.256016e-001
9.984801e+002	1.260390e-001
9.989622e+002	1.264841e-001
9.994443e+002	1.269901e-001
9.999265e+002	1.275796e-001
1.000409e+003	1.282277e-001
1.000891e+003	1.288745e-001
1.001373e+003	1.294586e-001
1.001855e+003	1.299559e-001
1.002337e+003	1.303975e-001
1.002819e+003	1.308582e-001
1.003301e+003	1.314166e-001
1.003783e+003	1.321129e-001
1.004266e+003	1.329246e-001
1.004748e+003	1.337788e-001
1.005230e+003	1.345906e-001
1.005712e+003	1.353103e-001
1.006194e+003	1.359486e-001
1.006676e+003	1.365654e-001
1.007158e+003	1.372256e-001
1.007640e+003	1.379460e-001
1.008123e+003	1.386664e-001
1.008605e+003	1.392673e-001
1.009087e+003	1.396291e-001
1.009569e+003	1.397097e-001
1.010051e+003	1.395933e-001
1.010533e+003	1.394851e-001
1.011015e+003	1.396384e-001
1.011497e+003	1.402533e-001
1.011980e+003	1.413838e-001
1.012462e+003	1.429015e-001
1.012944e+003	1.445325e-001
1.013426e+003	1.459554e-001
1.013908e+003	1.469181e-001
1.014390e+003	1.473251e-001
1.014872e+003	1.472569e-001
1.015354e+003	1.469151e-001
1.015837e+003	1.465257e-001
1.016319e+003	1.462459e-001
1.016801e+003	1.461190e-001
1.017283e+003	1.460885e-001
1.017765e+003	1.460542e-001
1.018247e+003	1.459395e-001
1.018729e+003	1.457281e-001
1.019211e+003	1.454615e-001
1.019694e+003	1.452015e-001
1.020176e+003	1.449869e-001
1.020658e+003	1.448108e-001
1.021140e+003	1.446351e-001
1.021622e+003	1.444300e-001
1.022104e+003	1.442135e-001
1.022586e+003	1.440645e-001
1.023068e+003	1.440966e-001
1.023551e+003	1.444024e-001
1.024033e+003	1.449977e-001
1.024515e+003	1.457943e-001
1.024997e+003	1.466222e-001
1.025479e+003	1.472902e-001
1.025961e+003	1.476629e-001
1.026443e+003	1.477155e-001
1.026925e+003	1.475414e-001
1.027408e+003	1.473082e-001
1.027890e+003	1.471847e-001
1.028372e+003	1.472696e-001
1.028854e+003	1.475552e-001
1.029336e+003	1.479360e-001
1.029818e+003	1.482592e-001
1.030300e+003	1.483895e-001
1.030782e+003	1.482648e-001
1.031265e+003	1.479222e-001
1.031747e+003	1.474880e-001
1.032229e+003	1.471388e-001
1.032711e+003	1.470520e-001
1.033193e+003	1.473574e-001
1.033675e+003	1.481034e-001
1.034157e+003	1.492398e-001
1.034639e+003	1.506198e-001
1.035122e+003	1.520202e-001
1.035604e+003	1.531843e-001
1.036086e+003	1.538779e-001
1.036568e+003	1.539512e-001
1.037050e+003	1.533843e-001
1.037532e+003	1.522987e-001
1.038014e+003	1.509251e-001
1.038496e+003	1.495361e-001
1.038979e+003	1.483661e-001
1.039461e+003	1.475492e-001
1.039943e+003	1.470969e-001
1.040425e+003	1.469246e-001
1.040907e+003	1.469086e-001
1.041389e+003	1.469485e-001
1.041871e+003	1.470032e-001
1.042353e+003	1.470873e-001
1.042836e+003	1.472321e-001
1.043318e+003	1.474396e-001
1.043800e+003	1.476549e-001
1.044282e+003	1.477792e-001
1.044764e+003	1.477173e-001
1.045246e+003	1.474365e-001
1.045728e+003	1.469998e-001
1.046210e+003	1.465564e-001
1.046693e+003	1.462809e-001
1.047175e+003	1.462941e-001
1.047657e+003	1.465965e-001
1.048139e+003	1.470539e-001
1.048621e+003	1.474432e-001
1.049103e+003	1.475443e-001
1.049585e+003	1.472326e-001
1.050067e+003	1.465344e-001
1.050550e+003	1.456158e-001
1.051032e+003	1.447148e-001
1.051514e+003	1.440423e-001
1.051996e+003	1.437021e-001
1.052478e+003	1.436552e-001
1.052960e+003	1.437467e-001
1.053442e+003	1.437743e-001
1.053924e+003	1.435700e-001
1.054406e+003	1.430554e-001
1.054889e+003	1.422549e-001
1.055371e+003	1.412647e-001
1.055853e+003	1.402027e-001
1.056335e+003	1.391608e-001
1.056817e+003	1.381833e-001
1.057299e+003	1.372727e-001
1.057781e+003	1.364133e-001
1.058264e+003	1.355960e-001
1.058746e+003	1.348309e-001
1.059228e+003	1.341441e-001
1.059710e+003	1.335652e-001
1.060192e+003	1.331142e-001
1.060674e+003	1.327956e-001
1.061156e+003	1.325990e-001
1.061638e+003	1.325038e-001
1.062120e+003	1.324790e-001
1.062603e+003	1.324815e-001
1.063085e+003	1.324510e-001
1.063567e+003	1.323149e-001
1.064049e+003	1.320022e-001
1.064531e+003	1.314673e-001
1.065013e+003	1.307129e-001
1.065495e+003	1.298004e-001
1.065978e+003	1.288388e-001
1.066460e+003	1.279552e-001
1.066942e+003	1.272558e-001
1.067424e+003	1.267948e-001
1.067906e+003	1.265618e-001
1.068388e+003	1.264925e-001
1.068870e+003	1.264963e-001
1.069352e+003	1.264881e-001
1.069834e+003	1.264104e-001
1.070317e+003	1.262399e-001
1.070799e+003	1.259780e-001
1.071281e+003	1.256375e-001
1.071763e+003	1.252328e-001
1.072245e+003	1.247783e-001
1.072727e+003	1.242930e-001
1.073209e+003	1.238045e-001
1.073692e+003	1.233437e-001
1.074174e+003	1.229334e-001
1.074656e+003	1.225718e-001
1.075138e+003	1.222277e-001
1.075620e+003	1.218464e-001
1.076102e+003	1.213746e-001
1.076584e+003	1.207862e-001
1.077066e+003	1.201034e-001
1.077548e+003	1.193953e-001
1.078031e+003	1.187564e-001
1.078513e+003	1.182693e-001
1.078995e+003	1.179725e-001
1.079477e+003	1.178417e-001
1.079959e+003	1.177989e-001
1.080441e+003	1.177377e-001
1.080923e+003	1.175582e-001
1.081406e+003	1.171944e-001
1.081888e+003	1.166248e-001
1.082370e+003	1.158681e-001
1.082852e+003	1.149697e-001
1.083334e+003	1.139889e-001
1.083816e+003	1.129947e-001
1.084298e+003	1.120652e-001
1.084780e+003	1.112861e-001
1.085262e+003	1.107375e-001
1.085745e+003	1.104735e-001
1.086227e+003	1.104934e-001
1.086709e+003	1.107262e-001
1.087191e+003	1.110337e-001
1.087673e+003	1.112411e-001
1.088155e+003	1.111853e-001
1.088637e+003	1.107690e-001
1.089120e+003	1.099955e-001
1.089602e+003	1.089737e-001
1.090084e+003	1.078864e-001
1.090566e+003	1.069367e-001
1.091048e+003	1.062892e-001
1.091530e+003	1.060264e-001
1.092012e+003	1.061308e-001
1.092494e+003	1.064957e-001
1.092976e+003	1.069544e-001
1.093459e+003	1.073239e-001
1.093941e+003	1.074430e-001
1.094423e+003	1.072066e-001
1.094905e+003	1.065843e-001
1.095387e+003	1.056279e-001
1.095869e+003	1.044621e-001
1.096351e+003	1.032626e-001
1.096833e+003	1.022178e-001
1.097316e+003	1.014872e-001
1.097798e+003	1.011599e-001
1.098280e+003	1.012299e-001
1.098762e+003	1.015930e-001
1.099244e+003	1.020724e-001
1.099726e+003	1.024645e-001
1.100208e+003	1.025952e-001
1.100690e+003	1.023663e-001
1.101173e+003	1.017779e-001
1.101655e+003	1.009170e-001
1.102137e+003	9.992246e-002
1.102619e+003	9.893728e-002
1.103101e+003	9.806988e-002
1.103583e+003	9.737389e-002
1.104065e+003	9.685046e-002
1.104547e+003	9.646728e-002
1.105030e+003	9.618374e-002
1.105512e+003	9.597094e-002
1.105994e+003	9.581991e-002
1.106476e+003	9.573480e-002
1.106958e+003	9.572043e-002
1.107440e+003	9.576773e-002
1.107922e+003	9.584883e-002
1.108405e+003	9.592026e-002
1.108887e+003	9.593800e-002
1.109369e+003	9.587341e-002
1.109851e+003	9.572741e-002
1.110333e+003	9.553307e-002
1.110815e+003	9.534832e-002
1.111297e+003	9.523757e-002
1.111779e+003	9.525151e-002
1.112261e+003	9.540820e-002
1.112744e+003	9.568500e-002
1.113226e+003	9.602210e-002
1.113708e+003	9.633821e-002
1.114190e+003	9.655223e-002
1.114672e+003	9.660342e-002
1.115154e+003	9.646376e-002
1.115636e+003	9.613992e-002
1.116119e+003	9.566298e-002
1.116601e+003	9.507488e-002
1.117083e+003	9.441429e-002
1.117565e+003	9.371056e-002
1.118047e+003	9.298621e-002
1.118529e+003	9.226618e-002
1.119011e+003	9.158526e-002
1.119493e+003	9.099153e-002
1.119975e+003	9.053732e-002
1.120458e+003	9.026399e-002
1.120940e+003	9.018385e-002
1.121422e+003	9.026840e-002
1.121904e+003	9.044933e-002
1.122386e+003	9.063283e-002
1.122868e+003	9.072282e-002
1.123350e+003	9.064618e-002
1.123833e+003	9.037173e-002
1.124315e+003	8.991726e-002
1.124797e+003	8.934017e-002
1.125279e+003	8.871902e-002
1.125761e+003	8.812720e-002
1.126243e+003	8.761297e-002
1.126725e+003	8.718596e-002
1.127207e+003	8.681947e-002
1.127689e+003	8.646246e-002
1.128172e+003	8.606199e-002
1.128654e+003	8.558437e-002
1.129136e+003	8.503151e-002
1.129618e+003	8.444341e-002
1.130100e+003	8.388737e-002
1.130582e+003	8.343449e-002
1.131064e+003	8.313462e-002
1.131547e+003	8.299646e-002
1.132029e+003	8.298390e-002
1.132511e+003	8.302907e-002
1.132993e+003	8.305879e-002
1.133475e+003	8.302305e-002
1.133957e+003	8.291307e-002
1.134439e+003	8.276014e-002
1.134921e+003	8.261664e-002
1.135403e+003	8.252488e-002
1.135886e+003	8.249179e-002
1.136368e+003	8.247876e-002
1.136850e+003	8.241522e-002
1.137332e+003	8.222923e-002
1.137814e+003	8.188102e-002
1.138296e+003	8.138455e-002
1.138778e+003	8.080683e-002
1.139260e+003	8.024339e-002
1.139743e+003	7.978263e-002
1.140225e+003	7.947285e-002
1.140707e+003	7.930912e-002
1.141189e+003	7.924139e-002
1.141671e+003	7.920195e-002
1.142153e+003	7.913511e-002
1.142635e+003	7.901637e-002
1.143117e+003	7.885281e-002
1.143600e+003	7.866894e-002
1.144082e+003	7.848626e-002
1.144564e+003	7.831194e-002
1.145046e+003	7.813983e-002
1.145528e+003	7.796387e-002
1.146010e+003	7.779218e-002
1.146492e+003	7.765202e-002
1.146974e+003	7.757798e-002
1.147457e+003	7.759006e-002
1.147939e+003	7.767128e-002
1.148421e+003	7.776230e-002
1.148903e+003	7.777645e-002
1.149385e+003	7.763392e-002
1.149867e+003	7.729986e-002
1.150349e+003	7.680737e-002
1.150831e+003	7.625078e-002
1.151314e+003	7.575338e-002
1.151796e+003	7.541737e-002
1.152278e+003	7.528258e-002
1.152760e+003	7.530957e-002
1.153242e+003	7.539624e-002
1.153724e+003	7.541942e-002
1.154206e+003	7.528380e-002
1.154688e+003	7.495556e-002
1.155171e+003	7.447033e-002
1.155653e+003	7.391174e-002
1.156135e+003	7.337462e-002
1.156617e+003	7.292929e-002
1.157099e+003	7.260360e-002
1.157581e+003	7.238512e-002
1.158063e+003	7.224122e-002
1.158545e+003	7.214117e-002
1.159028e+003	7.207213e-002
1.159510e+003	7.203978e-002
1.159992e+003	7.205793e-002
1.160474e+003	7.213276e-002
1.160956e+003	7.225312e-002
1.161438e+003	7.238884e-002
1.161920e+003	7.249776e-002
1.162402e+003	7.253687e-002
1.162885e+003	7.247195e-002
1.163367e+003	7.228290e-002
1.163849e+003	7.196532e-002
1.164331e+003	7.153107e-002
1.164813e+003	7.100942e-002
1.165295e+003	7.044610e-002
1.165777e+003	6.990127e-002
1.166259e+003	6.943864e-002
1.166742e+003	6.911016e-002
1.167224e+003	6.893867e-002
1.167706e+003	6.890671e-002
1.168188e+003	6.895743e-002
1.168670e+003	6.901091e-002
1.169152e+003	6.898869e-002
1.169634e+003	6.883911e-002
1.170116e+003	6.855170e-002
1.170599e+003	6.815606e-002
1.171081e+003	6.770662e-002
1.171563e+003	6.726160e-002
1.172045e+003	6.686503e-002
1.172527e+003	6.654038e-002
1.173009e+003	6.629321e-002
1.173491e+003	6.612040e-002
1.173973e+003	6.601497e-002
1.174456e+003	6.596498e-002
1.174938e+003	6.594446e-002
1.175420e+003	6.590728e-002
1.175902e+003	6.578833e-002
1.176384e+003	6.551858e-002
1.176866e+003	6.504947e-002
1.177348e+003	6.437695e-002
1.177830e+003	6.355233e-002
1.178313e+003	6.267300e-002
1.178795e+003	6.185398e-002
1.179277e+003	6.119154e-002
1.179759e+003	6.073295e-002
1.180241e+003	6.046612e-002
1.180723e+003	6.033144e-002
1.181205e+003	6.025058e-002
1.181687e+003	6.015661e-002
1.182170e+003	6.001297e-002
1.182652e+003	5.981374e-002
1.183134e+003	5.956873e-002
1.183616e+003	5.928485e-002
1.184098e+003	5.895511e-002
1.184580e+003	5.856215e-002
1.185062e+003	5.809397e-002
1.185544e+003	5.756089e-002
1.186026e+003	5.700420e-002
1.186509e+003	5.648762e-002
1.186991e+003	5.607509e-002
1.187473e+003	5.580493e-002
1.187955e+003	5.567275e-002
1.188437e+003	5.563248e-002
1.188919e+003	5.561584e-002
1.189401e+003	5.556040e-002
1.189884e+003	5.543488e-002
1.190366e+003	5.524846e-002
1.190848e+003	5.504087e-002
1.191330e+003	5.485831e-002
1.191812e+003	5.472742e-002
1.192294e+003	5.463964e-002
1.192776e+003	5.455390e-002
1.193258e+003	5.441450e-002
1.193740e+003	5.417687e-002
1.194223e+003	5.382777e-002
1.194705e+003	5.339206e-002
1.195187e+003	5.292219e-002
1.195669e+003	5.247748e-002
1.196151e+003	5.210146e-002
1.196633e+003	5.180745e-002
1.197115e+003	5.157661e-002
1.197598e+003	5.136857e-002
1.198080e+003	5.113808e-002
1.198562e+003	5.085108e-002
1.199044e+003	5.049315e-002
1.199526e+003	5.006931e-002
1.200008e+003	4.959597e-002
1.200490e+003	4.909080e-002
1.200972e+003	4.856375e-002
1.201455e+003	4.801558e-002
1.201937e+003	4.744053e-002
1.202419e+003	4.683495e-002
1.202901e+003	4.620510e-002
1.203383e+003	4.557213e-002
1.203865e+003	4.497039e-002
1.204347e+003	4.443958e-002
1.204829e+003	4.401197e-002
1.205312e+003	4.369992e-002
1.205794e+003	4.348823e-002
1.206276e+003	4.333612e-002
1.206758e+003	4.318823e-002
1.207240e+003	4.299240e-002
1.207722e+003	4.271692e-002
1.208204e+003	4.236105e-002
1.208686e+003	4.195257e-002
1.209169e+003	4.153468e-002
1.209651e+003	4.114500e-002
1.210133e+003	4.079857e-002
1.210615e+003	4.047861e-002
1.211097e+003	4.014420e-002
1.211579e+003	3.974766e-002
1.212061e+003	3.925769e-002
1.212543e+003	3.867481e-002
1.213026e+003	3.803404e-002
1.213508e+003	3.739057e-002
1.213990e+003	3.679742e-002
1.214472e+003	3.628309e-002
1.214954e+003	3.583997e-002
1.215436e+003	3.542944e-002
1.215918e+003	3.500033e-002
1.216400e+003	3.451291e-002
1.216883e+003	3.395944e-002
1.217365e+003	3.336873e-002
1.217847e+003	3.279723e-002
1.218329e+003	3.230722e-002
1.218811e+003	3.194319e-002
1.219293e+003	3.171476e-002
1.219775e+003	3.159323e-002
1.220257e+003	3.152019e-002
1.220740e+003	3.142510e-002
1.221222e+003	3.124483e-002
1.221704e+003	3.093802e-002
1.222186e+003	3.049207e-002
1.222668e+003	2.992232e-002
1.223150e+003	2.926561e-002
1.223632e+003	2.857197e-002
1.224114e+003	2.789433e-002
1.224597e+003	2.727996e-002
1.225079e+003	2.676173e-002
1.225561e+003	2.635285e-002
1.226043e+003	2.604466e-002
1.226525e+003	2.580946e-002
1.227007e+003	2.560746e-002
1.227489e+003	2.539653e-002
1.227971e+003	2.514107e-002
1.228453e+003	2.481903e-002
1.228936e+003	2.442222e-002
1.229418e+003	2.395402e-002
1.229900e+003	2.342428e-002
1.230382e+003	2.284608e-002
1.230864e+003	2.223475e-002
1.231346e+003	2.160938e-002
1.231828e+003	2.099422e-002
1.232311e+003	2.041699e-002
1.232793e+003	1.990327e-002
1.233275e+003	1.946868e-002
1.233757e+003	1.911217e-002
1.234239e+003	1.881609e-002
1.234721e+003	1.855196e-002
1.235203e+003	1.829289e-002
1.235685e+003	1.802604e-002
1.236167e+003	1.776035e-002
1.236650e+003	1.752394e-002
1.237132e+003	1.735272e-002
1.237614e+003	1.727372e-002
1.238096e+003	1.729096e-002
1.238578e+003	1.737917e-002
1.239060e+003	1.749030e-002
1.239542e+003	1.756796e-002
1.240025e+003	1.756644e-002
1.240507e+003	1.746443e-002
1.240989e+003	1.726969e-002
1.241471e+003	1.701294e-002
1.241953e+003	1.673488e-002
1.242435e+003	1.647201e-002
1.242917e+003	1.624817e-002
1.243399e+003	1.607267e-002
1.243881e+003	1.594468e-002
1.244364e+003	1.585907e-002
1.244846e+003	1.581106e-002
1.245328e+003	1.579488e-002
1.245810e+003	1.580116e-002
1.246292e+003	1.581292e-002
1.246774e+003	1.580635e-002
1.247256e+003	1.575498e-002
1.247739e+003	1.563928e-002
1.248221e+003	1.545353e-002
1.248703e+003	1.521030e-002
1.249185e+003	1.493693e-002
1.249667e+003	1.466665e-002
1.250149e+003	1.442804e-002
1.250631e+003	1.423726e-002
1.251113e+003	1.409584e-002
1.251595e+003	1.399488e-002
1.252078e+003	1.392132e-002
1.252560e+003	1.386477e-002
1.253042e+003	1.381876e-002
1.253524e+003	1.377884e-002
1.254006e+003	1.373746e-002
1.254488e+003	1.368158e-002
1.254970e+003	1.359354e-002
1.255453e+003	1.345880e-002
1.255935e+003	1.327476e-002
1.256417e+003	1.305764e-002
1.256899e+003	1.284220e-002
1.257381e+003	1.267330e-002
1.257863e+003	1.259034e-002
1.258345e+003	1.261353e-002
1.258827e+003	1.273461e-002
1.259309e+003	1.291968e-002
1.259792e+003	1.312126e-002
1.260274e+003	1.329744e-002
1.260756e+003	1.342677e-002
1.261238e+003	1.351546e-002
1.261720e+003	1.359204e-002
1.262202e+003	1.369260e-002
1.262684e+003	1.384359e-002
1.263167e+003	1.404954e-002
1.263649e+003	1.428971e-002
1.264131e+003	1.452776e-002
1.264613e+003	1.472577e-002
1.265095e+003	1.485923e-002
1.265577e+003	1.492452e-002
1.266059e+003	1.493731e-002
1.266541e+003	1.492212e-002
1.267023e+003	1.490048e-002
1.267506e+003	1.488083e-002
1.267988e+003	1.485639e-002
1.268470e+003	1.481027e-002
1.268952e+003	1.472577e-002
1.269434e+003	1.459530e-002
1.269916e+003	1.442650e-002
1.270398e+003	1.424078e-002
1.270880e+003	1.406744e-002
1.271363e+003	1.393535e-002
1.271845e+003	1.386627e-002
1.272327e+003	1.387178e-002
1.272809e+003	1.395379e-002
1.273291e+003	1.410765e-002
1.273773e+003	1.432526e-002
1.274255e+003	1.459729e-002
1.274737e+003	1.491392e-002
1.275220e+003	1.526401e-002
1.275702e+003	1.563567e-002
1.276184e+003	1.601563e-002
1.276666e+003	1.639039e-002
1.277148e+003	1.674604e-002
1.277630e+003	1.706938e-002
1.278112e+003	1.734848e-002
1.278594e+003	1.757589e-002
1.279077e+003	1.775189e-002
1.279559e+003	1.788836e-002
1.280041e+003	1.800967e-002
1.280523e+003	1.814874e-002
1.281005e+003	1.833699e-002
1.281487e+003	1.859131e-002
1.281969e+003	1.890150e-002
1.282451e+003	1.922566e-002
1.282934e+003	1.949800e-002
1.283416e+003	1.964936e-002
1.283898e+003	1.963342e-002
1.284380e+003	1.944993e-002
1.284862e+003	1.915369e-002
1.285344e+003	1.884336e-002
1.285826e+003	1.863199e-002
1.286308e+003	1.860975e-002
1.286791e+003	1.881219e-002
1.287273e+003	1.920771e-002
1.287755e+003	1.970986e-002
1.288237e+003	2.021027e-002
1.288719e+003	2.061874e-002
1.289201e+003	2.089551e-002
1.289683e+003	2.106079e-002
1.290165e+003	2.117986e-002
1.290648e+003	2.132896e-002
1.291130e+003	2.155941e-002
1.291612e+003	2.187451e-002
1.292094e+003	2.222976e-002
1.292576e+003	2.255509e-002
1.293058e+003	2.278773e-002
1.293540e+003	2.290147e-002
1.294022e+003	2.291883e-002
1.294505e+003	2.290064e-002
1.294987e+003	2.291932e-002
1.295469e+003	2.302846e-002
1.295951e+003	2.324230e-002
1.296433e+003	2.353466e-002
1.296915e+003	2.385543e-002
1.297397e+003	2.415658e-002
1.297879e+003	2.441489e-002
1.298362e+003	2.464092e-002
1.298844e+003	2.487046e-002
1.299326e+003	2.514469e-002
1.299808e+003	2.548748e-002
1.300290e+003	2.589277e-002
1.300772e+003	2.632634e-002
1.301254e+003	2.673981e-002
1.301736e+003	2.709082e-002
1.302219e+003	2.735744e-002
1.302701e+003	2.754197e-002
1.303183e+003	2.766230e-002
1.303665e+003	2.773749e-002
1.304147e+003	2.777532e-002
1.304629e+003	2.777002e-002
1.305111e+003	2.771107e-002
1.305593e+003	2.759807e-002
1.306076e+003	2.745372e-002
1.306558e+003	2.732586e-002
1.307040e+003	2.727586e-002
1.307522e+003	2.735808e-002
1.308004e+003	2.759765e-002
1.308486e+003	2.797960e-002
1.308968e+003	2.845209e-002
1.309450e+003	2.894603e-002
1.309933e+003	2.940110e-002
1.310415e+003	2.978869e-002
1.310897e+003	3.012061e-002
1.311379e+003	3.044011e-002
1.311861e+003	3.079775e-002
1.312343e+003	3.122429e-002
1.312825e+003	3.171070e-002
1.313307e+003	3.220589e-002
1.313790e+003	3.263196e-002
1.314272e+003	3.291135e-002
1.314754e+003	3.299442e-002
1.315236e+003	3.287700e-002
1.315718e+003	3.260050e-002
1.316200e+003	3.223759e-002
1.316682e+003	3.186877e-002
1.317164e+003	3.156073e-002
1.317647e+003	3.135234e-002
1.318129e+003	3.125352e-002
1.318611e+003	3.125309e-002
1.319093e+003	3.133001e-002
1.319575e+003	3.146294e-002
1.320057e+003	3.163400e-002
1.320539e+003	3.182869e-002
1.321021e+003	3.203453e-002
1.321504e+003	3.224037e-002
1.321986e+003	3.243973e-002
1.322468e+003	3.263282e-002
1.322950e+003	3.282743e-002
1.323432e+003	3.303381e-002
1.323914e+003	3.325658e-002
1.324396e+003	3.348603e-002
1.324878e+003	3.369592e-002
1.325361e+003	3.384913e-002
1.325843e+003	3.391218e-002
1.326325e+003	3.387159e-002
1.326807e+003	3.374409e-002
1.327289e+003	3.357477e-002
1.327771e+003	3.342226e-002
1.328253e+003	3.333553e-002
1.328735e+003	3.333392e-002
1.329218e+003	3.339897e-002
1.329700e+003	3.348382e-002
1.330182e+003	3.353593e-002
1.330664e+003	3.352423e-002
1.331146e+003	3.345655e-002
1.331628e+003	3.338068e-002
1.332110e+003	3.336541e-002
1.332592e+003	3.347265e-002
1.333075e+003	3.373005e-002
1.333557e+003	3.411962e-002
1.334039e+003	3.458500e-002
1.334521e+003	3.505456e-002
1.335003e+003	3.546859e-002
1.335485e+003	3.579787e-002
1.335967e+003	3.604704e-002
1.336449e+003	3.624235e-002
1.336932e+003	3.641218e-002
1.337414e+003	3.657204e-002
1.337896e+003	3.672018e-002
1.338378e+003	3.684679e-002
1.338860e+003	3.694935e-002
1.339342e+003	3.704381e-002
1.339824e+003	3.716496e-002
1.340306e+003	3.735366e-002
1.340789e+003	3.763754e-002
1.341271e+003	3.801502e-002
1.341753e+003	3.845218e-002
1.342235e+003	3.889410e-002
1.342717e+003	3.928489e-002
1.343199e+003	3.958797e-002
1.343681e+003	3.979520e-002
1.344163e+003	3.992198e-002
1.344646e+003	3.999246e-002
1.345128e+003	4.002352e-002
1.345610e+003	4.001782e-002
1.346092e+003	3.996950e-002
1.346574e+003	3.987891e-002
1.347056e+003	3.976742e-002
1.347538e+003	3.968104e-002
1.348020e+003	3.967948e-002
1.348503e+003	3.981234e-002
1.348985e+003	4.009627e-002
1.349467e+003	4.050215e-002
1.349949e+003	4.096276e-002
1.350431e+003	4.139576e-002
1.350913e+003	4.173551e-002
1.351395e+003	4.195702e-002
1.351877e+003	4.208374e-002
1.352359e+003	4.217294e-002
1.352842e+003	4.228954e-002
1.353324e+003	4.247727e-002
1.353806e+003	4.274394e-002
1.354288e+003	4.306341e-002
1.354770e+003	4.339324e-002
1.355252e+003	4.369593e-002
1.355734e+003	4.395580e-002
1.356217e+003	4.418133e-002
1.356699e+003	4.439634e-002
1.357181e+003	4.462453e-002
1.357663e+003	4.487874e-002
1.358145e+003	4.515649e-002
1.358627e+003	4.544622e-002
1.359109e+003	4.573474e-002
1.359591e+003	4.601314e-002
1.360073e+003	4.627517e-002
1.360556e+003	4.651224e-002
1.361038e+003	4.670878e-002
1.361520e+003	4.684462e-002
1.362002e+003	4.690478e-002
1.362484e+003	4.689370e-002
1.362966e+003	4.684299e-002
1.363448e+003	4.680837e-002
1.363931e+003	4.685071e-002
1.364413e+003	4.701155e-002
1.364895e+003	4.729161e-002
1.365377e+003	4.764711e-002
1.365859e+003	4.800555e-002
1.366341e+003	4.829660e-002
1.366823e+003	4.848509e-002
1.367305e+003	4.859043e-002
1.367787e+003	4.868186e-002
1.368270e+003	4.885109e-002
1.368752e+003	4.917331e-002
1.369234e+003	4.967510e-002
1.369716e+003	5.032260e-002
1.370198e+003	5.103610e-002
1.370680e+003	5.172226e-002
1.371162e+003	5.231120e-002
1.371645e+003	5.277947e-002
1.372127e+003	5.315258e-002
1.372609e+003	5.348544e-002
1.373091e+003	5.383452e-002
1.373573e+003	5.423306e-002
1.374055e+003	5.468315e-002
1.374537e+003	5.516354e-002
1.375019e+003	5.564849e-002
1.375501e+003	5.612471e-002
1.375984e+003	5.659930e-002
1.376466e+003	5.709167e-002
1.376948e+003	5.761994e-002
1.377430e+003	5.818644e-002
1.377912e+003	5.877344e-002
1.378394e+003	5.934965e-002
1.378876e+003	5.988577e-002
1.379359e+003	6.036738e-002
1.379841e+003	6.080105e-002
1.380323e+003	6.120733e-002
1.380805e+003	6.160770e-002
1.381287e+003	6.201145e-002
1.381769e+003	6.241153e-002
1.382251e+003	6.279099e-002
1.382733e+003	6.313825e-002
1.383215e+003	6.346029e-002
1.383698e+003	6.378882e-002
1.384180e+003	6.417202e-002
1.384662e+003	6.465688e-002
1.385144e+003	6.526902e-002
1.385626e+003	6.599919e-002
1.386108e+003	6.680200e-002
1.386590e+003	6.760785e-002
1.387073e+003	6.834324e-002
1.387555e+003	6.895179e-002
1.388037e+003	6.940877e-002
1.388519e+003	6.972437e-002
1.389001e+003	6.993727e-002
1.389483e+003	7.010128e-002
1.389965e+003	7.027268e-002
1.390447e+003	7.049829e-002
1.390929e+003	7.080703e-002
1.391412e+003	7.120495e-002
1.391894e+003	7.167314e-002
1.392376e+003	7.217196e-002
1.392858e+003	7.264958e-002
1.393340e+003	7.305703e-002
1.393822e+003	7.336430e-002
1.394304e+003	7.357244e-002
1.394786e+003	7.371444e-002
1.395269e+003	7.384437e-002
1.395751e+003	7.401612e-002
1.396233e+003	7.426125e-002
1.396715e+003	7.457555e-002
1.397197e+003	7.492170e-002
1.397679e+003	7.524543e-002
1.398161e+003	7.549933e-002
1.398643e+003	7.566352e-002
1.399126e+003	7.575389e-002
1.399608e+003	7.581216e-002
1.400090e+003	7.588428e-002
1.400572e+003	7.599621e-002
1.401054e+003	7.614038e-002
1.401536e+003	7.627828e-002
1.402018e+003	7.635885e-002
1.402500e+003	7.634281e-002
1.402983e+003	7.622153e-002
1.403465e+003	7.602119e-002
1.403947e+003	7.579156e-002
1.404429e+003	7.558244e-002
1.404911e+003	7.542150e-002
1.405393e+003	7.530264e-002
1.405875e+003	7.519046e-002
1.406358e+003	7.503790e-002
1.406840e+003	7.480891e-002
1.407322e+003	7.449479e-002
1.407804e+003	7.411841e-002
1.408286e+003	7.372511e-002
1.408768e+003	7.336580e-002
1.409250e+003	7.308036e-002
1.409732e+003	7.288763e-002
1.410214e+003	7.278508e-002
1.410697e+003	7.275601e-002
1.411179e+003	7.277736e-002
1.411661e+003	7.282697e-002
1.412143e+003	7.288434e-002
1.412625e+003	7.292882e-002
1.413107e+003	7.293685e-002
1.413589e+003	7.288285e-002
1.414072e+003	7.274457e-002
1.414554e+003	7.251146e-002
1.415036e+003	7.219141e-002
1.415518e+003	7.181354e-002
1.416000e+003	7.142389e-002
1.416482e+003	7.107564e-002
1.416964e+003	7.081604e-002
1.417446e+003	7.067554e-002
1.417928e+003	7.066056e-002
1.418411e+003	7.075270e-002
1.418893e+003	7.091301e-002
1.419375e+003	7.109121e-002
1.419857e+003	7.123645e-002
1.420339e+003	7.130841e-002
1.420821e+003	7.128514e-002
1.421303e+003	7.116662e-002
1.421786e+003	7.097352e-002
1.422268e+003	7.074209e-002
1.422750e+003	7.051532e-002
1.423232e+003	7.033330e-002
1.423714e+003	7.022333e-002
1.424196e+003	7.019331e-002
1.424678e+003	7.022894e-002
1.425160e+003	7.029878e-002
1.425642e+003	7.036310e-002
1.426125e+003	7.038535e-002
1.426607e+003	7.034238e-002
1.427089e+003	7.022937e-002
1.427571e+003	7.006063e-002
1.428053e+003	6.986441e-002
1.428535e+003	6.967578e-002
1.429017e+003	6.952903e-002
1.429500e+003	6.945014e-002
1.429982e+003	6.945485e-002
1.430464e+003	6.954665e-002
1.430946e+003	6.971908e-002
1.431428e+003	6.995572e-002
1.431910e+003	7.023315e-002
1.432392e+003	7.052203e-002
1.432874e+003	7.079116e-002
1.433356e+003	7.101192e-002
1.433839e+003	7.116470e-002
1.434321e+003	7.124356e-002
1.434803e+003	7.125863e-002
1.435285e+003	7.123458e-002
1.435767e+003	7.120526e-002
1.436249e+003	7.120460e-002
1.436731e+003	7.125723e-002
1.437214e+003	7.137046e-002
1.437696e+003	7.153408e-002
1.438178e+003	7.172598e-002
1.438660e+003	7.192188e-002
1.439142e+003	7.210573e-002
1.439624e+003	7.227491e-002
1.440106e+003	7.243899e-002
1.440588e+003	7.261359e-002
1.441070e+003	7.280957e-002
1.441553e+003	7.302552e-002
1.442035e+003	7.324576e-002
1.442517e+003	7.344623e-002
1.442999e+003	7.360546e-002
1.443481e+003	7.371632e-002
1.443963e+003	7.379203e-002
1.444445e+003	7.386335e-002
1.444927e+003	7.396740e-002
1.445410e+003	7.413181e-002
1.445892e+003	7.436226e-002
1.446374e+003	7.463929e-002
1.446856e+003	7.492563e-002
1.447338e+003	7.518211e-002
1.447820e+003	7.538445e-002
1.448302e+003	7.553564e-002
1.448784e+003	7.566368e-002
1.449267e+003	7.581074e-002
1.449749e+003	7.601413e-002
1.450231e+003	7.629064e-002
1.450713e+003	7.663053e-002
1.451195e+003	7.700244e-002
1.451677e+003	7.736585e-002
1.452159e+003	7.768720e-002
1.452641e+003	7.794992e-002
1.453124e+003	7.815646e-002
1.453606e+003	7.832043e-002
1.454088e+003	7.845572e-002
1.454570e+003	7.856728e-002
1.455052e+003	7.864896e-002
1.455534e+003	7.868724e-002
1.456016e+003	7.867009e-002
1.456498e+003	7.859270e-002
1.456981e+003	7.845993e-002
1.457463e+003	7.828150e-002
1.457945e+003	7.806634e-002
1.458427e+003	7.781874e-002
1.458909e+003	7.754169e-002
1.459391e+003	7.724400e-002
1.459873e+003	7.694734e-002
1.460355e+003	7.668670e-002
1.460838e+003	7.650247e-002
1.461320e+003	7.642550e-002
1.461802e+003	7.646257e-002
1.462284e+003	7.658871e-002
1.462766e+003	7.675332e-002
1.463248e+003	7.689620e-002
1.463730e+003	7.696902e-002
1.464212e+003	7.695229e-002
1.464695e+003	7.685945e-002
1.465177e+003	7.672568e-002
1.465659e+003	7.658704e-002
1.466141e+003	7.645991e-002
1.466623e+003	7.633128e-002
1.467105e+003	7.616415e-002
1.467587e+003	7.591751e-002
1.468069e+003	7.556836e-002
1.468552e+003	7.512719e-002
1.469034e+003	7.463969e-002
1.469516e+003	7.417131e-002
1.469998e+003	7.378319e-002
1.470480e+003	7.350866e-002
1.470962e+003	7.334002e-002
1.471444e+003	7.323000e-002
1.471926e+003	7.310785e-002
1.472409e+003	7.290362e-002
1.472891e+003	7.257263e-002
1.473373e+003	7.211129e-002
1.473855e+003	7.155830e-002
1.474337e+003	7.098354e-002
1.474819e+003	7.046746e-002
1.475301e+003	7.007929e-002
1.475783e+003	6.985845e-002
1.476266e+003	6.980359e-002
1.476748e+003	6.987044e-002
1.477230e+003	6.998328e-002
1.477712e+003	7.005487e-002
1.478194e+003	7.001434e-002
1.478676e+003	6.983060e-002
1.479158e+003	6.952507e-002
1.479640e+003	6.916766e-002
1.480123e+003	6.885592e-002
1.480605e+003	6.868376e-002
1.481087e+003	6.870972e-002
1.481569e+003	6.893747e-002
1.482051e+003	6.931549e-002
1.482533e+003	6.975771e-002
1.483015e+003	7.017489e-002
1.483497e+003	7.050495e-002
1.483979e+003	7.072907e-002
1.484462e+003	7.086881e-002
1.484944e+003	7.096775e-002
1.485426e+003	7.106666e-002
1.485908e+003	7.118465e-002
1.486390e+003	7.131387e-002
1.486872e+003	7.142974e-002
1.487354e+003	7.150802e-002
1.487837e+003	7.154182e-002
1.488319e+003	7.154525e-002
1.488801e+003	7.154623e-002
1.489283e+003	7.156955e-002
1.489765e+003	7.162351e-002
1.490247e+003	7.169432e-002
1.490729e+003	7.175690e-002
1.491211e+003	7.179242e-002
1.491693e+003	7.180634e-002
1.492176e+003	7.183398e-002
1.492658e+003	7.193161e-002
1.493140e+003	7.215424e-002
1.493622e+003	7.253198e-002
1.494104e+003	7.305308e-002
1.494586e+003	7.366422e-002
1.495068e+003	7.428496e-002
1.495551e+003	7.483520e-002
1.496033e+003	7.526043e-002
1.496515e+003	7.554813e-002
1.496997e+003	7.572675e-002
1.497479e+003	7.584964e-002
1.497961e+003	7.597288e-002
1.498443e+003	7.613587e-002
1.498925e+003	7.635340e-002
1.499407e+003	7.661883e-002
1.499890e+003	7.691459e-002
1.500372e+003	7.722310e-002
1.500854e+003	7.753361e-002
1.501336e+003	7.784352e-002
1.501818e+003	7.815356e-002
1.502300e+003	7.846505e-002
1.502782e+003	7.877669e-002
1.503265e+003	7.908630e-002
1.503747e+003	7.939377e-002
1.504229e+003	7.970385e-002
1.504711e+003	8.002705e-002
1.505193e+003	8.037789e-002
1.505675e+003	8.077107e-002
1.506157e+003	8.121838e-002
1.506639e+003	8.172477e-002
1.507122e+003	8.228874e-002
1.507604e+003	8.290104e-002
1.508086e+003	8.354621e-002
1.508568e+003	8.420344e-002
1.509050e+003	8.484919e-002
1.509532e+003	8.546088e-002
1.510014e+003	8.602334e-002
1.510496e+003	8.653387e-002
1.510979e+003	8.700541e-002
1.511461e+003	8.746409e-002
1.511943e+003	8.794042e-002
1.512425e+003	8.845796e-002
1.512907e+003	8.902293e-002
1.513389e+003	8.962148e-002
1.513871e+003	9.022491e-002
1.514353e+003	9.080249e-002
1.514836e+003	9.133397e-002
1.515318e+003	9.181677e-002
1.515800e+003	9.226429e-002
1.516282e+003	9.269518e-002
1.516764e+003	9.311876e-002
1.517246e+003	9.352489e-002
1.517728e+003	9.388397e-002
1.518210e+003	9.415773e-002
1.518693e+003	9.431708e-002
1.519175e+003	9.435903e-002
1.519657e+003	9.431580e-002
1.520139e+003	9.425072e-002
1.520621e+003	9.424475e-002
1.521103e+003	9.437390e-002
1.521585e+003	9.468868e-002
1.522067e+003	9.520138e-002
1.522550e+003	9.588750e-002
1.523032e+003	9.669689e-002
1.523514e+003	9.757005e-002
1.523996e+003	9.845120e-002
1.524478e+003	9.929591e-002
1.524960e+003	1.000736e-001
1.525442e+003	1.007702e-001
1.525924e+003	1.013884e-001
1.526406e+003	1.019485e-001
1.526889e+003	1.024846e-001
1.527371e+003	1.030371e-001
1.527853e+003	1.036407e-001
1.528335e+003	1.043131e-001
1.528817e+003	1.050483e-001
1.529299e+003	1.058188e-001
1.529781e+003	1.065857e-001
1.530264e+003	1.073159e-001
1.530746e+003	1.079952e-001
1.531228e+003	1.086345e-001
1.531710e+003	1.092632e-001
1.532192e+003	1.099152e-001
1.532674e+003	1.106098e-001
1.533156e+003	1.113414e-001
1.533638e+003	1.120785e-001
1.534120e+003	1.127757e-001
1.534603e+003	1.133933e-001
1.535085e+003	1.139132e-001
1.535567e+003	1.143454e-001
1.536049e+003	1.147217e-001
1.536531e+003	1.150813e-001
1.537013e+003	1.154562e-001
1.537495e+003	1.158626e-001
1.537978e+003	1.163004e-001
1.538460e+003	1.167601e-001
1.538942e+003	1.172317e-001
1.539424e+003	1.177119e-001
1.539906e+003	1.182033e-001
1.540388e+003	1.187071e-001
1.540870e+003	1.192154e-001
1.541352e+003	1.197061e-001
1.541834e+003	1.201469e-001
1.542317e+003	1.205042e-001
1.542799e+003	1.207554e-001
1.543281e+003	1.208962e-001
1.543763e+003	1.209406e-001
1.544245e+003	1.209139e-001
1.544727e+003	1.208409e-001
1.545209e+003	1.207347e-001
1.545692e+003	1.205914e-001
1.546174e+003	1.203924e-001
1.546656e+003	1.201136e-001
1.547138e+003	1.197358e-001
1.547620e+003	1.192549e-001
1.548102e+003	1.186851e-001
1.548584e+003	1.180584e-001
1.549066e+003	1.174157e-001
1.549548e+003	1.167978e-001
1.550031e+003	1.162334e-001
1.550513e+003	1.157316e-001
1.550995e+003	1.152788e-001
1.551477e+003	1.148424e-001
1.551959e+003	1.143799e-001
1.552441e+003	1.138512e-001
1.552923e+003	1.132317e-001
1.553406e+003	1.125223e-001
1.553888e+003	1.117514e-001
1.554370e+003	1.109698e-001
1.554852e+003	1.102357e-001
1.555334e+003	1.095979e-001
1.555816e+003	1.090808e-001
1.556298e+003	1.086796e-001
1.556780e+003	1.083632e-001
1.557262e+003	1.080864e-001
1.557745e+003	1.078049e-001
1.558227e+003	1.074899e-001
1.558709e+003	1.071363e-001
1.559191e+003	1.067629e-001
1.559673e+003	1.064027e-001
1.560155e+003	1.060911e-001
1.560637e+003	1.058520e-001
1.561120e+003	1.056950e-001
1.561602e+003	1.056162e-001
1.562084e+003	1.056045e-001
1.562566e+003	1.056464e-001
1.563048e+003	1.057304e-001
1.563530e+003	1.058456e-001
1.564012e+003	1.059823e-001
1.564494e+003	1.061303e-001
1.564976e+003	1.062816e-001
1.565459e+003	1.064328e-001
1.565941e+003	1.065882e-001
1.566423e+003	1.067598e-001
1.566905e+003	1.069642e-001
1.567387e+003	1.072171e-001
1.567869e+003	1.075279e-001
1.568351e+003	1.078973e-001
1.568833e+003	1.083185e-001
1.569316e+003	1.087820e-001
1.569798e+003	1.092799e-001
1.570280e+003	1.098087e-001
1.570762e+003	1.103660e-001
1.571244e+003	1.109454e-001
1.571726e+003	1.115318e-001
1.572208e+003	1.121010e-001
1.572690e+003	1.126262e-001
1.573173e+003	1.130885e-001
1.573655e+003	1.134865e-001
1.574137e+003	1.138404e-001
1.574619e+003	1.141867e-001
1.575101e+003	1.145643e-001
1.575583e+003	1.149965e-001
1.576065e+003	1.154781e-001
1.576547e+003	1.159744e-001
1.577030e+003	1.164357e-001
1.577512e+003	1.168199e-001
1.577994e+003	1.171122e-001
1.578476e+003	1.173335e-001
1.578958e+003	1.175298e-001
1.579440e+003	1.177523e-001
1.579922e+003	1.180337e-001
1.580404e+003	1.183729e-001
1.580887e+003	1.187344e-001
1.581369e+003	1.190674e-001
1.581851e+003	1.193295e-001
1.582333e+003	1.195116e-001
1.582815e+003	1.196437e-001
1.583297e+003	1.197833e-001
1.583779e+003	1.199870e-001
1.584261e+003	1.202829e-001
1.584744e+003	1.206523e-001
1.585226e+003	1.210341e-001
1.585708e+003	1.213493e-001
1.586190e+003	1.215356e-001
1.586672e+003	1.215754e-001
1.587154e+003	1.215055e-001
1.587636e+003	1.214020e-001
1.588118e+003	1.213484e-001
1.588601e+003	1.213996e-001
1.589083e+003	1.215582e-001
1.589565e+003	1.217745e-001
1.590047e+003	1.219685e-001
1.590529e+003	1.220656e-001
1.591011e+003	1.220288e-001
1.591493e+003	1.218732e-001
1.591975e+003	1.216591e-001
1.592458e+003	1.214660e-001
1.592940e+003	1.213601e-001
1.593422e+003	1.213704e-001
1.593904e+003	1.214818e-001
1.594386e+003	1.216451e-001
1.594868e+003	1.217999e-001
1.595350e+003	1.218971e-001
1.595832e+003	1.219133e-001
1.596315e+003	1.218525e-001
1.596797e+003	1.217385e-001
1.597279e+003	1.216010e-001
1.597761e+003	1.214676e-001
1.598243e+003	1.213577e-001
1.598725e+003	1.212845e-001
1.599207e+003	1.212550e-001
1.599689e+003	1.212699e-001
1.600172e+003	1.213190e-001
1.600654e+003	1.213779e-001
1.601136e+003	1.214091e-001
1.601618e+003	1.213708e-001
1.602100e+003	1.212319e-001
1.602582e+003	1.209881e-001
1.603064e+003	1.206706e-001
1.603546e+003	1.203421e-001
1.604029e+003	1.200795e-001
1.604511e+003	1.199484e-001
1.604993e+003	1.199794e-001
1.605475e+003	1.201561e-001
1.605957e+003	1.204200e-001
1.606439e+003	1.206904e-001
1.606921e+003	1.208922e-001
1.607403e+003	1.209804e-001
1.607886e+003	1.209546e-001
1.608368e+003	1.208569e-001
1.608850e+003	1.207564e-001
1.609332e+003	1.207280e-001
1.609814e+003	1.208307e-001
1.610296e+003	1.210945e-001
1.610778e+003	1.215165e-001
1.611260e+003	1.220639e-001
1.611743e+003	1.226841e-001
1.612225e+003	1.233161e-001
1.612707e+003	1.239049e-001
1.613189e+003	1.244139e-001
1.613671e+003	1.248336e-001
[truncated: 4,950 more rows]
