# Supplementary material for: Every contact leaves a trace: Documenting contamination in lithic residue studies at the Middle Palaeolithic sites of Lusakert Cave 1 (Armenia) and Crvena Stijena (Montenegro)
Source: PLoS One. 2022 Apr 7;17(4):e0266362. doi: 10.1371/journal.pone.0266362 (PMC8989205; doi:10.1371/journal.pone.0266362)
Supplement: S1 File — (ZIP) [file pone.0266362.s001.zip › S2 Fig for Fig 5 - LKT1 g04_1026_Spec_C_trans.CSV]

6.499040e+002	3.629286e-001
6.503861e+002	3.614025e-001
6.508682e+002	3.643995e-001
6.513503e+002	3.676473e-001
6.518325e+002	3.715044e-001
6.523146e+002	3.741695e-001
6.527968e+002	3.762681e-001
6.532789e+002	3.772960e-001
6.537610e+002	3.780703e-001
6.542431e+002	3.781517e-001
6.547252e+002	3.777104e-001
6.552073e+002	3.759357e-001
6.556895e+002	3.728614e-001
6.561716e+002	3.683026e-001
6.566537e+002	3.632057e-001
6.571359e+002	3.583697e-001
6.576180e+002	3.551471e-001
6.581001e+002	3.540844e-001
6.585822e+002	3.555461e-001
6.590643e+002	3.587472e-001
6.595465e+002	3.627681e-001
6.600286e+002	3.661783e-001
6.605107e+002	3.682703e-001
6.609929e+002	3.686104e-001
6.614750e+002	3.676851e-001
6.619571e+002	3.659698e-001
6.624392e+002	3.641951e-001
6.629213e+002	3.624780e-001
6.634035e+002	3.607896e-001
6.638856e+002	3.585474e-001
6.643677e+002	3.554115e-001
6.648499e+002	3.510318e-001
6.653320e+002	3.456494e-001
6.658141e+002	3.396667e-001
6.662962e+002	3.341813e-001
6.667784e+002	3.306760e-001
6.672605e+002	3.313451e-001
6.677426e+002	3.376393e-001
6.682247e+002	3.487677e-001
6.687068e+002	3.608349e-001
6.691890e+002	3.700305e-001
6.696711e+002	3.747720e-001
6.701532e+002	3.757552e-001
6.706354e+002	3.741278e-001
6.711175e+002	3.710663e-001
6.715996e+002	3.672705e-001
6.720817e+002	3.633841e-001
6.725638e+002	3.597458e-001
6.730460e+002	3.567419e-001
6.735281e+002	3.544842e-001
6.740102e+002	3.531273e-001
6.744924e+002	3.525943e-001
6.749745e+002	3.529163e-001
6.754566e+002	3.539406e-001
6.759387e+002	3.556001e-001
6.764208e+002	3.575876e-001
6.769030e+002	3.596450e-001
6.773851e+002	3.613298e-001
6.778672e+002	3.623760e-001
6.783494e+002	3.624926e-001
6.788315e+002	3.616748e-001
6.793136e+002	3.599686e-001
6.797957e+002	3.577316e-001
6.802778e+002	3.553610e-001
6.807599e+002	3.534526e-001
6.812421e+002	3.524218e-001
6.817242e+002	3.525997e-001
6.822064e+002	3.539127e-001
6.826885e+002	3.561153e-001
6.831706e+002	3.586322e-001
6.836527e+002	3.609176e-001
6.841348e+002	3.623856e-001
6.846169e+002	3.627815e-001
6.850991e+002	3.620305e-001
6.855812e+002	3.604074e-001
6.860634e+002	3.582018e-001
6.865455e+002	3.557909e-001
6.870276e+002	3.533607e-001
6.875097e+002	3.511005e-001
6.879918e+002	3.490553e-001
6.884739e+002	3.473760e-001
6.889561e+002	3.461497e-001
6.894382e+002	3.455656e-001
6.899203e+002	3.456653e-001
6.904025e+002	3.464747e-001
6.908846e+002	3.478003e-001
6.913667e+002	3.494548e-001
6.918488e+002	3.511597e-001
6.923309e+002	3.528251e-001
6.928131e+002	3.544162e-001
6.932952e+002	3.560936e-001
6.937773e+002	3.579146e-001
6.942595e+002	3.598710e-001
6.947416e+002	3.616293e-001
6.952237e+002	3.627326e-001
6.957058e+002	3.625891e-001
6.961879e+002	3.608683e-001
6.966701e+002	3.575337e-001
6.971522e+002	3.530572e-001
6.976343e+002	3.481452e-001
6.981165e+002	3.436645e-001
6.985986e+002	3.402379e-001
6.990807e+002	3.382103e-001
6.995628e+002	3.374324e-001
7.000449e+002	3.375008e-001
7.005271e+002	3.378136e-001
7.010092e+002	3.379580e-001
7.014913e+002	3.377182e-001
7.019734e+002	3.372442e-001
7.024556e+002	3.367987e-001
7.029377e+002	3.367383e-001
7.034198e+002	3.372142e-001
7.039019e+002	3.382429e-001
7.043841e+002	3.395871e-001
7.048662e+002	3.410014e-001
7.053483e+002	3.422098e-001
7.058304e+002	3.431240e-001
7.063126e+002	3.437117e-001
7.067947e+002	3.440946e-001
7.072768e+002	3.443464e-001
7.077590e+002	3.445882e-001
7.082411e+002	3.448392e-001
7.087232e+002	3.451693e-001
7.092053e+002	3.455878e-001
7.096874e+002	3.461837e-001
7.101696e+002	3.469764e-001
7.106517e+002	3.480108e-001
7.111338e+002	3.491923e-001
7.116160e+002	3.504081e-001
7.120981e+002	3.514209e-001
7.125802e+002	3.520449e-001
7.130623e+002	3.520723e-001
7.135444e+002	3.514372e-001
7.140266e+002	3.501086e-001
7.145087e+002	3.482162e-001
7.149908e+002	3.459208e-001
7.154730e+002	3.435120e-001
7.159551e+002	3.412552e-001
7.164372e+002	3.394566e-001
7.169193e+002	3.382904e-001
7.174014e+002	3.378671e-001
7.178835e+002	3.380862e-001
7.183657e+002	3.387496e-001
7.188478e+002	3.394822e-001
7.193300e+002	3.399241e-001
7.198121e+002	3.397227e-001
7.202942e+002	3.387462e-001
7.207763e+002	3.370248e-001
7.212584e+002	3.348547e-001
7.217405e+002	3.326199e-001
7.222227e+002	3.308137e-001
7.227048e+002	3.298288e-001
7.231870e+002	3.299842e-001
7.236691e+002	3.313514e-001
7.241512e+002	3.338334e-001
7.246333e+002	3.370605e-001
7.251154e+002	3.405483e-001
7.255975e+002	3.436745e-001
7.260797e+002	3.459077e-001
7.265618e+002	3.468347e-001
7.270439e+002	3.463858e-001
7.275261e+002	3.447870e-001
7.280082e+002	3.426324e-001
7.284903e+002	3.406526e-001
7.289724e+002	3.396292e-001
7.294545e+002	3.400847e-001
7.299366e+002	3.422264e-001
7.304188e+002	3.457695e-001
7.309009e+002	3.501001e-001
7.313831e+002	3.543420e-001
7.318652e+002	3.576947e-001
7.323473e+002	3.595420e-001
7.328294e+002	3.596798e-001
7.333115e+002	3.582315e-001
7.337937e+002	3.556703e-001
7.342758e+002	3.525839e-001
7.347579e+002	3.496222e-001
7.352401e+002	3.472644e-001
7.357222e+002	3.458310e-001
7.362043e+002	3.453683e-001
7.366864e+002	3.457806e-001
7.371685e+002	3.468085e-001
7.376507e+002	3.482064e-001
7.381328e+002	3.497095e-001
7.386149e+002	3.511607e-001
7.390970e+002	3.524101e-001
7.395792e+002	3.533718e-001
7.400613e+002	3.538859e-001
7.405434e+002	3.537821e-001
7.410255e+002	3.528007e-001
7.415077e+002	3.507346e-001
7.419898e+002	3.474292e-001
7.424719e+002	3.429558e-001
7.429540e+002	3.375732e-001
7.434362e+002	3.318051e-001
7.439183e+002	3.262831e-001
7.444004e+002	3.217195e-001
7.448825e+002	3.186928e-001
7.453647e+002	3.176083e-001
7.458468e+002	3.185186e-001
7.463289e+002	3.211754e-001
7.468110e+002	3.249886e-001
7.472932e+002	3.292319e-001
7.477753e+002	3.331239e-001
7.482574e+002	3.360826e-001
7.487396e+002	3.377686e-001
7.492217e+002	3.382301e-001
7.497038e+002	3.377940e-001
7.501859e+002	3.370376e-001
7.506680e+002	3.365234e-001
7.511501e+002	3.366896e-001
7.516323e+002	3.376217e-001
7.521144e+002	3.390974e-001
7.525966e+002	3.405898e-001
7.530787e+002	3.415357e-001
7.535608e+002	3.414671e-001
7.540429e+002	3.402577e-001
7.545250e+002	3.380857e-001
7.550071e+002	3.354293e-001
7.554893e+002	3.328115e-001
7.559714e+002	3.306997e-001
7.564536e+002	3.293205e-001
7.569357e+002	3.287283e-001
7.574178e+002	3.288113e-001
7.578999e+002	3.294807e-001
7.583820e+002	3.306692e-001
7.588641e+002	3.324063e-001
7.593463e+002	3.346565e-001
7.598284e+002	3.372961e-001
7.603105e+002	3.399775e-001
7.607927e+002	3.422502e-001
7.612748e+002	3.436168e-001
7.617569e+002	3.437814e-001
7.622390e+002	3.426938e-001
7.627211e+002	3.406303e-001
7.632032e+002	3.379973e-001
7.636854e+002	3.352229e-001
7.641675e+002	3.325293e-001
7.646497e+002	3.299547e-001
7.651318e+002	3.273593e-001
7.656139e+002	3.246625e-001
7.660960e+002	3.219291e-001
7.665781e+002	3.195043e-001
7.670602e+002	3.178598e-001
7.675424e+002	3.174765e-001
7.680245e+002	3.185493e-001
7.685067e+002	3.209258e-001
7.689888e+002	3.240465e-001
7.694709e+002	3.271976e-001
7.699530e+002	3.296994e-001
7.704351e+002	3.312122e-001
7.709172e+002	3.317574e-001
7.713994e+002	3.317224e-001
7.718815e+002	3.315983e-001
7.723636e+002	3.318319e-001
7.728458e+002	3.325943e-001
7.733279e+002	3.338092e-001
7.738100e+002	3.351550e-001
7.742921e+002	3.362762e-001
7.747743e+002	3.368505e-001
7.752564e+002	3.367466e-001
7.757385e+002	3.359712e-001
7.762206e+002	3.347144e-001
7.767028e+002	3.332365e-001
7.771849e+002	3.318914e-001
7.776670e+002	3.310044e-001
7.781491e+002	3.308748e-001
7.786313e+002	3.316261e-001
7.791134e+002	3.332041e-001
7.795955e+002	3.352810e-001
7.800776e+002	3.373759e-001
7.805598e+002	3.389252e-001
7.810419e+002	3.395348e-001
7.815240e+002	3.390686e-001
7.820061e+002	3.377711e-001
7.824883e+002	3.361148e-001
7.829704e+002	3.346873e-001
7.834525e+002	3.339100e-001
7.839346e+002	3.339617e-001
7.844167e+002	3.346903e-001
7.848989e+002	3.357870e-001
7.853810e+002	3.368994e-001
7.858631e+002	3.378482e-001
7.863453e+002	3.386108e-001
7.868274e+002	3.393125e-001
7.873095e+002	3.400261e-001
7.877916e+002	3.407238e-001
7.882737e+002	3.412020e-001
7.887559e+002	3.412520e-001
7.892380e+002	3.407579e-001
7.897202e+002	3.398829e-001
7.902023e+002	3.389987e-001
7.906844e+002	3.385983e-001
7.911665e+002	3.389970e-001
7.916486e+002	3.401988e-001
7.921307e+002	3.417771e-001
7.926129e+002	3.430824e-001
7.930950e+002	3.434647e-001
7.935771e+002	3.426308e-001
7.940593e+002	3.407344e-001
7.945414e+002	3.383670e-001
7.950235e+002	3.362389e-001
7.955056e+002	3.349071e-001
7.959877e+002	3.344679e-001
7.964698e+002	3.345777e-001
7.969520e+002	3.345862e-001
7.974341e+002	3.339374e-001
7.979163e+002	3.324239e-001
7.983984e+002	3.303775e-001
7.988805e+002	3.284968e-001
7.993626e+002	3.276037e-001
7.998447e+002	3.282175e-001
8.003268e+002	3.303627e-001
8.008090e+002	3.334807e-001
8.012911e+002	3.367111e-001
8.017733e+002	3.391869e-001
8.022554e+002	3.404168e-001
8.027375e+002	3.403732e-001
8.032196e+002	3.394754e-001
8.037017e+002	3.382909e-001
8.041838e+002	3.373082e-001
8.046660e+002	3.366722e-001
8.051481e+002	3.362029e-001
8.056302e+002	3.354664e-001
8.061124e+002	3.340566e-001
8.065945e+002	3.317455e-001
8.070766e+002	3.286452e-001
8.075587e+002	3.251201e-001
8.080408e+002	3.217053e-001
8.085230e+002	3.188722e-001
8.090051e+002	3.169396e-001
8.094872e+002	3.159636e-001
8.099694e+002	3.158335e-001
8.104515e+002	3.163180e-001
8.109336e+002	3.172246e-001
8.114157e+002	3.184086e-001
8.118978e+002	3.198310e-001
8.123800e+002	3.214532e-001
8.128621e+002	3.232275e-001
8.133442e+002	3.249933e-001
8.138264e+002	3.265336e-001
8.143085e+002	3.275692e-001
8.147906e+002	3.279011e-001
8.152727e+002	3.274391e-001
8.157549e+002	3.263069e-001
8.162370e+002	3.247681e-001
8.167191e+002	3.231936e-001
8.172012e+002	3.218807e-001
8.176833e+002	3.209895e-001
8.181655e+002	3.204310e-001
8.186476e+002	3.199534e-001
8.191297e+002	3.192037e-001
8.196119e+002	3.179430e-001
8.200940e+002	3.161229e-001
8.205761e+002	3.139833e-001
8.210582e+002	3.119234e-001
8.215403e+002	3.103913e-001
8.220225e+002	3.096415e-001
8.225046e+002	3.096598e-001
8.229867e+002	3.101031e-001
8.234689e+002	3.104827e-001
8.239510e+002	3.103230e-001
8.244331e+002	3.094116e-001
8.249152e+002	3.078409e-001
8.253973e+002	3.060054e-001
8.258795e+002	3.043760e-001
8.263616e+002	3.033387e-001
8.268437e+002	3.029844e-001
8.273259e+002	3.031259e-001
8.278080e+002	3.033541e-001
8.282901e+002	3.032795e-001
8.287722e+002	3.026616e-001
8.292543e+002	3.015449e-001
8.297365e+002	3.001626e-001
8.302186e+002	2.988517e-001
8.307007e+002	2.978349e-001
8.311829e+002	2.971675e-001
8.316650e+002	2.966814e-001
8.321471e+002	2.961315e-001
8.326292e+002	2.952805e-001
8.331113e+002	2.940536e-001
8.335934e+002	2.925129e-001
8.340756e+002	2.908468e-001
8.345577e+002	2.892188e-001
8.350399e+002	2.877342e-001
8.355220e+002	2.863671e-001
8.360041e+002	2.850613e-001
8.364862e+002	2.837630e-001
8.369683e+002	2.825397e-001
8.374504e+002	2.815327e-001
8.379326e+002	2.809412e-001
8.384147e+002	2.808704e-001
8.388969e+002	2.812948e-001
8.393790e+002	2.819947e-001
8.398611e+002	2.826741e-001
8.403432e+002	2.830335e-001
8.408253e+002	2.829439e-001
8.413074e+002	2.824565e-001
8.417896e+002	2.818285e-001
8.422717e+002	2.813758e-001
8.427538e+002	2.813902e-001
8.432360e+002	2.819801e-001
8.437181e+002	2.830753e-001
8.442002e+002	2.844045e-001
8.446823e+002	2.856337e-001
8.451644e+002	2.864167e-001
8.456466e+002	2.865322e-001
8.461287e+002	2.858794e-001
8.466108e+002	2.845347e-001
8.470930e+002	2.826727e-001
8.475751e+002	2.805627e-001
8.480572e+002	2.784614e-001
8.485393e+002	2.766021e-001
8.490214e+002	2.751060e-001
8.495036e+002	2.740110e-001
8.499857e+002	2.732393e-001
8.504678e+002	2.726929e-001
8.509500e+002	2.722654e-001
8.514321e+002	2.719448e-001
8.519142e+002	2.717744e-001
8.523963e+002	2.718706e-001
8.528784e+002	2.722947e-001
8.533606e+002	2.730262e-001
8.538427e+002	2.738709e-001
8.543248e+002	2.745388e-001
8.548069e+002	2.746883e-001
8.552891e+002	2.740998e-001
8.557712e+002	2.727250e-001
8.562533e+002	2.707616e-001
8.567355e+002	2.685483e-001
8.572176e+002	2.664951e-001
8.576997e+002	2.649077e-001
8.581818e+002	2.639560e-001
8.586639e+002	2.636178e-001
8.591461e+002	2.637922e-001
8.596282e+002	2.643376e-001
8.601103e+002	2.651849e-001
8.605925e+002	2.662785e-001
8.610746e+002	2.675705e-001
8.615567e+002	2.688974e-001
8.620388e+002	2.700050e-001
8.625209e+002	2.705537e-001
8.630031e+002	2.702949e-001
8.634852e+002	2.691599e-001
8.639673e+002	2.673948e-001
8.644495e+002	2.654867e-001
8.649316e+002	2.640717e-001
8.654137e+002	2.636798e-001
8.658958e+002	2.645808e-001
8.663779e+002	2.666295e-001
8.668600e+002	2.693482e-001
8.673422e+002	2.720400e-001
8.678243e+002	2.740526e-001
8.683065e+002	2.749129e-001
8.687886e+002	2.744677e-001
8.692707e+002	2.728151e-001
8.697528e+002	2.702667e-001
8.702349e+002	2.671855e-001
8.707170e+002	2.639510e-001
8.711992e+002	2.608748e-001
8.716813e+002	2.582497e-001
8.721635e+002	2.563076e-001
8.726456e+002	2.552450e-001
8.731277e+002	2.551264e-001
8.736098e+002	2.558775e-001
8.740919e+002	2.572195e-001
8.745740e+002	2.587653e-001
8.750562e+002	2.600766e-001
8.755383e+002	2.608427e-001
8.760204e+002	2.609252e-001
8.765026e+002	2.604300e-001
8.769847e+002	2.595933e-001
8.774668e+002	2.587175e-001
8.779489e+002	2.579997e-001
8.784310e+002	2.575147e-001
8.789131e+002	2.571748e-001
8.793953e+002	2.568505e-001
8.798774e+002	2.564227e-001
8.803596e+002	2.558913e-001
8.808417e+002	2.553319e-001
8.813238e+002	2.548859e-001
8.818059e+002	2.546268e-001
8.822880e+002	2.545538e-001
8.827701e+002	2.545348e-001
8.832523e+002	2.544201e-001
8.837344e+002	2.540784e-001
8.842166e+002	2.535173e-001
8.846987e+002	2.528449e-001
8.851808e+002	2.522613e-001
8.856629e+002	2.519064e-001
8.861450e+002	2.518136e-001
8.866272e+002	2.518200e-001
8.871093e+002	2.516550e-001
8.875914e+002	2.510039e-001
8.880735e+002	2.496808e-001
8.885557e+002	2.476735e-001
8.890378e+002	2.452034e-001
8.895199e+002	2.426062e-001
8.900020e+002	2.402489e-001
8.904842e+002	2.383569e-001
8.909663e+002	2.369965e-001
8.914484e+002	2.360434e-001
8.919305e+002	2.353308e-001
8.924127e+002	2.347230e-001
8.928948e+002	2.342578e-001
8.933769e+002	2.341190e-001
8.938590e+002	2.346120e-001
8.943412e+002	2.359893e-001
8.948233e+002	2.383644e-001
8.953054e+002	2.415868e-001
8.957875e+002	2.452933e-001
8.962697e+002	2.489534e-001
8.967518e+002	2.520626e-001
8.972339e+002	2.542261e-001
8.977161e+002	2.552859e-001
8.981982e+002	2.552702e-001
8.986803e+002	2.543806e-001
8.991624e+002	2.528553e-001
8.996445e+002	2.509494e-001
9.001266e+002	2.488560e-001
9.006088e+002	2.467583e-001
9.010909e+002	2.448030e-001
9.015731e+002	2.431486e-001
9.020552e+002	2.418991e-001
9.025373e+002	2.411092e-001
9.030194e+002	2.407025e-001
9.035015e+002	2.405144e-001
9.039836e+002	2.402976e-001
9.044658e+002	2.398491e-001
9.049479e+002	2.390539e-001
9.054301e+002	2.379816e-001
9.059122e+002	2.368190e-001
9.063943e+002	2.358399e-001
9.068764e+002	2.352457e-001
9.073585e+002	2.351265e-001
9.078406e+002	2.353798e-001
9.083228e+002	2.358035e-001
9.088049e+002	2.361402e-001
9.092870e+002	2.362212e-001
9.097692e+002	2.359719e-001
9.102513e+002	2.354481e-001
9.107334e+002	2.347264e-001
9.112155e+002	2.338789e-001
9.116976e+002	2.328856e-001
9.121797e+002	2.317058e-001
9.126619e+002	2.302952e-001
9.131440e+002	2.287321e-001
9.136262e+002	2.271991e-001
9.141083e+002	2.259956e-001
9.145904e+002	2.253888e-001
9.150725e+002	2.255431e-001
9.155546e+002	2.263922e-001
9.160367e+002	2.276923e-001
9.165189e+002	2.290694e-001
9.170010e+002	2.302123e-001
9.174832e+002	2.309498e-001
9.179653e+002	2.313360e-001
9.184474e+002	2.315491e-001
9.189295e+002	2.317960e-001
9.194116e+002	2.321236e-001
9.198937e+002	2.323880e-001
9.203759e+002	2.322373e-001
9.208580e+002	2.312947e-001
9.213401e+002	2.292923e-001
9.218223e+002	2.262677e-001
9.223044e+002	2.225652e-001
9.227865e+002	2.188151e-001
9.232686e+002	2.157093e-001
9.237507e+002	2.138462e-001
9.242329e+002	2.135082e-001
9.247150e+002	2.146415e-001
9.251971e+002	2.168556e-001
9.256793e+002	2.196172e-001
9.261614e+002	2.223736e-001
9.266435e+002	2.247449e-001
9.271256e+002	2.265431e-001
9.276078e+002	2.278058e-001
9.280899e+002	2.286693e-001
9.285720e+002	2.293066e-001
9.290541e+002	2.297861e-001
9.295363e+002	2.300744e-001
9.300184e+002	2.300009e-001
9.305005e+002	2.293764e-001
9.309826e+002	2.280398e-001
9.314648e+002	2.260008e-001
9.319469e+002	2.234376e-001
9.324290e+002	2.207214e-001
9.329111e+002	2.182841e-001
9.333932e+002	2.165325e-001
9.338754e+002	2.156723e-001
9.343575e+002	2.156771e-001
9.348396e+002	2.162468e-001
9.353218e+002	2.169522e-001
9.358039e+002	2.173468e-001
9.362860e+002	2.171734e-001
9.367681e+002	2.164078e-001
9.372502e+002	2.153064e-001
9.377324e+002	2.142561e-001
9.382145e+002	2.136711e-001
9.386967e+002	2.137930e-001
9.391788e+002	2.146579e-001
9.396609e+002	2.160479e-001
9.401430e+002	2.176282e-001
9.406251e+002	2.190165e-001
9.411072e+002	2.199385e-001
9.415894e+002	2.202365e-001
9.420715e+002	2.199151e-001
9.425536e+002	2.190610e-001
9.430358e+002	2.178503e-001
9.435179e+002	2.164731e-001
9.440000e+002	2.151726e-001
9.444821e+002	2.141782e-001
9.449642e+002	2.137308e-001
9.454464e+002	2.139797e-001
9.459285e+002	2.149802e-001
9.464106e+002	2.166109e-001
9.468928e+002	2.186431e-001
9.473749e+002	2.207672e-001
9.478570e+002	2.227411e-001
9.483391e+002	2.244212e-001
9.488212e+002	2.258322e-001
9.493033e+002	2.270625e-001
9.497855e+002	2.282104e-001
9.502676e+002	2.292353e-001
9.507498e+002	2.299642e-001
9.512319e+002	2.300885e-001
9.517140e+002	2.293313e-001
9.521961e+002	2.275402e-001
9.526782e+002	2.248334e-001
9.531603e+002	2.215600e-001
9.536425e+002	2.182649e-001
9.541246e+002	2.154862e-001
9.546068e+002	2.136502e-001
9.550889e+002	2.129188e-001
9.555710e+002	2.132296e-001
9.560531e+002	2.143165e-001
9.565352e+002	2.158766e-001
9.570173e+002	2.176288e-001
9.574995e+002	2.194108e-001
9.579816e+002	2.211285e-001
9.584637e+002	2.227611e-001
9.589459e+002	2.242600e-001
9.594280e+002	2.255689e-001
9.599101e+002	2.265692e-001
9.603922e+002	2.271563e-001
9.608743e+002	2.272127e-001
9.613565e+002	2.266844e-001
9.618386e+002	2.255474e-001
9.623207e+002	2.238701e-001
9.628029e+002	2.217769e-001
9.632850e+002	2.195027e-001
9.637671e+002	2.173350e-001
9.642492e+002	2.156246e-001
9.647313e+002	2.146714e-001
9.652135e+002	2.146959e-001
9.656956e+002	2.157253e-001
9.661777e+002	2.176254e-001
9.666599e+002	2.200958e-001
9.671420e+002	2.228143e-001
9.676241e+002	2.254853e-001
9.681062e+002	2.279638e-001
9.685884e+002	2.302022e-001
9.690705e+002	2.322466e-001
9.695526e+002	2.341014e-001
9.700347e+002	2.357196e-001
9.705168e+002	2.369523e-001
9.709990e+002	2.376584e-001
9.714811e+002	2.377515e-001
9.719632e+002	2.373268e-001
9.724454e+002	2.366285e-001
9.729275e+002	2.360344e-001
9.734096e+002	2.358872e-001
9.738917e+002	2.364222e-001
9.743738e+002	2.376382e-001
9.748560e+002	2.393567e-001
9.753381e+002	2.412579e-001
9.758202e+002	2.430540e-001
9.763024e+002	2.445368e-001
9.767845e+002	2.456723e-001
9.772666e+002	2.465182e-001
9.777487e+002	2.472086e-001
9.782308e+002	2.478322e-001
9.787130e+002	2.484551e-001
9.791951e+002	2.490818e-001
9.796772e+002	2.497553e-001
9.801594e+002	2.505373e-001
9.806415e+002	2.515602e-001
9.811236e+002	2.529248e-001
9.816057e+002	2.546865e-001
9.820878e+002	2.567468e-001
9.825699e+002	2.589120e-001
9.830521e+002	2.608982e-001
9.835342e+002	2.624924e-001
9.840164e+002	2.635859e-001
9.844985e+002	2.642803e-001
9.849806e+002	2.647988e-001
9.854627e+002	2.654499e-001
9.859448e+002	2.664568e-001
9.864269e+002	2.679187e-001
9.869091e+002	2.697280e-001
9.873912e+002	2.716686e-001
9.878734e+002	2.734625e-001
9.883555e+002	2.749192e-001
9.888376e+002	2.759584e-001
9.893197e+002	2.766719e-001
9.898018e+002	2.772277e-001
9.902839e+002	2.778491e-001
9.907661e+002	2.786868e-001
9.912482e+002	2.798334e-001
9.917303e+002	2.812658e-001
9.922125e+002	2.829303e-001
9.926946e+002	2.847269e-001
9.931767e+002	2.866018e-001
9.936588e+002	2.885032e-001
9.941409e+002	2.904286e-001
9.946231e+002	2.923542e-001
9.951052e+002	2.942729e-001
9.955873e+002	2.961428e-001
9.960695e+002	2.979439e-001
9.965516e+002	2.996520e-001
9.970337e+002	3.013010e-001
9.975158e+002	3.029327e-001
9.979979e+002	3.046406e-001
9.984801e+002	3.064871e-001
9.989622e+002	3.085360e-001
9.994443e+002	3.107804e-001
9.999265e+002	3.132034e-001
1.000409e+003	3.157358e-001
1.000891e+003	3.183351e-001
1.001373e+003	3.209478e-001
1.001855e+003	3.235667e-001
1.002337e+003	3.261580e-001
1.002819e+003	3.286980e-001
1.003301e+003	3.311053e-001
1.003783e+003	3.332985e-001
1.004266e+003	3.351735e-001
1.004748e+003	3.367011e-001
1.005230e+003	3.379065e-001
1.005712e+003	3.389333e-001
1.006194e+003	3.399515e-001
1.006676e+003	3.411563e-001
1.007158e+003	3.426406e-001
1.007640e+003	3.444113e-001
1.008123e+003	3.463402e-001
1.008605e+003	3.482734e-001
1.009087e+003	3.500609e-001
1.009569e+003	3.516879e-001
1.010051e+003	3.532448e-001
1.010533e+003	3.549483e-001
1.011015e+003	3.570056e-001
1.011497e+003	3.595670e-001
1.011980e+003	3.626025e-001
1.012462e+003	3.659552e-001
1.012944e+003	3.693480e-001
1.013426e+003	3.725377e-001
1.013908e+003	3.753544e-001
1.014390e+003	3.777962e-001
1.014872e+003	3.799473e-001
1.015354e+003	3.819651e-001
1.015837e+003	3.839368e-001
1.016319e+003	3.858950e-001
1.016801e+003	3.877762e-001
1.017283e+003	3.895398e-001
1.017765e+003	3.911915e-001
1.018247e+003	3.928876e-001
1.018729e+003	3.948674e-001
1.019211e+003	3.974280e-001
1.019694e+003	4.007588e-001
1.020176e+003	4.048988e-001
1.020658e+003	4.096429e-001
1.021140e+003	4.146358e-001
1.021622e+003	4.194195e-001
1.022104e+003	4.236118e-001
1.022586e+003	4.269449e-001
1.023068e+003	4.293612e-001
1.023551e+003	4.309400e-001
1.024033e+003	4.318985e-001
1.024515e+003	4.324724e-001
1.024997e+003	4.329219e-001
1.025479e+003	4.334511e-001
1.025961e+003	4.342628e-001
1.026443e+003	4.354979e-001
1.026925e+003	4.372766e-001
1.027408e+003	4.396232e-001
1.027890e+003	4.425010e-001
1.028372e+003	4.457517e-001
1.028854e+003	4.491904e-001
1.029336e+003	4.525975e-001
1.029818e+003	4.558417e-001
1.030300e+003	4.588612e-001
1.030782e+003	4.617228e-001
1.031265e+003	4.645257e-001
1.031747e+003	4.673957e-001
1.032229e+003	4.703665e-001
1.032711e+003	4.734061e-001
1.033193e+003	4.763749e-001
1.033675e+003	4.791323e-001
1.034157e+003	4.815601e-001
1.034639e+003	4.836686e-001
1.035122e+003	4.855658e-001
1.035604e+003	4.874927e-001
1.036086e+003	4.896999e-001
1.036568e+003	4.924265e-001
1.037050e+003	4.957697e-001
1.037532e+003	4.997094e-001
1.038014e+003	5.040531e-001
1.038496e+003	5.085393e-001
1.038979e+003	5.128469e-001
1.039461e+003	5.167295e-001
1.039943e+003	5.200130e-001
1.040425e+003	5.226848e-001
1.040907e+003	5.248330e-001
1.041389e+003	5.266727e-001
1.041871e+003	5.284479e-001
1.042353e+003	5.304289e-001
1.042836e+003	5.328100e-001
1.043318e+003	5.357288e-001
1.043800e+003	5.391897e-001
1.044282e+003	5.431259e-001
1.044764e+003	5.473689e-001
1.045246e+003	5.517560e-001
1.045728e+003	5.561134e-001
1.046210e+003	5.603631e-001
1.046693e+003	5.644654e-001
1.047175e+003	5.684698e-001
1.047657e+003	5.724133e-001
1.048139e+003	5.763367e-001
1.048621e+003	5.801998e-001
1.049103e+003	5.839455e-001
1.049585e+003	5.874907e-001
1.050067e+003	5.908396e-001
1.050550e+003	5.940689e-001
1.051032e+003	5.973929e-001
1.051514e+003	6.010409e-001
1.051996e+003	6.052219e-001
1.052478e+003	6.099600e-001
1.052960e+003	6.150992e-001
1.053442e+003	6.202648e-001
1.053924e+003	6.250249e-001
1.054406e+003	6.289768e-001
1.054889e+003	6.319477e-001
1.055371e+003	6.340035e-001
1.055853e+003	6.354702e-001
1.056335e+003	6.367646e-001
1.056817e+003	6.383080e-001
1.057299e+003	6.403538e-001
1.057781e+003	6.430060e-001
1.058264e+003	6.461982e-001
1.058746e+003	6.498227e-001
1.059228e+003	6.537475e-001
1.059710e+003	6.578934e-001
1.060192e+003	6.621447e-001
1.060674e+003	6.663571e-001
1.061156e+003	6.702744e-001
1.061638e+003	6.736233e-001
1.062120e+003	6.761594e-001
1.062603e+003	6.778482e-001
1.063085e+003	6.788856e-001
1.063567e+003	6.797330e-001
1.064049e+003	6.809353e-001
1.064531e+003	6.829914e-001
1.065013e+003	6.861356e-001
1.065495e+003	6.903126e-001
1.065978e+003	6.951697e-001
1.066460e+003	7.002565e-001
1.066942e+003	7.051525e-001
1.067424e+003	7.096605e-001
1.067906e+003	7.137794e-001
1.068388e+003	7.176965e-001
1.068870e+003	7.216164e-001
1.069352e+003	7.257200e-001
1.069834e+003	7.300811e-001
1.070317e+003	7.347597e-001
1.070799e+003	7.398049e-001
1.071281e+003	7.453327e-001
1.071763e+003	7.514248e-001
1.072245e+003	7.580821e-001
1.072727e+003	7.650716e-001
1.073209e+003	7.719562e-001
1.073692e+003	7.781337e-001
1.074174e+003	7.830858e-001
1.074656e+003	7.865404e-001
1.075138e+003	7.886508e-001
1.075620e+003	7.899119e-001
1.076102e+003	7.910280e-001
1.076584e+003	7.925969e-001
1.077066e+003	7.949483e-001
1.077548e+003	7.980033e-001
1.078031e+003	8.014213e-001
1.078513e+003	8.047608e-001
1.078995e+003	8.077727e-001
1.079477e+003	8.104880e-001
1.079959e+003	8.132564e-001
1.080441e+003	8.165329e-001
1.080923e+003	8.207001e-001
1.081406e+003	8.258353e-001
1.081888e+003	8.316987e-001
1.082370e+003	8.377768e-001
1.082852e+003	8.435148e-001
1.083334e+003	8.484690e-001
1.083816e+003	8.524830e-001
1.084298e+003	8.556480e-001
1.084780e+003	8.582705e-001
1.085262e+003	8.606952e-001
1.085745e+003	8.632426e-001
1.086227e+003	8.661016e-001
1.086709e+003	8.693723e-001
1.087191e+003	8.730475e-001
1.087673e+003	8.770974e-001
1.088155e+003	8.814465e-001
1.088637e+003	8.860354e-001
1.089120e+003	8.907784e-001
1.089602e+003	8.956231e-001
1.090084e+003	9.005082e-001
1.090566e+003	9.054124e-001
1.091048e+003	9.102756e-001
1.091530e+003	9.150272e-001
1.092012e+003	9.195166e-001
1.092494e+003	9.235926e-001
1.092976e+003	9.271156e-001
1.093459e+003	9.300898e-001
1.093941e+003	9.326639e-001
1.094423e+003	9.351494e-001
1.094905e+003	9.378581e-001
1.095387e+003	9.409861e-001
1.095869e+003	9.444418e-001
1.096351e+003	9.478586e-001
1.096833e+003	9.506660e-001
1.097316e+003	9.523751e-001
1.097798e+003	9.527832e-001
1.098280e+003	9.521822e-001
1.098762e+003	9.512810e-001
1.099244e+003	9.510373e-001
1.099726e+003	9.522859e-001
1.100208e+003	9.554808e-001
1.100690e+003	9.604931e-001
1.101173e+003	9.667040e-001
1.101655e+003	9.731918e-001
1.102137e+003	9.791031e-001
1.102619e+003	9.838744e-001
1.103101e+003	9.873903e-001
1.103583e+003	9.898720e-001
1.104065e+003	9.917353e-001
1.104547e+003	9.933389e-001
1.105030e+003	9.949010e-001
1.105512e+003	9.964318e-001
1.105994e+003	9.978413e-001
1.106476e+003	9.989800e-001
1.106958e+003	9.997391e-001
1.107440e+003	1.000000e+000
1.107922e+003	9.996588e-001
1.108405e+003	9.985809e-001
1.108887e+003	9.967023e-001
1.109369e+003	9.940897e-001
1.109851e+003	9.910717e-001
1.110333e+003	9.881952e-001
1.110815e+003	9.861456e-001
1.111297e+003	9.854932e-001
1.111779e+003	9.864960e-001
1.112261e+003	9.889246e-001
1.112744e+003	9.921364e-001
1.113226e+003	9.952581e-001
1.113708e+003	9.975442e-001
1.114190e+003	9.986209e-001
1.114672e+003	9.986388e-001
1.115154e+003	9.981174e-001
1.115636e+003	9.977012e-001
1.116119e+003	9.977866e-001
1.116601e+003	9.983482e-001
1.117083e+003	9.988936e-001
1.117565e+003	9.987168e-001
1.118047e+003	9.971954e-001
1.118529e+003	9.941285e-001
1.119011e+003	9.898307e-001
1.119493e+003	9.850744e-001
1.119975e+003	9.807844e-001
1.120458e+003	9.777535e-001
1.120940e+003	9.763634e-001
1.121422e+003	9.765621e-001
1.121904e+003	9.779255e-001
1.122386e+003	9.799099e-001
1.122868e+003	9.820061e-001
1.123350e+003	9.838958e-001
1.123833e+003	9.854063e-001
1.124315e+003	9.864841e-001
1.124797e+003	9.870718e-001
1.125279e+003	9.871258e-001
1.125761e+003	9.866099e-001
1.126243e+003	9.855933e-001
1.126725e+003	9.842507e-001
1.127207e+003	9.828553e-001
1.127689e+003	9.816480e-001
1.128172e+003	9.807537e-001
1.128654e+003	9.800811e-001
1.129136e+003	9.793957e-001
1.129618e+003	9.784033e-001
1.130100e+003	9.769472e-001
1.130582e+003	9.750717e-001
1.131064e+003	9.730549e-001
1.131547e+003	9.712476e-001
1.132029e+003	9.699285e-001
1.132511e+003	9.691232e-001
1.132993e+003	9.686059e-001
1.133475e+003	9.679737e-001
1.133957e+003	9.668745e-001
1.134439e+003	9.651675e-001
1.134921e+003	9.630445e-001
1.135403e+003	9.609337e-001
1.135886e+003	9.593499e-001
1.136368e+003	9.586356e-001
1.136850e+003	9.588414e-001
1.137332e+003	9.596712e-001
1.137814e+003	9.606441e-001
1.138296e+003	9.612538e-001
1.138778e+003	9.611857e-001
1.139260e+003	9.603664e-001
1.139743e+003	9.589607e-001
1.140225e+003	9.572195e-001
1.140707e+003	9.553764e-001
1.141189e+003	9.535413e-001
1.141671e+003	9.517437e-001
1.142153e+003	9.499690e-001
1.142635e+003	9.482648e-001
1.143117e+003	9.467282e-001
1.143600e+003	9.454923e-001
1.144082e+003	9.446068e-001
1.144564e+003	9.440017e-001
1.145046e+003	9.434592e-001
1.145528e+003	9.427332e-001
1.146010e+003	9.416434e-001
1.146492e+003	9.402142e-001
1.146974e+003	9.386672e-001
1.147457e+003	9.373734e-001
1.147939e+003	9.366693e-001
1.148421e+003	9.367402e-001
1.148903e+003	9.375075e-001
1.149385e+003	9.386891e-001
1.149867e+003	9.398724e-001
1.150349e+003	9.406849e-001
1.150831e+003	9.408613e-001
1.151314e+003	9.403093e-001
1.151796e+003	9.390364e-001
1.152278e+003	9.371240e-001
1.152760e+003	9.346560e-001
1.153242e+003	9.317631e-001
1.153724e+003	9.286363e-001
1.154206e+003	9.255905e-001
1.154688e+003	9.230088e-001
1.155171e+003	9.212811e-001
1.155653e+003	9.206416e-001
1.156135e+003	9.210952e-001
1.156617e+003	9.223707e-001
1.157099e+003	9.240344e-001
1.157581e+003	9.256240e-001
1.158063e+003	9.268237e-001
1.158545e+003	9.275250e-001
1.159028e+003	9.278303e-001
1.159510e+003	9.279112e-001
1.159992e+003	9.279110e-001
1.160474e+003	9.278385e-001
1.160956e+003	9.276187e-001
1.161438e+003	9.271574e-001
1.161920e+003	9.264792e-001
1.162402e+003	9.257392e-001
1.162885e+003	9.251981e-001
1.163367e+003	9.250529e-001
1.163849e+003	9.253299e-001
1.164331e+003	9.257969e-001
1.164813e+003	9.260653e-001
1.165295e+003	9.257358e-001
1.165777e+003	9.246128e-001
1.166259e+003	9.227823e-001
1.166742e+003	9.205973e-001
1.167224e+003	9.184690e-001
1.167706e+003	9.166734e-001
1.168188e+003	9.151797e-001
1.168670e+003	9.136965e-001
1.169152e+003	9.118173e-001
1.169634e+003	9.093027e-001
1.170116e+003	9.062402e-001
1.170599e+003	9.030976e-001
1.171081e+003	9.005206e-001
1.171563e+003	8.990746e-001
1.172045e+003	8.989552e-001
1.172527e+003	8.999125e-001
1.173009e+003	9.013331e-001
1.173491e+003	9.025341e-001
1.173973e+003	9.030355e-001
1.174456e+003	9.027770e-001
1.174938e+003	9.020756e-001
1.175420e+003	9.014469e-001
1.175902e+003	9.012908e-001
1.176384e+003	9.017011e-001
1.176866e+003	9.023911e-001
1.177348e+003	9.028663e-001
1.177830e+003	9.026483e-001
1.178313e+003	9.015396e-001
1.178795e+003	8.996978e-001
1.179277e+003	8.975801e-001
1.179759e+003	8.957109e-001
1.180241e+003	8.944808e-001
1.180723e+003	8.939965e-001
1.181205e+003	8.941205e-001
1.181687e+003	8.945861e-001
1.182170e+003	8.951851e-001
1.182652e+003	8.958375e-001
1.183134e+003	8.966037e-001
1.183616e+003	8.975438e-001
1.184098e+003	8.986169e-001
1.184580e+003	8.995955e-001
1.185062e+003	9.001424e-001
1.185544e+003	8.999290e-001
1.186026e+003	8.988290e-001
1.186509e+003	8.969911e-001
1.186991e+003	8.948407e-001
1.187473e+003	8.929094e-001
1.187955e+003	8.916634e-001
1.188437e+003	8.913144e-001
1.188919e+003	8.917754e-001
1.189401e+003	8.926847e-001
1.189884e+003	8.935663e-001
1.190366e+003	8.939672e-001
1.190848e+003	8.936172e-001
1.191330e+003	8.924631e-001
1.191812e+003	8.906925e-001
1.192294e+003	8.886422e-001
1.192776e+003	8.867419e-001
1.193258e+003	8.853840e-001
1.193740e+003	8.848591e-001
1.194223e+003	8.852507e-001
1.194705e+003	8.864244e-001
1.195187e+003	8.880250e-001
1.195669e+003	8.895960e-001
1.196151e+003	8.906916e-001
1.196633e+003	8.910489e-001
1.197115e+003	8.906496e-001
1.197598e+003	8.897299e-001
1.198080e+003	8.886386e-001
1.198562e+003	8.876821e-001
1.199044e+003	8.869587e-001
1.199526e+003	8.863410e-001
1.200008e+003	8.855485e-001
1.200490e+003	8.843615e-001
1.200972e+003	8.827801e-001
1.201455e+003	8.811296e-001
1.201937e+003	8.799549e-001
1.202419e+003	8.798220e-001
1.202901e+003	8.810332e-001
1.203383e+003	8.834731e-001
1.203865e+003	8.865873e-001
1.204347e+003	8.895788e-001
1.204829e+003	8.916780e-001
1.205312e+003	8.924351e-001
1.205794e+003	8.918412e-001
1.206276e+003	8.902998e-001
1.206758e+003	8.884009e-001
1.207240e+003	8.866953e-001
1.207722e+003	8.854935e-001
1.208204e+003	8.848460e-001
1.208686e+003	8.846037e-001
1.209169e+003	8.845735e-001
1.209651e+003	8.846004e-001
1.210133e+003	8.846004e-001
1.210615e+003	8.844811e-001
1.211097e+003	8.840904e-001
1.211579e+003	8.831819e-001
1.212061e+003	8.815135e-001
1.212543e+003	8.789681e-001
1.213026e+003	8.756974e-001
1.213508e+003	8.721265e-001
1.213990e+003	8.688606e-001
1.214472e+003	8.664541e-001
1.214954e+003	8.652263e-001
1.215436e+003	8.651283e-001
1.215918e+003	8.658162e-001
1.216400e+003	8.668029e-001
1.216883e+003	8.676956e-001
1.217365e+003	8.683270e-001
1.217847e+003	8.687806e-001
1.218329e+003	8.692409e-001
1.218811e+003	8.698173e-001
1.219293e+003	8.703853e-001
1.219775e+003	8.705938e-001
1.220257e+003	8.699881e-001
1.220740e+003	8.682505e-001
1.221222e+003	8.653786e-001
1.221704e+003	8.617639e-001
1.222186e+003	8.580617e-001
1.222668e+003	8.549728e-001
1.223150e+003	8.529628e-001
1.223632e+003	8.521079e-001
1.224114e+003	8.520487e-001
1.224597e+003	8.521376e-001
1.225079e+003	8.516403e-001
1.225561e+003	8.499886e-001
1.226043e+003	8.469318e-001
1.226525e+003	8.426191e-001
1.227007e+003	8.375368e-001
1.227489e+003	8.323922e-001
1.227971e+003	8.279100e-001
1.228453e+003	8.246552e-001
1.228936e+003	8.228505e-001
1.229418e+003	8.223111e-001
1.229900e+003	8.224567e-001
1.230382e+003	8.224899e-001
1.230864e+003	8.216333e-001
1.231346e+003	8.194286e-001
1.231828e+003	8.159137e-001
1.232311e+003	8.116572e-001
1.232793e+003	8.075359e-001
1.233275e+003	8.043929e-001
1.233757e+003	8.026521e-001
1.234239e+003	8.021274e-001
1.234721e+003	8.020610e-001
1.235203e+003	8.014475e-001
1.235685e+003	7.994603e-001
1.236167e+003	7.958561e-001
1.236650e+003	7.911020e-001
1.237132e+003	7.862077e-001
1.237614e+003	7.822700e-001
1.238096e+003	7.800011e-001
1.238578e+003	7.794005e-001
1.239060e+003	7.797705e-001
1.239542e+003	7.800038e-001
1.240025e+003	7.790684e-001
1.240507e+003	7.764159e-001
1.240989e+003	7.721892e-001
1.241471e+003	7.670844e-001
1.241953e+003	7.620086e-001
1.242435e+003	7.576607e-001
1.242917e+003	7.542868e-001
1.243399e+003	7.516540e-001
1.243881e+003	7.492701e-001
1.244364e+003	7.466620e-001
1.244846e+003	7.436111e-001
1.245328e+003	7.401891e-001
1.245810e+003	7.366506e-001
1.246292e+003	7.332164e-001
1.246774e+003	7.299377e-001
1.247256e+003	7.266619e-001
1.247739e+003	7.231644e-001
1.248221e+003	7.192959e-001
1.248703e+003	7.151067e-001
1.249185e+003	7.108113e-001
1.249667e+003	7.066618e-001
1.250149e+003	7.027705e-001
1.250631e+003	6.990249e-001
1.251113e+003	6.951169e-001
1.251595e+003	6.907160e-001
1.252078e+003	6.856439e-001
1.252560e+003	6.799966e-001
1.253042e+003	6.740854e-001
1.253524e+003	6.682825e-001
1.254006e+003	6.628053e-001
1.254488e+003	6.576262e-001
1.254970e+003	6.525126e-001
1.255453e+003	6.472411e-001
1.255935e+003	6.418231e-001
1.256417e+003	6.366511e-001
1.256899e+003	6.324227e-001
1.257381e+003	6.298929e-001
1.257863e+003	6.295226e-001
1.258345e+003	6.312205e-001
1.258827e+003	6.342590e-001
1.259309e+003	6.374640e-001
1.259792e+003	6.395705e-001
1.260274e+003	6.396480e-001
1.260756e+003	6.373773e-001
1.261238e+003	6.331141e-001
1.261720e+003	6.276814e-001
1.262202e+003	6.220570e-001
1.262684e+003	6.170458e-001
1.263167e+003	6.131123e-001
1.263649e+003	6.103528e-001
1.264131e+003	6.086136e-001
1.264613e+003	6.076205e-001
1.265095e+003	6.070996e-001
1.265577e+003	6.068121e-001
1.266059e+003	6.065701e-001
1.266541e+003	6.062213e-001
1.267023e+003	6.056802e-001
1.267506e+003	6.049371e-001
1.267988e+003	6.040721e-001
1.268470e+003	6.031898e-001
1.268952e+003	6.023449e-001
1.269434e+003	6.014400e-001
1.269916e+003	6.002182e-001
1.270398e+003	5.983311e-001
1.270880e+003	5.955182e-001
1.271363e+003	5.917739e-001
1.271845e+003	5.874504e-001
1.272327e+003	5.831788e-001
1.272809e+003	5.796657e-001
1.273291e+003	5.774004e-001
1.273773e+003	5.764500e-001
1.274255e+003	5.763929e-001
1.274737e+003	5.764814e-001
1.275220e+003	5.759215e-001
1.275702e+003	5.742080e-001
1.276184e+003	5.713033e-001
1.276666e+003	5.676411e-001
1.277148e+003	5.639064e-001
1.277630e+003	5.607596e-001
1.278112e+003	5.585874e-001
1.278594e+003	5.574334e-001
1.279077e+003	5.570704e-001
1.279559e+003	5.572000e-001
1.280041e+003	5.576151e-001
1.280523e+003	5.582864e-001
1.281005e+003	5.592876e-001
1.281487e+003	5.606639e-001
1.281969e+003	5.622858e-001
1.282451e+003	5.638297e-001
1.282934e+003	5.648584e-001
1.283416e+003	5.650097e-001
1.283898e+003	5.641417e-001
1.284380e+003	5.624042e-001
1.284862e+003	5.601408e-001
1.285344e+003	5.577339e-001
1.285826e+003	5.554165e-001
1.286308e+003	5.532044e-001
1.286791e+003	5.509309e-001
1.287273e+003	5.484060e-001
1.287755e+003	5.455660e-001
1.288237e+003	5.425745e-001
1.288719e+003	5.397797e-001
1.289201e+003	5.375875e-001
1.289683e+003	5.362811e-001
1.290165e+003	5.359163e-001
1.290648e+003	5.362929e-001
1.291130e+003	5.370559e-001
1.291612e+003	5.378169e-001
1.292094e+003	5.382835e-001
1.292576e+003	5.382905e-001
1.293058e+003	5.377933e-001
1.293540e+003	5.367944e-001
1.294022e+003	5.353220e-001
1.294505e+003	5.334162e-001
1.294987e+003	5.311775e-001
1.295469e+003	5.287790e-001
1.295951e+003	5.264567e-001
1.296433e+003	5.244250e-001
1.296915e+003	5.227928e-001
1.297397e+003	5.214885e-001
1.297879e+003	5.202945e-001
1.298362e+003	5.189399e-001
1.298844e+003	5.172641e-001
1.299326e+003	5.153115e-001
1.299808e+003	5.133554e-001
1.300290e+003	5.117718e-001
1.300772e+003	5.108733e-001
1.301254e+003	5.107343e-001
1.301736e+003	5.111507e-001
1.302219e+003	5.117144e-001
1.302701e+003	5.120183e-001
1.303183e+003	5.118438e-001
1.303665e+003	5.112779e-001
1.304147e+003	5.106465e-001
1.304629e+003	5.103458e-001
1.305111e+003	5.106059e-001
1.305593e+003	5.113606e-001
1.306076e+003	5.122437e-001
1.306558e+003	5.127735e-001
1.307040e+003	5.125790e-001
1.307522e+003	5.116049e-001
1.308004e+003	5.101403e-001
1.308486e+003	5.087063e-001
1.308968e+003	5.078082e-001
1.309450e+003	5.077266e-001
1.309933e+003	5.083885e-001
1.310415e+003	5.094271e-001
1.310897e+003	5.103426e-001
1.311379e+003	5.107254e-001
1.311861e+003	5.103880e-001
1.312343e+003	5.093973e-001
1.312825e+003	5.079622e-001
1.313307e+003	5.063048e-001
1.313790e+003	5.045390e-001
1.314272e+003	5.026729e-001
1.314754e+003	5.006693e-001
1.315236e+003	4.985688e-001
1.315718e+003	4.965375e-001
1.316200e+003	4.948552e-001
1.316682e+003	4.937871e-001
1.317164e+003	4.934601e-001
1.317647e+003	4.937611e-001
1.318129e+003	4.943655e-001
1.318611e+003	4.948498e-001
1.319093e+003	4.948772e-001
1.319575e+003	4.943265e-001
1.320057e+003	4.933415e-001
1.320539e+003	4.922374e-001
1.321021e+003	4.913521e-001
1.321504e+003	4.908707e-001
1.321986e+003	4.907494e-001
1.322468e+003	4.907263e-001
1.322950e+003	4.904550e-001
1.323432e+003	4.896492e-001
1.323914e+003	4.882244e-001
1.324396e+003	4.863252e-001
1.324878e+003	4.842867e-001
1.325361e+003	4.825016e-001
1.325843e+003	4.813010e-001
1.326325e+003	4.808437e-001
1.326807e+003	4.810997e-001
1.327289e+003	4.818744e-001
1.327771e+003	4.829009e-001
1.328253e+003	4.839224e-001
1.328735e+003	4.847858e-001
1.329218e+003	4.854687e-001
1.329700e+003	4.860845e-001
1.330182e+003	4.868083e-001
1.330664e+003	4.878046e-001
1.331146e+003	4.891199e-001
1.331628e+003	4.906373e-001
1.332110e+003	4.920622e-001
1.332592e+003	4.930109e-001
1.333075e+003	4.931272e-001
1.333557e+003	4.922378e-001
1.334039e+003	4.904250e-001
1.334521e+003	4.880379e-001
1.335003e+003	4.855733e-001
1.335485e+003	4.835239e-001
1.335967e+003	4.821967e-001
1.336449e+003	4.816248e-001
1.336932e+003	4.815652e-001
1.337414e+003	4.816281e-001
1.337896e+003	4.814357e-001
1.338378e+003	4.807910e-001
1.338860e+003	4.797282e-001
1.339342e+003	4.784815e-001
1.339824e+003	4.773433e-001
1.340306e+003	4.765343e-001
1.340789e+003	4.760917e-001
1.341271e+003	4.758780e-001
1.341753e+003	4.756443e-001
1.342235e+003	4.751600e-001
1.342717e+003	4.742966e-001
1.343199e+003	4.730741e-001
1.343681e+003	4.716213e-001
1.344163e+003	4.701250e-001
1.344646e+003	4.687549e-001
1.345128e+003	4.676440e-001
1.345610e+003	4.668743e-001
1.346092e+003	4.665082e-001
1.346574e+003	4.665755e-001
1.347056e+003	4.670704e-001
1.347538e+003	4.679072e-001
1.348020e+003	4.689233e-001
1.348503e+003	4.698969e-001
1.348985e+003	4.706344e-001
1.349467e+003	4.710433e-001
1.349949e+003	4.711921e-001
1.350431e+003	4.712744e-001
1.350913e+003	4.715225e-001
1.351395e+003	4.720557e-001
1.351877e+003	4.727902e-001
1.352359e+003	4.734095e-001
1.352842e+003	4.734773e-001
1.353324e+003	4.726037e-001
1.353806e+003	4.706473e-001
1.354288e+003	4.678008e-001
1.354770e+003	4.645805e-001
1.355252e+003	4.616524e-001
1.355734e+003	4.596210e-001
1.356217e+003	4.588107e-001
1.356699e+003	4.591809e-001
1.357181e+003	4.603510e-001
1.357663e+003	4.617720e-001
1.358145e+003	4.629143e-001
1.358627e+003	4.634434e-001
1.359109e+003	4.632801e-001
1.359591e+003	4.625817e-001
1.360073e+003	4.616230e-001
1.360556e+003	4.606897e-001
1.361038e+003	4.599677e-001
1.361520e+003	4.595273e-001
1.362002e+003	4.593292e-001
1.362484e+003	4.592935e-001
1.362966e+003	4.593432e-001
1.363448e+003	4.594600e-001
1.363931e+003	4.596813e-001
1.364413e+003	4.600985e-001
1.364895e+003	4.608042e-001
1.365377e+003	4.618566e-001
1.365859e+003	4.632165e-001
1.366341e+003	4.647251e-001
1.366823e+003	4.660912e-001
1.367305e+003	4.669537e-001
1.367787e+003	4.669636e-001
1.368270e+003	4.659192e-001
1.368752e+003	4.638456e-001
1.369234e+003	4.610431e-001
1.369716e+003	4.580178e-001
1.370198e+003	4.553702e-001
1.370680e+003	4.536247e-001
1.371162e+003	4.531088e-001
1.371645e+003	4.538699e-001
1.372127e+003	4.557068e-001
1.372609e+003	4.582390e-001
1.373091e+003	4.610329e-001
1.373573e+003	4.636837e-001
1.374055e+003	4.658793e-001
1.374537e+003	4.674014e-001
1.375019e+003	4.681361e-001
1.375501e+003	4.680530e-001
1.375984e+003	4.672318e-001
1.376466e+003	4.658447e-001
1.376948e+003	4.641630e-001
1.377430e+003	4.624948e-001
1.377912e+003	4.611343e-001
1.378394e+003	4.602749e-001
1.378876e+003	4.599846e-001
1.379359e+003	4.602041e-001
1.379841e+003	4.608234e-001
1.380323e+003	4.617422e-001
1.380805e+003	4.629217e-001
1.381287e+003	4.643469e-001
1.381769e+003	4.659625e-001
1.382251e+003	4.675737e-001
1.382733e+003	4.688390e-001
1.383215e+003	4.693291e-001
1.383698e+003	4.686950e-001
1.384180e+003	4.668174e-001
1.384662e+003	4.639075e-001
1.385144e+003	4.604522e-001
1.385626e+003	4.570731e-001
1.386108e+003	4.542960e-001
1.386590e+003	4.523818e-001
1.387073e+003	4.512412e-001
1.387555e+003	4.505320e-001
1.388037e+003	4.498444e-001
1.388519e+003	4.489230e-001
1.389001e+003	4.477640e-001
1.389483e+003	4.465823e-001
1.389965e+003	4.456437e-001
1.390447e+003	4.451094e-001
1.390929e+003	4.449320e-001
1.391412e+003	4.449182e-001
1.391894e+003	4.448646e-001
1.392376e+003	4.447383e-001
1.392858e+003	4.447350e-001
1.393340e+003	4.452144e-001
1.393822e+003	4.464835e-001
1.394304e+003	4.485825e-001
1.394786e+003	4.511568e-001
1.395269e+003	4.535647e-001
1.395751e+003	4.551394e-001
1.396233e+003	4.555287e-001
1.396715e+003	4.548687e-001
1.397197e+003	4.537510e-001
1.397679e+003	4.529432e-001
1.398161e+003	4.530368e-001
1.398643e+003	4.541258e-001
1.399126e+003	4.557369e-001
1.399608e+003	4.570029e-001
1.400090e+003	4.570804e-001
1.400572e+003	4.555338e-001
1.401054e+003	4.525573e-001
1.401536e+003	4.488681e-001
1.402018e+003	4.454074e-001
1.402500e+003	4.429398e-001
1.402983e+003	4.417942e-001
1.403465e+003	4.417886e-001
1.403947e+003	4.424172e-001
1.404429e+003	4.431393e-001
1.404911e+003	4.436587e-001
1.405393e+003	4.440024e-001
1.405875e+003	4.444211e-001
1.406358e+003	4.451286e-001
1.406840e+003	4.461071e-001
1.407322e+003	4.470388e-001
1.407804e+003	4.474701e-001
1.408286e+003	4.470619e-001
1.408768e+003	4.458414e-001
1.409250e+003	4.442606e-001
1.409732e+003	4.430656e-001
1.410214e+003	4.429758e-001
1.410697e+003	4.443754e-001
1.411179e+003	4.471097e-001
1.411661e+003	4.505470e-001
1.412143e+003	4.538208e-001
1.412625e+003	4.561814e-001
1.413107e+003	4.572436e-001
1.413589e+003	4.570817e-001
1.414072e+003	4.560916e-001
1.414554e+003	4.547708e-001
1.415036e+003	4.534787e-001
1.415518e+003	4.523500e-001
1.416000e+003	4.513191e-001
1.416482e+003	4.502815e-001
1.416964e+003	4.492100e-001
1.417446e+003	4.482298e-001
1.417928e+003	4.475423e-001
1.418411e+003	4.473085e-001
1.418893e+003	4.475102e-001
1.419375e+003	4.479351e-001
1.419857e+003	4.482555e-001
1.420339e+003	4.482167e-001
1.420821e+003	4.477656e-001
1.421303e+003	4.470983e-001
1.421786e+003	4.465429e-001
1.422268e+003	4.464067e-001
1.422750e+003	4.468119e-001
1.423232e+003	4.476474e-001
1.423714e+003	4.486056e-001
1.424196e+003	4.493456e-001
1.424678e+003	4.496442e-001
1.425160e+003	4.495201e-001
1.425642e+003	4.492030e-001
1.426125e+003	4.490252e-001
1.426607e+003	4.492511e-001
1.427089e+003	4.499839e-001
1.427571e+003	4.511322e-001
1.428053e+003	4.524934e-001
1.428535e+003	4.538526e-001
1.429017e+003	4.550931e-001
1.429500e+003	4.562122e-001
1.429982e+003	4.572859e-001
1.430464e+003	4.583572e-001
1.430946e+003	4.593758e-001
1.431428e+003	4.601629e-001
1.431910e+003	4.604848e-001
1.432392e+003	4.601392e-001
1.432874e+003	4.590644e-001
1.433356e+003	4.573624e-001
1.433839e+003	4.552814e-001
1.434321e+003	4.531231e-001
1.434803e+003	4.511831e-001
1.435285e+003	4.496895e-001
1.435767e+003	4.488006e-001
1.436249e+003	4.485920e-001
1.436731e+003	4.490692e-001
1.437214e+003	4.501460e-001
1.437696e+003	4.516529e-001
1.438178e+003	4.533294e-001
1.438660e+003	4.548741e-001
1.439142e+003	4.559785e-001
1.439624e+003	4.564142e-001
1.440106e+003	4.560768e-001
1.440588e+003	4.550468e-001
1.441070e+003	4.535696e-001
1.441553e+003	4.520069e-001
1.442035e+003	4.507203e-001
1.442517e+003	4.499809e-001
1.442999e+003	4.498862e-001
1.443481e+003	4.503671e-001
1.443963e+003	4.512131e-001
1.444445e+003	4.521601e-001
1.444927e+003	4.529562e-001
1.445410e+003	4.534334e-001
1.445892e+003	4.535225e-001
1.446374e+003	4.532620e-001
1.446856e+003	4.527530e-001
1.447338e+003	4.521430e-001
1.447820e+003	4.515759e-001
1.448302e+003	4.511803e-001
1.448784e+003	4.510346e-001
1.449267e+003	4.511790e-001
1.449749e+003	4.516061e-001
1.450231e+003	4.522940e-001
1.450713e+003	4.532088e-001
1.451195e+003	4.543186e-001
1.451677e+003	4.555664e-001
1.452159e+003	4.568615e-001
1.452641e+003	4.580443e-001
1.453124e+003	4.589017e-001
1.453606e+003	4.591770e-001
1.454088e+003	4.586332e-001
1.454570e+003	4.570948e-001
1.455052e+003	4.545248e-001
1.455534e+003	4.510750e-001
1.456016e+003	4.471317e-001
1.456498e+003	4.432722e-001
1.456981e+003	4.401512e-001
1.457463e+003	4.382893e-001
1.457945e+003	4.379199e-001
1.458427e+003	4.389121e-001
1.458909e+003	4.408521e-001
1.459391e+003	4.431641e-001
1.459873e+003	4.452710e-001
1.460355e+003	4.467075e-001
1.460838e+003	4.472249e-001
1.461320e+003	4.468178e-001
1.461802e+003	4.457196e-001
1.462284e+003	4.443060e-001
1.462766e+003	4.429968e-001
1.463248e+003	4.421247e-001
1.463730e+003	4.418696e-001
1.464212e+003	4.422125e-001
1.464695e+003	4.429795e-001
1.465177e+003	4.439113e-001
1.465659e+003	4.447805e-001
1.466141e+003	4.454522e-001
1.466623e+003	4.459143e-001
1.467105e+003	4.462211e-001
1.467587e+003	4.464419e-001
1.468069e+003	4.465961e-001
1.468552e+003	4.466524e-001
1.469034e+003	4.465445e-001
1.469516e+003	4.462376e-001
1.469998e+003	4.457519e-001
1.470480e+003	4.451837e-001
1.470962e+003	4.446500e-001
1.471444e+003	4.442416e-001
1.471926e+003	4.439501e-001
1.472409e+003	4.436651e-001
1.472891e+003	4.431976e-001
1.473373e+003	4.423760e-001
1.473855e+003	4.411106e-001
1.474337e+003	4.394398e-001
1.474819e+003	4.374884e-001
1.475301e+003	4.354219e-001
1.475783e+003	4.333704e-001
1.476266e+003	4.314197e-001
1.476748e+003	4.296042e-001
1.477230e+003	4.279616e-001
1.477712e+003	4.265417e-001
1.478194e+003	4.254228e-001
1.478676e+003	4.246469e-001
1.479158e+003	4.241799e-001
1.479640e+003	4.238576e-001
1.480123e+003	4.234289e-001
1.480605e+003	4.226308e-001
1.481087e+003	4.213359e-001
1.481569e+003	4.196513e-001
1.482051e+003	4.179493e-001
1.482533e+003	4.167596e-001
1.483015e+003	4.165970e-001
1.483497e+003	4.177464e-001
1.483979e+003	4.201528e-001
1.484462e+003	4.233962e-001
1.484944e+003	4.268356e-001
1.485426e+003	4.297891e-001
1.485908e+003	4.317503e-001
1.486390e+003	4.324898e-001
1.486872e+003	4.320785e-001
1.487354e+003	4.307768e-001
1.487837e+003	4.289231e-001
1.488319e+003	4.268236e-001
1.488801e+003	4.247384e-001
1.489283e+003	4.228940e-001
1.489765e+003	4.215259e-001
1.490247e+003	4.208559e-001
1.490729e+003	4.210346e-001
1.491211e+003	4.220314e-001
1.491693e+003	4.235992e-001
1.492176e+003	4.252943e-001
1.492658e+003	4.266281e-001
1.493140e+003	4.272203e-001
1.493622e+003	4.269514e-001
1.494104e+003	4.259813e-001
1.494586e+003	4.246945e-001
1.495068e+003	4.235246e-001
1.495551e+003	4.227908e-001
1.496033e+003	4.225593e-001
1.496515e+003	4.226579e-001
1.496997e+003	4.227930e-001
1.497479e+003	4.227506e-001
1.497961e+003	4.225216e-001
1.498443e+003	4.223377e-001
1.498925e+003	4.225447e-001
1.499407e+003	4.234494e-001
1.499890e+003	4.251564e-001
1.500372e+003	4.275301e-001
1.500854e+003	4.302371e-001
1.501336e+003	4.329028e-001
1.501818e+003	4.352458e-001
1.502300e+003	4.371772e-001
1.502782e+003	4.387758e-001
1.503265e+003	4.402181e-001
1.503747e+003	4.416637e-001
1.504229e+003	4.432087e-001
1.504711e+003	4.448703e-001
1.505193e+003	4.466487e-001
1.505675e+003	4.485653e-001
1.506157e+003	4.506924e-001
1.506639e+003	4.530931e-001
1.507122e+003	4.557514e-001
1.507604e+003	4.584984e-001
1.508086e+003	4.610525e-001
1.508568e+003	4.631020e-001
1.509050e+003	4.644499e-001
1.509532e+003	4.650878e-001
1.510014e+003	4.652330e-001
1.510496e+003	4.652517e-001
1.510979e+003	4.655569e-001
1.511461e+003	4.664551e-001
1.511943e+003	4.680582e-001
1.512425e+003	4.702410e-001
1.512907e+003	4.727114e-001
1.513389e+003	4.751036e-001
1.513871e+003	4.770994e-001
1.514353e+003	4.784679e-001
1.514836e+003	4.790854e-001
1.515318e+003	4.788949e-001
1.515800e+003	4.779057e-001
1.516282e+003	4.761869e-001
1.516764e+003	4.739074e-001
1.517246e+003	4.713317e-001
1.517728e+003	4.688031e-001
1.518210e+003	4.666559e-001
1.518693e+003	4.651440e-001
1.519175e+003	4.643668e-001
1.519657e+003	4.642741e-001
1.520139e+003	4.646816e-001
1.520621e+003	4.653511e-001
1.521103e+003	4.660533e-001
1.521585e+003	4.666464e-001
1.522067e+003	4.670834e-001
1.522550e+003	4.674065e-001
1.523032e+003	4.676778e-001
1.523514e+003	4.679528e-001
1.523996e+003	4.682442e-001
1.524478e+003	4.685426e-001
1.524960e+003	4.688108e-001
1.525442e+003	4.690076e-001
1.525924e+003	4.690731e-001
1.526406e+003	4.689505e-001
1.526889e+003	4.685913e-001
1.527371e+003	4.680000e-001
1.527853e+003	4.672568e-001
1.528335e+003	4.665379e-001
1.528817e+003	4.660762e-001
1.529299e+003	4.661084e-001
1.529781e+003	4.667735e-001
1.530264e+003	4.680682e-001
1.530746e+003	4.698212e-001
1.531228e+003	4.717769e-001
1.531710e+003	4.736772e-001
1.532192e+003	4.753627e-001
1.532674e+003	4.767891e-001
1.533156e+003	4.780041e-001
1.533638e+003	4.790515e-001
1.534120e+003	4.799166e-001
1.534603e+003	4.804988e-001
1.535085e+003	4.806994e-001
1.535567e+003	4.805177e-001
1.536049e+003	4.801458e-001
1.536531e+003	4.799564e-001
1.537013e+003	4.804310e-001
1.537495e+003	4.819813e-001
1.537978e+003	4.847730e-001
1.538460e+003	4.885665e-001
1.538942e+003	4.927365e-001
1.539424e+003	4.964475e-001
1.539906e+003	4.989981e-001
1.540388e+003	5.000879e-001
1.540870e+003	4.999299e-001
1.541352e+003	4.990922e-001
1.541834e+003	4.982297e-001
1.542317e+003	4.978021e-001
1.542799e+003	4.979539e-001
1.543281e+003	4.985347e-001
1.543763e+003	4.992588e-001
1.544245e+003	4.998619e-001
1.544727e+003	5.002298e-001
1.545209e+003	5.003877e-001
1.545692e+003	5.004295e-001
1.546174e+003	5.003852e-001
1.546656e+003	5.001702e-001
1.547138e+003	4.995844e-001
1.547620e+003	4.984257e-001
1.548102e+003	4.965806e-001
1.548584e+003	4.941047e-001
1.549066e+003	4.911941e-001
1.549548e+003	4.881114e-001
1.550031e+003	4.850572e-001
1.550513e+003	4.821121e-001
1.550995e+003	4.792324e-001
1.551477e+003	4.763527e-001
1.551959e+003	4.734768e-001
1.552441e+003	4.707446e-001
1.552923e+003	4.683902e-001
1.553406e+003	4.666491e-001
1.553888e+003	4.656157e-001
1.554370e+003	4.651882e-001
1.554852e+003	4.650897e-001
1.555334e+003	4.650137e-001
1.555816e+003	4.647443e-001
1.556298e+003	4.642350e-001
1.556780e+003	4.635375e-001
1.557262e+003	4.626937e-001
1.557745e+003	4.615948e-001
1.558227e+003	4.599628e-001
1.558709e+003	4.574552e-001
1.559191e+003	4.539170e-001
1.559673e+003	4.495854e-001
1.560155e+003	4.451148e-001
1.560637e+003	4.413279e-001
1.561120e+003	4.388715e-001
1.561602e+003	4.379270e-001
1.562084e+003	4.381473e-001
1.562566e+003	4.387769e-001
1.563048e+003	4.389412e-001
1.563530e+003	4.379562e-001
1.564012e+003	4.355955e-001
1.564494e+003	4.321497e-001
1.564976e+003	4.282771e-001
1.565459e+003	4.246647e-001
1.565941e+003	4.217195e-001
1.566423e+003	4.194107e-001
1.566905e+003	4.173766e-001
1.567387e+003	4.151773e-001
1.567869e+003	4.125982e-001
1.568351e+003	4.097988e-001
1.568833e+003	4.072731e-001
1.569316e+003	4.055912e-001
1.569798e+003	4.050933e-001
1.570280e+003	4.056646e-001
1.570762e+003	4.067827e-001
1.571244e+003	4.077660e-001
1.571726e+003	4.081459e-001
1.572208e+003	4.078968e-001
1.572690e+003	4.074676e-001
1.573173e+003	4.075570e-001
1.573655e+003	4.088054e-001
1.574137e+003	4.114815e-001
1.574619e+003	4.153297e-001
1.575101e+003	4.195957e-001
1.575583e+003	4.232850e-001
1.576065e+003	4.255306e-001
1.576547e+003	4.259432e-001
1.577030e+003	4.247168e-001
1.577512e+003	4.224797e-001
1.577994e+003	4.199571e-001
1.578476e+003	4.177051e-001
1.578958e+003	4.159816e-001
1.579440e+003	4.148014e-001
1.579922e+003	4.140468e-001
1.580404e+003	4.135885e-001
1.580887e+003	4.133313e-001
1.581369e+003	4.132164e-001
1.581851e+003	4.131680e-001
1.582333e+003	4.130840e-001
1.582815e+003	4.128472e-001
1.583297e+003	4.123982e-001
1.583779e+003	4.117759e-001
1.584261e+003	4.111355e-001
1.584744e+003	4.106604e-001
1.585226e+003	4.104699e-001
1.585708e+003	4.105073e-001
1.586190e+003	4.105406e-001
1.586672e+003	4.102314e-001
1.587154e+003	4.093000e-001
1.587636e+003	4.076526e-001
1.588118e+003	4.054591e-001
1.588601e+003	4.030897e-001
1.589083e+003	4.009826e-001
1.589565e+003	3.994713e-001
1.590047e+003	3.986818e-001
1.590529e+003	3.985276e-001
1.591011e+003	3.988241e-001
1.591493e+003	3.994115e-001
1.591975e+003	4.002628e-001
1.592458e+003	4.014673e-001
1.592940e+003	4.031544e-001
1.593422e+003	4.053529e-001
1.593904e+003	4.079169e-001
1.594386e+003	4.105215e-001
1.594868e+003	4.127737e-001
1.595350e+003	4.143450e-001
1.595832e+003	4.150997e-001
1.596315e+003	4.151117e-001
1.596797e+003	4.146164e-001
1.597279e+003	4.138741e-001
1.597761e+003	4.130757e-001
1.598243e+003	4.122850e-001
1.598725e+003	4.114951e-001
1.599207e+003	4.106996e-001
1.599689e+003	4.099789e-001
1.600172e+003	4.094927e-001
1.600654e+003	4.094254e-001
1.601136e+003	4.098660e-001
1.601618e+003	4.107434e-001
1.602100e+003	4.118134e-001
1.602582e+003	4.127690e-001
1.603064e+003	4.133724e-001
1.603546e+003	4.135946e-001
1.604029e+003	4.136380e-001
1.604511e+003	4.138735e-001
1.604993e+003	4.146630e-001
1.605475e+003	4.161982e-001
1.605957e+003	4.183845e-001
1.606439e+003	4.208666e-001
1.606921e+003	4.231426e-001
1.607403e+003	4.247536e-001
1.607886e+003	4.254300e-001
1.608368e+003	4.251834e-001
1.608850e+003	4.242542e-001
1.609332e+003	4.230073e-001
1.609814e+003	4.217751e-001
1.610296e+003	4.207754e-001
1.610778e+003	4.200731e-001
1.611260e+003	4.196324e-001
1.611743e+003	4.193730e-001
1.612225e+003	4.192388e-001
1.612707e+003	4.192076e-001
1.613189e+003	4.192873e-001
1.613671e+003	4.194793e-001
[truncated: 4,950 more rows]
