# Supplementary material for: Every contact leaves a trace: Documenting contamination in lithic residue studies at the Middle Palaeolithic sites of Lusakert Cave 1 (Armenia) and Crvena Stijena (Montenegro)
Source: PLoS One. 2022 Apr 7;17(4):e0266362. doi: 10.1371/journal.pone.0266362 (PMC8989205; doi:10.1371/journal.pone.0266362)
Supplement: S1 File — (ZIP) [file pone.0266362.s001.zip › S3 Fig for Fig 6 - LKT1 h05_699_Spec_D.CSV]

6.499040e+002	2.352968e+000
6.503861e+002	2.342631e+000
6.508682e+002	2.330191e+000
6.513503e+002	2.319122e+000
6.518325e+002	2.312232e+000
6.523146e+002	2.310845e+000
6.527968e+002	2.314409e+000
6.532789e+002	2.320646e+000
6.537610e+002	2.326255e+000
6.542431e+002	2.328110e+000
6.547252e+002	2.324574e+000
6.552073e+002	2.316224e+000
6.556895e+002	2.305475e+000
6.561716e+002	2.295326e+000
6.566537e+002	2.288034e+000
6.571359e+002	2.284414e+000
6.576180e+002	2.283856e+000
6.581001e+002	2.284852e+000
6.585822e+002	2.285765e+000
6.590643e+002	2.285559e+000
6.595465e+002	2.284200e+000
6.600286e+002	2.282549e+000
6.605107e+002	2.281852e+000
6.609929e+002	2.283168e+000
6.614750e+002	2.287059e+000
6.619571e+002	2.293541e+000
6.624392e+002	2.302160e+000
6.629213e+002	2.312075e+000
6.634035e+002	2.322109e+000
6.638856e+002	2.330832e+000
6.643677e+002	2.336702e+000
6.648499e+002	2.338215e+000
6.653320e+002	2.334045e+000
6.658141e+002	2.323246e+000
6.662962e+002	2.305685e+000
6.667783e+002	2.282862e+000
6.672605e+002	2.258794e+000
6.677426e+002	2.239818e+000
6.682247e+002	2.231994e+000
6.687068e+002	2.237318e+000
6.691890e+002	2.252657e+000
6.696711e+002	2.272467e+000
6.701532e+002	2.291916e+000
6.706354e+002	2.308078e+000
6.711175e+002	2.319669e+000
6.715996e+002	2.326472e+000
6.720817e+002	2.328929e+000
6.725638e+002	2.327958e+000
6.730460e+002	2.324833e+000
6.735281e+002	2.321045e+000
6.740102e+002	2.318121e+000
6.744924e+002	2.317461e+000
6.749745e+002	2.320174e+000
6.754566e+002	2.326832e+000
6.759387e+002	2.337146e+000
6.764208e+002	2.349659e+000
6.769030e+002	2.361779e+000
6.773851e+002	2.370405e+000
6.778672e+002	2.373048e+000
6.783494e+002	2.368891e+000
6.788315e+002	2.359112e+000
6.793136e+002	2.346333e+000
6.797957e+002	2.333572e+000
6.802778e+002	2.323258e+000
6.807599e+002	2.316614e+000
6.812421e+002	2.313522e+000
6.817242e+002	2.312846e+000
6.822064e+002	2.313022e+000
6.826885e+002	2.312653e+000
6.831706e+002	2.310900e+000
6.836527e+002	2.307546e+000
6.841348e+002	2.302808e+000
6.846169e+002	2.297070e+000
6.850991e+002	2.290751e+000
6.855812e+002	2.284392e+000
6.860634e+002	2.278867e+000
6.865455e+002	2.275547e+000
6.870276e+002	2.276223e+000
6.875097e+002	2.282733e+000
6.879918e+002	2.296353e+000
6.884739e+002	2.317106e+000
6.889561e+002	2.343189e+000
6.894382e+002	2.370784e+000
6.899203e+002	2.394584e+000
6.904025e+002	2.409340e+000
6.908846e+002	2.412107e+000
6.913667e+002	2.403881e+000
6.918488e+002	2.389208e+000
6.923309e+002	2.374015e+000
6.928131e+002	2.363274e+000
6.932952e+002	2.359672e+000
6.937773e+002	2.363339e+000
6.942595e+002	2.372190e+000
6.947416e+002	2.382648e+000
6.952237e+002	2.390762e+000
6.957058e+002	2.393605e+000
6.961879e+002	2.390391e+000
6.966700e+002	2.382561e+000
6.971522e+002	2.372789e+000
6.976343e+002	2.363637e+000
6.981165e+002	2.356677e+000
6.985986e+002	2.352283e+000
6.990807e+002	2.349926e+000
6.995628e+002	2.348708e+000
7.000449e+002	2.347871e+000
7.005271e+002	2.347104e+000
7.010092e+002	2.346509e+000
7.014913e+002	2.346324e+000
7.019734e+002	2.346587e+000
7.024556e+002	2.346967e+000
7.029377e+002	2.346850e+000
7.034198e+002	2.345643e+000
7.039019e+002	2.343131e+000
7.043841e+002	2.339675e+000
7.048662e+002	2.336115e+000
7.053483e+002	2.333435e+000
7.058304e+002	2.332390e+000
7.063126e+002	2.333254e+000
7.067947e+002	2.335791e+000
7.072768e+002	2.339432e+000
7.077589e+002	2.343565e+000
7.082411e+002	2.347815e+000
7.087232e+002	2.352155e+000
7.092053e+002	2.356789e+000
7.096874e+002	2.361868e+000
7.101696e+002	2.367206e+000
7.106517e+002	2.372125e+000
7.111338e+002	2.375573e+000
7.116160e+002	2.376473e+000
7.120981e+002	2.374175e+000
7.125802e+002	2.368754e+000
7.130623e+002	2.360999e+000
7.135444e+002	2.352121e+000
7.140266e+002	2.343381e+000
7.145087e+002	2.335813e+000
7.149908e+002	2.330120e+000
7.154729e+002	2.326714e+000
7.159551e+002	2.325835e+000
7.164372e+002	2.327667e+000
7.169193e+002	2.332392e+000
7.174014e+002	2.340143e+000
7.178835e+002	2.350870e+000
7.183657e+002	2.364163e+000
7.188478e+002	2.379115e+000
7.193300e+002	2.394329e+000
7.198121e+002	2.408155e+000
7.202942e+002	2.419128e+000
7.207763e+002	2.426461e+000
7.212584e+002	2.430321e+000
7.217405e+002	2.431728e+000
7.222227e+002	2.432103e+000
7.227048e+002	2.432685e+000
7.231870e+002	2.434038e+000
7.236691e+002	2.435781e+000
7.241512e+002	2.436652e+000
7.246333e+002	2.434927e+000
7.251154e+002	2.429112e+000
7.255975e+002	2.418670e+000
7.260797e+002	2.404423e+000
7.265618e+002	2.388356e+000
7.270439e+002	2.372944e+000
7.275261e+002	2.360364e+000
7.280082e+002	2.351901e+000
7.284903e+002	2.347727e+000
7.289724e+002	2.347006e+000
7.294545e+002	2.348289e+000
7.299366e+002	2.350079e+000
7.304188e+002	2.351412e+000
7.309009e+002	2.352210e+000
7.313831e+002	2.353211e+000
7.318652e+002	2.355506e+000
7.323473e+002	2.359917e+000
7.328294e+002	2.366512e+000
7.333115e+002	2.374429e+000
7.337936e+002	2.382098e+000
7.342758e+002	2.387827e+000
7.347579e+002	2.390534e+000
7.352401e+002	2.390262e+000
7.357222e+002	2.388148e+000
7.362043e+002	2.385857e+000
7.366864e+002	2.384822e+000
7.371685e+002	2.385637e+000
7.376506e+002	2.387807e+000
7.381328e+002	2.389910e+000
7.386149e+002	2.390154e+000
7.390970e+002	2.387144e+000
7.395792e+002	2.380574e+000
7.400613e+002	2.371470e+000
7.405434e+002	2.361916e+000
7.410255e+002	2.354442e+000
7.415077e+002	2.351386e+000
7.419898e+002	2.354393e+000
7.424719e+002	2.364077e+000
7.429540e+002	2.379791e+000
7.434362e+002	2.399508e+000
7.439183e+002	2.419926e+000
7.444004e+002	2.436962e+000
7.448825e+002	2.446842e+000
7.453646e+002	2.447520e+000
7.458468e+002	2.439677e+000
7.463289e+002	2.426480e+000
7.468110e+002	2.412240e+000
7.472932e+002	2.400827e+000
7.477753e+002	2.394619e+000
7.482574e+002	2.394108e+000
7.487395e+002	2.397987e+000
7.492217e+002	2.403611e+000
7.497038e+002	2.407827e+000
7.501859e+002	2.408079e+000
7.506680e+002	2.403391e+000
7.511501e+002	2.394648e+000
7.516323e+002	2.384024e+000
7.521144e+002	2.373971e+000
7.525966e+002	2.366364e+000
7.530787e+002	2.362103e+000
7.535608e+002	2.361142e+000
7.540429e+002	2.362796e+000
7.545250e+002	2.366160e+000
7.550071e+002	2.370481e+000
7.554893e+002	2.375359e+000
7.559714e+002	2.380710e+000
7.564535e+002	2.386569e+000
7.569357e+002	2.392857e+000
7.574178e+002	2.399252e+000
7.578999e+002	2.405226e+000
7.583820e+002	2.410233e+000
7.588641e+002	2.413935e+000
7.593463e+002	2.416347e+000
7.598284e+002	2.417825e+000
7.603105e+002	2.418916e+000
7.607927e+002	2.420161e+000
7.612748e+002	2.421928e+000
7.617569e+002	2.424350e+000
7.622390e+002	2.427354e+000
7.627211e+002	2.430771e+000
7.632032e+002	2.434451e+000
7.636854e+002	2.438347e+000
7.641675e+002	2.442518e+000
7.646497e+002	2.447066e+000
7.651318e+002	2.451995e+000
7.656139e+002	2.457065e+000
7.660960e+002	2.461687e+000
7.665781e+002	2.464928e+000
7.670602e+002	2.465682e+000
7.675424e+002	2.463006e+000
7.680245e+002	2.456518e+000
7.685067e+002	2.446697e+000
7.689888e+002	2.434891e+000
7.694709e+002	2.423008e+000
7.699530e+002	2.413028e+000
7.704351e+002	2.406521e+000
7.709172e+002	2.404330e+000
7.713994e+002	2.406456e+000
7.718815e+002	2.412103e+000
7.723636e+002	2.419869e+000
7.728458e+002	2.428045e+000
7.733279e+002	2.434980e+000
7.738100e+002	2.439455e+000
7.742921e+002	2.440921e+000
7.747742e+002	2.439553e+000
7.752563e+002	2.436105e+000
7.757385e+002	2.431664e+000
7.762206e+002	2.427387e+000
7.767028e+002	2.424243e+000
7.771849e+002	2.422819e+000
7.776670e+002	2.423186e+000
7.781491e+002	2.424902e+000
7.786312e+002	2.427179e+000
7.791134e+002	2.429209e+000
7.795955e+002	2.430564e+000
7.800776e+002	2.431460e+000
7.805598e+002	2.432728e+000
7.810419e+002	2.435445e+000
7.815240e+002	2.440352e+000
7.820061e+002	2.447323e+000
7.824883e+002	2.455114e+000
7.829703e+002	2.461606e+000
7.834525e+002	2.464584e+000
7.839346e+002	2.462818e+000
7.844167e+002	2.456851e+000
7.848989e+002	2.448925e+000
7.853810e+002	2.442083e+000
7.858631e+002	2.438965e+000
7.863452e+002	2.440910e+000
7.868274e+002	2.447572e+000
7.873095e+002	2.457085e+000
7.877916e+002	2.466715e+000
7.882737e+002	2.473890e+000
7.887559e+002	2.477212e+000
7.892380e+002	2.476883e+000
7.897201e+002	2.474277e+000
7.902023e+002	2.471002e+000
7.906844e+002	2.468080e+000
7.911665e+002	2.465698e+000
7.916486e+002	2.463538e+000
7.921307e+002	2.461393e+000
7.926129e+002	2.459648e+000
7.930950e+002	2.459277e+000
7.935771e+002	2.461311e+000
7.940592e+002	2.466089e+000
7.945414e+002	2.472670e+000
7.950235e+002	2.478781e+000
7.955056e+002	2.481503e+000
7.959877e+002	2.478592e+000
7.964698e+002	2.469751e+000
7.969520e+002	2.456948e+000
7.974341e+002	2.443509e+000
7.979163e+002	2.432654e+000
7.983984e+002	2.426353e+000
7.988805e+002	2.424880e+000
7.993626e+002	2.427026e+000
7.998447e+002	2.430798e+000
8.003268e+002	2.434333e+000
8.008090e+002	2.436638e+000
8.012911e+002	2.437757e+000
8.017732e+002	2.438275e+000
8.022554e+002	2.438542e+000
8.027375e+002	2.438146e+000
8.032196e+002	2.436008e+000
8.037017e+002	2.431096e+000
8.041838e+002	2.423335e+000
8.046660e+002	2.414083e+000
8.051481e+002	2.405782e+000
8.056302e+002	2.400988e+000
8.061124e+002	2.401332e+000
8.065945e+002	2.406823e+000
8.070766e+002	2.415699e+000
8.075587e+002	2.424920e+000
8.080408e+002	2.431320e+000
8.085229e+002	2.433048e+000
8.090051e+002	2.430459e+000
8.094872e+002	2.425804e+000
8.099694e+002	2.421935e+000
8.104515e+002	2.420889e+000
8.109336e+002	2.423018e+000
8.114157e+002	2.426884e+000
8.118978e+002	2.429895e+000
8.123800e+002	2.429507e+000
8.128621e+002	2.424484e+000
8.133442e+002	2.415524e+000
8.138264e+002	2.404874e+000
8.143085e+002	2.395277e+000
8.147906e+002	2.388950e+000
8.152727e+002	2.387005e+000
8.157548e+002	2.389368e+000
8.162369e+002	2.395053e+000
8.167191e+002	2.402627e+000
8.172012e+002	2.410680e+000
8.176833e+002	2.418175e+000
8.181655e+002	2.424570e+000
8.186476e+002	2.429745e+000
8.191297e+002	2.433847e+000
8.196118e+002	2.437141e+000
8.200940e+002	2.439926e+000
8.205761e+002	2.442473e+000
8.210582e+002	2.444969e+000
8.215403e+002	2.447454e+000
8.220225e+002	2.449810e+000
8.225046e+002	2.451822e+000
8.229867e+002	2.453319e+000
8.234689e+002	2.454306e+000
8.239509e+002	2.454978e+000
8.244331e+002	2.455558e+000
8.249152e+002	2.456032e+000
8.253973e+002	2.455938e+000
8.258795e+002	2.454411e+000
8.263616e+002	2.450557e+000
8.268437e+002	2.444068e+000
8.273258e+002	2.435711e+000
8.278080e+002	2.427357e+000
8.282901e+002	2.421450e+000
8.287722e+002	2.420165e+000
8.292543e+002	2.424587e+000
8.297365e+002	2.434135e+000
8.302186e+002	2.446385e+000
8.307007e+002	2.457471e+000
8.311829e+002	2.463275e+000
8.316649e+002	2.461138e+000
8.321471e+002	2.451125e+000
8.326292e+002	2.435897e+000
8.331113e+002	2.419291e+000
8.335934e+002	2.404695e+000
8.340756e+002	2.394073e+000
8.345577e+002	2.387793e+000
8.350398e+002	2.385011e+000
8.355220e+002	2.384359e+000
8.360041e+002	2.384654e+000
8.364862e+002	2.385364e+000
8.369683e+002	2.386644e+000
8.374504e+002	2.388963e+000
8.379326e+002	2.392586e+000
8.384147e+002	2.397183e+000
8.388969e+002	2.401769e+000
8.393790e+002	2.405002e+000
8.398611e+002	2.405716e+000
8.403432e+002	2.403414e+000
8.408253e+002	2.398474e+000
8.413074e+002	2.391973e+000
8.417896e+002	2.385295e+000
8.422717e+002	2.379744e+000
8.427538e+002	2.376309e+000
8.432360e+002	2.375590e+000
8.437181e+002	2.377781e+000
8.442002e+002	2.382649e+000
8.446823e+002	2.389461e+000
8.451644e+002	2.396928e+000
8.456465e+002	2.403288e+000
8.461287e+002	2.406640e+000
8.466108e+002	2.405535e+000
8.470930e+002	2.399577e+000
8.475751e+002	2.389678e+000
8.480572e+002	2.377764e+000
8.485393e+002	2.366107e+000
8.490214e+002	2.356630e+000
8.495035e+002	2.350499e+000
8.499857e+002	2.348046e+000
8.504678e+002	2.348982e+000
8.509500e+002	2.352757e+000
8.514321e+002	2.358901e+000
8.519142e+002	2.367172e+000
8.523963e+002	2.377441e+000
8.528784e+002	2.389357e+000
8.533606e+002	2.401965e+000
8.538427e+002	2.413554e+000
8.543248e+002	2.421923e+000
8.548069e+002	2.425122e+000
8.552891e+002	2.422336e+000
8.557712e+002	2.414389e+000
8.562533e+002	2.403473e+000
8.567354e+002	2.392293e+000
8.572175e+002	2.383142e+000
8.576997e+002	2.377314e+000
8.581818e+002	2.374972e+000
8.586639e+002	2.375404e+000
8.591461e+002	2.377511e+000
8.596282e+002	2.380342e+000
8.601103e+002	2.383441e+000
8.605924e+002	2.386878e+000
8.610746e+002	2.390946e+000
8.615566e+002	2.395738e+000
8.620388e+002	2.400822e+000
8.625209e+002	2.405210e+000
8.630031e+002	2.407675e+000
8.634852e+002	2.407282e+000
8.639673e+002	2.403883e+000
8.644494e+002	2.398280e+000
8.649315e+002	2.391964e+000
8.654137e+002	2.386590e+000
8.658958e+002	2.383446e+000
8.663779e+002	2.383119e+000
8.668600e+002	2.385426e+000
8.673422e+002	2.389583e+000
8.678243e+002	2.394528e+000
8.683064e+002	2.399278e+000
8.687886e+002	2.403196e+000
8.692707e+002	2.406074e+000
8.697528e+002	2.408011e+000
8.702349e+002	2.409181e+000
8.707170e+002	2.409623e+000
8.711992e+002	2.409168e+000
8.716813e+002	2.407539e+000
8.721635e+002	2.404570e+000
8.726455e+002	2.400418e+000
8.731277e+002	2.395647e+000
8.736098e+002	2.391100e+000
8.740919e+002	2.387616e+000
8.745740e+002	2.385702e+000
8.750562e+002	2.385302e+000
8.755383e+002	2.385769e+000
8.760204e+002	2.386082e+000
8.765026e+002	2.385272e+000
8.769847e+002	2.382902e+000
8.774668e+002	2.379371e+000
8.779489e+002	2.375850e+000
8.784310e+002	2.373865e+000
8.789131e+002	2.374707e+000
8.793953e+002	2.378902e+000
8.798774e+002	2.385907e+000
8.803595e+002	2.394141e+000
8.808417e+002	2.401400e+000
8.813238e+002	2.405637e+000
8.818059e+002	2.405810e+000
8.822880e+002	2.402378e+000
8.827701e+002	2.397100e+000
8.832523e+002	2.392303e+000
8.837344e+002	2.390018e+000
8.842166e+002	2.391366e+000
8.846987e+002	2.396316e+000
8.851808e+002	2.403780e+000
8.856629e+002	2.412000e+000
8.861450e+002	2.419104e+000
8.866271e+002	2.423693e+000
8.871093e+002	2.425208e+000
8.875914e+002	2.423958e+000
8.880735e+002	2.420843e+000
8.885557e+002	2.416961e+000
8.890378e+002	2.413299e+000
8.895199e+002	2.410564e+000
8.900020e+002	2.409158e+000
8.904841e+002	2.409186e+000
8.909663e+002	2.410488e+000
8.914484e+002	2.412665e+000
8.919305e+002	2.415143e+000
8.924127e+002	2.417302e+000
8.928948e+002	2.418674e+000
8.933769e+002	2.419111e+000
8.938590e+002	2.418851e+000
8.943411e+002	2.418411e+000
8.948232e+002	2.418325e+000
8.953054e+002	2.418853e+000
8.957875e+002	2.419786e+000
8.962697e+002	2.420442e+000
8.967518e+002	2.419896e+000
8.972339e+002	2.417377e+000
8.977160e+002	2.412651e+000
8.981981e+002	2.406206e+000
8.986803e+002	2.399154e+000
8.991624e+002	2.392896e+000
8.996445e+002	2.388740e+000
9.001266e+002	2.387608e+000
9.006088e+002	2.389889e+000
9.010909e+002	2.395419e+000
9.015730e+002	2.403561e+000
9.020552e+002	2.413311e+000
9.025372e+002	2.423420e+000
9.030194e+002	2.432533e+000
9.035015e+002	2.439362e+000
9.039836e+002	2.442934e+000
9.044658e+002	2.442851e+000
9.049479e+002	2.439453e+000
9.054300e+002	2.433771e+000
9.059121e+002	2.427247e+000
9.063943e+002	2.421322e+000
9.068763e+002	2.417054e+000
9.073585e+002	2.414880e+000
9.078406e+002	2.414587e+000
9.083228e+002	2.415463e+000
9.088049e+002	2.416608e+000
9.092870e+002	2.417251e+000
9.097692e+002	2.416982e+000
9.102512e+002	2.415767e+000
9.107334e+002	2.413792e+000
9.112155e+002	2.411236e+000
9.116976e+002	2.408123e+000
9.121797e+002	2.404353e+000
9.126619e+002	2.399878e+000
9.131440e+002	2.394911e+000
9.136261e+002	2.390025e+000
9.141083e+002	2.386050e+000
9.145904e+002	2.383802e+000
9.150725e+002	2.383759e+000
9.155546e+002	2.385811e+000
9.160367e+002	2.389215e+000
9.165189e+002	2.392783e+000
9.170010e+002	2.395281e+000
9.174832e+002	2.395893e+000
9.179652e+002	2.394536e+000
9.184474e+002	2.391849e+000
9.189295e+002	2.388881e+000
9.194116e+002	2.386630e+000
9.198937e+002	2.385664e+000
9.203759e+002	2.385964e+000
9.208580e+002	2.387019e+000
9.213401e+002	2.388109e+000
9.218223e+002	2.388646e+000
9.223044e+002	2.388411e+000
9.227865e+002	2.387579e+000
9.232686e+002	2.386527e+000
9.237507e+002	2.385545e+000
9.242329e+002	2.384605e+000
9.247150e+002	2.383309e+000
9.251971e+002	2.381051e+000
9.256792e+002	2.377337e+000
9.261614e+002	2.372090e+000
9.266435e+002	2.365809e+000
9.271256e+002	2.359473e+000
9.276077e+002	2.354252e+000
9.280898e+002	2.351144e+000
9.285720e+002	2.350700e+000
9.290541e+002	2.352890e+000
9.295363e+002	2.357150e+000
9.300184e+002	2.362570e+000
9.305005e+002	2.368170e+000
9.309826e+002	2.373190e+000
9.314647e+002	2.377272e+000
9.319469e+002	2.380495e+000
9.324290e+002	2.383238e+000
9.329111e+002	2.385963e+000
9.333932e+002	2.389001e+000
9.338754e+002	2.392434e+000
9.343575e+002	2.396085e+000
9.348396e+002	2.399597e+000
9.353218e+002	2.402573e+000
9.358038e+002	2.404715e+000
9.362860e+002	2.405914e+000
9.367681e+002	2.406290e+000
9.372502e+002	2.406143e+000
9.377324e+002	2.405875e+000
9.382145e+002	2.405874e+000
9.386966e+002	2.406399e+000
9.391787e+002	2.407489e+000
9.396609e+002	2.408918e+000
9.401429e+002	2.410235e+000
9.406251e+002	2.410882e+000
9.411072e+002	2.410384e+000
9.415894e+002	2.408549e+000
9.420715e+002	2.405585e+000
9.425536e+002	2.402073e+000
9.430358e+002	2.398784e+000
9.435178e+002	2.396416e+000
9.440000e+002	2.395344e+000
9.444821e+002	2.395498e+000
9.449642e+002	2.396401e+000
9.454464e+002	2.397372e+000
9.459285e+002	2.397820e+000
9.464106e+002	2.397504e+000
9.468927e+002	2.396626e+000
9.473749e+002	2.395712e+000
9.478569e+002	2.395329e+000
9.483391e+002	2.395780e+000
9.488212e+002	2.396913e+000
9.493033e+002	2.398142e+000
9.497855e+002	2.398676e+000
9.502676e+002	2.397870e+000
9.507498e+002	2.395548e+000
9.512318e+002	2.392123e+000
9.517140e+002	2.388461e+000
9.521961e+002	2.385555e+000
9.526782e+002	2.384171e+000
9.531603e+002	2.384603e+000
9.536425e+002	2.386601e+000
9.541246e+002	2.389479e+000
9.546067e+002	2.392344e+000
9.550889e+002	2.394375e+000
9.555709e+002	2.395057e+000
9.560531e+002	2.394301e+000
9.565352e+002	2.392420e+000
9.570173e+002	2.390011e+000
9.574995e+002	2.387784e+000
9.579816e+002	2.386399e+000
9.584637e+002	2.386318e+000
9.589458e+002	2.387681e+000
9.594280e+002	2.390228e+000
9.599101e+002	2.393310e+000
9.603922e+002	2.396001e+000
9.608743e+002	2.397360e+000
9.613564e+002	2.396752e+000
9.618386e+002	2.394122e+000
9.623207e+002	2.390056e+000
9.628029e+002	2.385581e+000
9.632850e+002	2.381780e+000
9.637671e+002	2.379395e+000
9.642492e+002	2.378574e+000
9.647313e+002	2.378853e+000
9.652135e+002	2.379367e+000
9.656956e+002	2.379222e+000
9.661777e+002	2.377856e+000
9.666598e+002	2.375248e+000
9.671420e+002	2.371834e+000
9.676241e+002	2.368233e+000
9.681062e+002	2.364928e+000
9.685883e+002	2.362083e+000
9.690704e+002	2.359589e+000
9.695526e+002	2.357271e+000
9.700347e+002	2.355148e+000
9.705168e+002	2.353566e+000
9.709990e+002	2.353123e+000
9.714811e+002	2.354406e+000
9.719632e+002	2.357678e+000
9.724453e+002	2.362660e+000
9.729275e+002	2.368533e+000
9.734095e+002	2.374183e+000
9.738917e+002	2.378612e+000
9.743738e+002	2.381320e+000
9.748560e+002	2.382447e+000
9.753381e+002	2.382575e+000
9.758202e+002	2.382313e+000
9.763024e+002	2.381912e+000
9.767844e+002	2.381118e+000
9.772666e+002	2.379363e+000
9.777487e+002	2.376193e+000
9.782308e+002	2.371700e+000
9.787130e+002	2.366696e+000
9.791951e+002	2.362506e+000
9.796772e+002	2.360484e+000
9.801593e+002	2.361484e+000
9.806415e+002	2.365498e+000
9.811235e+002	2.371588e+000
9.816057e+002	2.378138e+000
9.820878e+002	2.383387e+000
9.825699e+002	2.386055e+000
9.830521e+002	2.385772e+000
9.835342e+002	2.383080e+000
9.840164e+002	2.379040e+000
9.844984e+002	2.374701e+000
9.849806e+002	2.370709e+000
9.854626e+002	2.367214e+000
9.859448e+002	2.364033e+000
9.864269e+002	2.360942e+000
9.869091e+002	2.357914e+000
9.873912e+002	2.355198e+000
9.878733e+002	2.353205e+000
9.883555e+002	2.352300e+000
9.888375e+002	2.352623e+000
9.893197e+002	2.354035e+000
9.898018e+002	2.356201e+000
9.902839e+002	2.358764e+000
9.907661e+002	2.361496e+000
9.912482e+002	2.364346e+000
9.917303e+002	2.367360e+000
9.922124e+002	2.370516e+000
9.926946e+002	2.373589e+000
9.931767e+002	2.376121e+000
9.936588e+002	2.377536e+000
9.941409e+002	2.377347e+000
9.946230e+002	2.375355e+000
9.951052e+002	2.371732e+000
9.955873e+002	2.366968e+000
9.960695e+002	2.361695e+000
9.965515e+002	2.356527e+000
9.970337e+002	2.351945e+000
9.975158e+002	2.348276e+000
9.979979e+002	2.345715e+000
9.984800e+002	2.344353e+000
9.989622e+002	2.344158e+000
9.994443e+002	2.344939e+000
9.999264e+002	2.346313e+000
1.000409e+003	2.347745e+000
1.000891e+003	2.348682e+000
1.001373e+003	2.348764e+000
1.001855e+003	2.348002e+000
1.002337e+003	2.346831e+000
1.002819e+003	2.345971e+000
1.003301e+003	2.346140e+000
1.003783e+003	2.347739e+000
1.004266e+003	2.350620e+000
1.004748e+003	2.354055e+000
1.005230e+003	2.356940e+000
1.005712e+003	2.358196e+000
1.006194e+003	2.357214e+000
1.006676e+003	2.354143e+000
1.007158e+003	2.349872e+000
1.007640e+003	2.345704e+000
1.008123e+003	2.342907e+000
1.008605e+003	2.342314e+000
1.009087e+003	2.344095e+000
1.009569e+003	2.347749e+000
1.010051e+003	2.352272e+000
1.010533e+003	2.356474e+000
1.011015e+003	2.359322e+000
1.011497e+003	2.360241e+000
1.011980e+003	2.359233e+000
1.012462e+003	2.356809e+000
1.012944e+003	2.353774e+000
1.013426e+003	2.350951e+000
1.013908e+003	2.348965e+000
1.014390e+003	2.348115e+000
1.014872e+003	2.348361e+000
1.015354e+003	2.349399e+000
1.015837e+003	2.350823e+000
1.016319e+003	2.352309e+000
1.016801e+003	2.353773e+000
1.017283e+003	2.355445e+000
1.017765e+003	2.357791e+000
1.018247e+003	2.361320e+000
1.018729e+003	2.366323e+000
1.019211e+003	2.372633e+000
1.019694e+003	2.379508e+000
1.020176e+003	2.385709e+000
1.020658e+003	2.389799e+000
1.021140e+003	2.390599e+000
1.021622e+003	2.387611e+000
1.022104e+003	2.381180e+000
1.022586e+003	2.372326e+000
1.023068e+003	2.362329e+000
1.023551e+003	2.352299e+000
1.024033e+003	2.342919e+000
1.024515e+003	2.334424e+000
1.024997e+003	2.326787e+000
1.025479e+003	2.319992e+000
1.025961e+003	2.314250e+000
1.026443e+003	2.310055e+000
1.026925e+003	2.308060e+000
1.027407e+003	2.308817e+000
1.027890e+003	2.312511e+000
1.028372e+003	2.318786e+000
1.028854e+003	2.326729e+000
1.029336e+003	2.335042e+000
1.029818e+003	2.342360e+000
1.030300e+003	2.347597e+000
1.030782e+003	2.350196e+000
1.031265e+003	2.350181e+000
1.031747e+003	2.348013e+000
1.032229e+003	2.344368e+000
1.032711e+003	2.339947e+000
1.033193e+003	2.335401e+000
1.033675e+003	2.331336e+000
1.034157e+003	2.328315e+000
1.034639e+003	2.326802e+000
1.035122e+003	2.327023e+000
1.035604e+003	2.328796e+000
1.036086e+003	2.331450e+000
1.036568e+003	2.333900e+000
1.037050e+003	2.334943e+000
1.037532e+003	2.333697e+000
1.038014e+003	2.329995e+000
1.038496e+003	2.324512e+000
1.038979e+003	2.318536e+000
1.039461e+003	2.313493e+000
1.039943e+003	2.310449e+000
1.040425e+003	2.309786e+000
1.040907e+003	2.311167e+000
1.041389e+003	2.313751e+000
1.041871e+003	2.316588e+000
1.042353e+003	2.319022e+000
1.042835e+003	2.320911e+000
1.043318e+003	2.322562e+000
1.043800e+003	2.324425e+000
1.044282e+003	2.326724e+000
1.044764e+003	2.329247e+000
1.045246e+003	2.331387e+000
1.045728e+003	2.332452e+000
1.046210e+003	2.332066e+000
1.046693e+003	2.330449e+000
1.047175e+003	2.328384e+000
1.047657e+003	2.326880e+000
1.048139e+003	2.326714e+000
1.048621e+003	2.328072e+000
1.049103e+003	2.330460e+000
1.049585e+003	2.332930e+000
1.050067e+003	2.334516e+000
1.050550e+003	2.334709e+000
1.051032e+003	2.333696e+000
1.051514e+003	2.332236e+000
1.051996e+003	2.331236e+000
1.052478e+003	2.331269e+000
1.052960e+003	2.332270e+000
1.053442e+003	2.333538e+000
1.053924e+003	2.334048e+000
1.054406e+003	2.332940e+000
1.054889e+003	2.329939e+000
1.055371e+003	2.325500e+000
1.055853e+003	2.320600e+000
1.056335e+003	2.316318e+000
1.056817e+003	2.313450e+000
1.057299e+003	2.312314e+000
1.057781e+003	2.312777e+000
1.058263e+003	2.314445e+000
1.058746e+003	2.316885e+000
1.059228e+003	2.319773e+000
1.059710e+003	2.322916e+000
1.060192e+003	2.326174e+000
1.060674e+003	2.329387e+000
1.061156e+003	2.332368e+000
1.061638e+003	2.334989e+000
1.062120e+003	2.337278e+000
1.062603e+003	2.339419e+000
1.063085e+003	2.341604e+000
1.063567e+003	2.343767e+000
1.064049e+003	2.345370e+000
1.064531e+003	2.345403e+000
1.065013e+003	2.342726e+000
1.065495e+003	2.336655e+000
1.065978e+003	2.327513e+000
1.066460e+003	2.316768e+000
1.066942e+003	2.306624e+000
1.067424e+003	2.299265e+000
1.067906e+003	2.296118e+000
1.068388e+003	2.297376e+000
1.068870e+003	2.301913e+000
1.069352e+003	2.307609e+000
1.069834e+003	2.312086e+000
1.070317e+003	2.313648e+000
1.070799e+003	2.311971e+000
1.071281e+003	2.308137e+000
1.071763e+003	2.303983e+000
1.072245e+003	2.301191e+000
1.072727e+003	2.300611e+000
1.073209e+003	2.302058e+000
1.073692e+003	2.304588e+000
1.074174e+003	2.307089e+000
1.074656e+003	2.308892e+000
1.075138e+003	2.310088e+000
1.075620e+003	2.311358e+000
1.076102e+003	2.313427e+000
1.076584e+003	2.316488e+000
1.077066e+003	2.319895e+000
1.077548e+003	2.322321e+000
1.078031e+003	2.322358e+000
1.078513e+003	2.319267e+000
1.078995e+003	2.313461e+000
1.079477e+003	2.306385e+000
1.079959e+003	2.299886e+000
1.080441e+003	2.295448e+000
1.080923e+003	2.293667e+000
1.081406e+003	2.294126e+000
1.081888e+003	2.295682e+000
1.082370e+003	2.297038e+000
1.082852e+003	2.297344e+000
1.083334e+003	2.296547e+000
1.083816e+003	2.295307e+000
1.084298e+003	2.294572e+000
1.084780e+003	2.295075e+000
1.085262e+003	2.297034e+000
1.085745e+003	2.300155e+000
1.086227e+003	2.303926e+000
1.086709e+003	2.308000e+000
1.087191e+003	2.312470e+000
1.087673e+003	2.317839e+000
1.088155e+003	2.324697e+000
1.088637e+003	2.333266e+000
1.089120e+003	2.343028e+000
1.089602e+003	2.352634e+000
1.090084e+003	2.360214e+000
1.090566e+003	2.364011e+000
1.091048e+003	2.363097e+000
1.091530e+003	2.357765e+000
1.092012e+003	2.349378e+000
1.092494e+003	2.339779e+000
1.092976e+003	2.330637e+000
1.093459e+003	2.323016e+000
1.093941e+003	2.317285e+000
1.094423e+003	2.313298e+000
1.094905e+003	2.310715e+000
1.095387e+003	2.309299e+000
1.095869e+003	2.309079e+000
1.096351e+003	2.310324e+000
1.096833e+003	2.313356e+000
1.097316e+003	2.318319e+000
1.097798e+003	2.324973e+000
1.098280e+003	2.332628e+000
1.098762e+003	2.340231e+000
1.099244e+003	2.346601e+000
1.099726e+003	2.350765e+000
1.100208e+003	2.352285e+000
1.100690e+003	2.351430e+000
1.101173e+003	2.349129e+000
1.101655e+003	2.346696e+000
1.102137e+003	2.345443e+000
1.102619e+003	2.346317e+000
1.103101e+003	2.349656e+000
1.103583e+003	2.355111e+000
1.104065e+003	2.361743e+000
1.104547e+003	2.368322e+000
1.105030e+003	2.373731e+000
1.105512e+003	2.377372e+000
1.105994e+003	2.379375e+000
1.106476e+003	2.380491e+000
1.106958e+003	2.381736e+000
1.107440e+003	2.383952e+000
1.107922e+003	2.387471e+000
1.108404e+003	2.392005e+000
1.108887e+003	2.396771e+000
1.109369e+003	2.400805e+000
1.109851e+003	2.403335e+000
1.110333e+003	2.404070e+000
1.110815e+003	2.403262e+000
1.111297e+003	2.401565e+000
1.111779e+003	2.399795e+000
1.112261e+003	2.398706e+000
1.112744e+003	2.398875e+000
1.113226e+003	2.400670e+000
1.113708e+003	2.404239e+000
1.114190e+003	2.409475e+000
1.114672e+003	2.415928e+000
1.115154e+003	2.422729e+000
1.115636e+003	2.428618e+000
1.116118e+003	2.432188e+000
1.116601e+003	2.432316e+000
1.117083e+003	2.428653e+000
1.117565e+003	2.421871e+000
1.118047e+003	2.413493e+000
1.118529e+003	2.405371e+000
1.119011e+003	2.399069e+000
1.119493e+003	2.395393e+000
1.119975e+003	2.394215e+000
1.120458e+003	2.394622e+000
1.120940e+003	2.395344e+000
1.121422e+003	2.395327e+000
1.121904e+003	2.394208e+000
1.122386e+003	2.392465e+000
1.122868e+003	2.391162e+000
1.123350e+003	2.391437e+000
1.123832e+003	2.393991e+000
1.124315e+003	2.398782e+000
1.124797e+003	2.405029e+000
1.125279e+003	2.411516e+000
1.125761e+003	2.417069e+000
1.126243e+003	2.421016e+000
1.126725e+003	2.423386e+000
1.127207e+003	2.424766e+000
1.127689e+003	2.425894e+000
1.128172e+003	2.427234e+000
1.128654e+003	2.428729e+000
1.129136e+003	2.429843e+000
1.129618e+003	2.429848e+000
1.130100e+003	2.428222e+000
1.130582e+003	2.424950e+000
1.131064e+003	2.420587e+000
1.131546e+003	2.416051e+000
1.132029e+003	2.412280e+000
1.132511e+003	2.409914e+000
1.132993e+003	2.409124e+000
1.133475e+003	2.409628e+000
1.133957e+003	2.410850e+000
1.134439e+003	2.412163e+000
1.134921e+003	2.413115e+000
1.135403e+003	2.413575e+000
1.135885e+003	2.413759e+000
1.136368e+003	2.414146e+000
1.136850e+003	2.415328e+000
1.137332e+003	2.417839e+000
1.137814e+003	2.422002e+000
1.138296e+003	2.427807e+000
1.138778e+003	2.434834e+000
1.139260e+003	2.442251e+000
1.139743e+003	2.448934e+000
1.140225e+003	2.453717e+000
1.140707e+003	2.455749e+000
1.141189e+003	2.454803e+000
1.141671e+003	2.451404e+000
1.142153e+003	2.446688e+000
1.142635e+003	2.442043e+000
1.143117e+003	2.438702e+000
1.143600e+003	2.437420e+000
1.144082e+003	2.438331e+000
1.144564e+003	2.440989e+000
1.145046e+003	2.444575e+000
1.145528e+003	2.448172e+000
1.146010e+003	2.451035e+000
1.146492e+003	2.452751e+000
1.146974e+003	2.453237e+000
1.147457e+003	2.452644e+000
1.147939e+003	2.451217e+000
1.148421e+003	2.449221e+000
1.148903e+003	2.446939e+000
1.149385e+003	2.444717e+000
1.149867e+003	2.442983e+000
1.150349e+003	2.442194e+000
1.150831e+003	2.442711e+000
1.151313e+003	2.444665e+000
1.151796e+003	2.447893e+000
1.152278e+003	2.451984e+000
1.152760e+003	2.456447e+000
1.153242e+003	2.460924e+000
1.153724e+003	2.465339e+000
1.154206e+003	2.469874e+000
1.154688e+003	2.474770e+000
1.155171e+003	2.480043e+000
1.155653e+003	2.485250e+000
1.156135e+003	2.489485e+000
1.156617e+003	2.491641e+000
1.157099e+003	2.490903e+000
1.157581e+003	2.487210e+000
1.158063e+003	2.481437e+000
1.158545e+003	2.475152e+000
1.159028e+003	2.470069e+000
1.159510e+003	2.467475e+000
1.159992e+003	2.467847e+000
1.160474e+003	2.470778e+000
1.160956e+003	2.475210e+000
1.161438e+003	2.479891e+000
1.161920e+003	2.483887e+000
1.162402e+003	2.486920e+000
1.162885e+003	2.489367e+000
1.163367e+003	2.491925e+000
1.163849e+003	2.495132e+000
1.164331e+003	2.499017e+000
1.164813e+003	2.503029e+000
1.165295e+003	2.506282e+000
1.165777e+003	2.507995e+000
1.166259e+003	2.507902e+000
1.166741e+003	2.506391e+000
1.167224e+003	2.504285e+000
1.167706e+003	2.502417e+000
1.168188e+003	2.501218e+000
1.168670e+003	2.500551e+000
1.169152e+003	2.499843e+000
1.169634e+003	2.498459e+000
1.170116e+003	2.496121e+000
1.170599e+003	2.493150e+000
1.171081e+003	2.490386e+000
1.171563e+003	2.488847e+000
1.172045e+003	2.489295e+000
1.172527e+003	2.491917e+000
1.173009e+003	2.496243e+000
1.173491e+003	2.501304e+000
1.173973e+003	2.505962e+000
1.174456e+003	2.509267e+000
1.174938e+003	2.510684e+000
1.175420e+003	2.510096e+000
1.175902e+003	2.507616e+000
1.176384e+003	2.503397e+000
1.176866e+003	2.497556e+000
1.177348e+003	2.490293e+000
1.177830e+003	2.482080e+000
1.178313e+003	2.473784e+000
1.178795e+003	2.466576e+000
1.179277e+003	2.461661e+000
1.179759e+003	2.459913e+000
1.180241e+003	2.461577e+000
1.180723e+003	2.466136e+000
1.181205e+003	2.472412e+000
1.181687e+003	2.478904e+000
1.182169e+003	2.484280e+000
1.182652e+003	2.487817e+000
1.183134e+003	2.489591e+000
1.183616e+003	2.490299e+000
1.184098e+003	2.490829e+000
1.184580e+003	2.491815e+000
1.185062e+003	2.493366e+000
1.185544e+003	2.495067e+000
1.186026e+003	2.496208e+000
1.186509e+003	2.496154e+000
1.186991e+003	2.494646e+000
1.187473e+003	2.491929e+000
1.187955e+003	2.488629e+000
1.188437e+003	2.485493e+000
1.188919e+003	2.483116e+000
1.189401e+003	2.481775e+000
1.189884e+003	2.481412e+000
1.190366e+003	2.481735e+000
1.190848e+003	2.482377e+000
1.191330e+003	2.483047e+000
1.191812e+003	2.483603e+000
1.192294e+003	2.484058e+000
1.192776e+003	2.484525e+000
1.193258e+003	2.485136e+000
1.193740e+003	2.485984e+000
1.194223e+003	2.487082e+000
1.194705e+003	2.488350e+000
1.195187e+003	2.489621e+000
1.195669e+003	2.490656e+000
1.196151e+003	2.491183e+000
1.196633e+003	2.490949e+000
1.197115e+003	2.489794e+000
1.197597e+003	2.487708e+000
1.198080e+003	2.484868e+000
1.198562e+003	2.481610e+000
1.199044e+003	2.478359e+000
1.199526e+003	2.475535e+000
1.200008e+003	2.473465e+000
1.200490e+003	2.472319e+000
1.200972e+003	2.472090e+000
1.201454e+003	2.472604e+000
1.201937e+003	2.473561e+000
1.202419e+003	2.474587e+000
1.202901e+003	2.475301e+000
1.203383e+003	2.475386e+000
1.203865e+003	2.474660e+000
1.204347e+003	2.473126e+000
1.204829e+003	2.470994e+000
1.205312e+003	2.468643e+000
1.205794e+003	2.466539e+000
1.206276e+003	2.465122e+000
1.206758e+003	2.464698e+000
1.207240e+003	2.465368e+000
1.207722e+003	2.467014e+000
1.208204e+003	2.469342e+000
1.208686e+003	2.471957e+000
1.209168e+003	2.474458e+000
1.209651e+003	2.476509e+000
1.210133e+003	2.477893e+000
1.210615e+003	2.478532e+000
1.211097e+003	2.478498e+000
1.211579e+003	2.478022e+000
1.212061e+003	2.477485e+000
1.212543e+003	2.477384e+000
1.213026e+003	2.478233e+000
1.213508e+003	2.480418e+000
1.213990e+003	2.484032e+000
1.214472e+003	2.488752e+000
1.214954e+003	2.493821e+000
1.215436e+003	2.498188e+000
1.215918e+003	2.500804e+000
1.216400e+003	2.501005e+000
1.216883e+003	2.498795e+000
1.217365e+003	2.494900e+000
1.217847e+003	2.490523e+000
1.218329e+003	2.486926e+000
1.218811e+003	2.485035e+000
1.219293e+003	2.485181e+000
1.219775e+003	2.487077e+000
1.220257e+003	2.489983e+000
1.220740e+003	2.493037e+000
1.221222e+003	2.495597e+000
1.221704e+003	2.497477e+000
1.222186e+003	2.498962e+000
1.222668e+003	2.500604e+000
1.223150e+003	2.502904e+000
1.223632e+003	2.506030e+000
1.224114e+003	2.509685e+000
1.224596e+003	2.513169e+000
1.225079e+003	2.515625e+000
1.225561e+003	2.516348e+000
1.226043e+003	2.515059e+000
1.226525e+003	2.511991e+000
1.227007e+003	2.507778e+000
1.227489e+003	2.503215e+000
1.227971e+003	2.499006e+000
1.228453e+003	2.495595e+000
1.228936e+003	2.493140e+000
1.229418e+003	2.491578e+000
1.229900e+003	2.490774e+000
1.230382e+003	2.490637e+000
1.230864e+003	2.491187e+000
1.231346e+003	2.492529e+000
1.231828e+003	2.494756e+000
1.232311e+003	2.497817e+000
1.232793e+003	2.501425e+000
1.233275e+003	2.505034e+000
1.233757e+003	2.507929e+000
1.234239e+003	2.509400e+000
1.234721e+003	2.508970e+000
1.235203e+003	2.506571e+000
1.235685e+003	2.502609e+000
1.236167e+003	2.497870e+000
1.236650e+003	2.493323e+000
1.237132e+003	2.489874e+000
1.237614e+003	2.488175e+000
1.238096e+003	2.488509e+000
1.238578e+003	2.490772e+000
1.239060e+003	2.494522e+000
1.239542e+003	2.499089e+000
1.240024e+003	2.503710e+000
1.240507e+003	2.507682e+000
1.240989e+003	2.510494e+000
1.241471e+003	2.511930e+000
1.241953e+003	2.512113e+000
1.242435e+003	2.511478e+000
1.242917e+003	2.510678e+000
1.243399e+003	2.510427e+000
1.243881e+003	2.511331e+000
1.244364e+003	2.513710e+000
1.244846e+003	2.517493e+000
1.245328e+003	2.522183e+000
1.245810e+003	2.526949e+000
1.246292e+003	2.530828e+000
1.246774e+003	2.532988e+000
1.247256e+003	2.532991e+000
1.247739e+003	2.530927e+000
1.248221e+003	2.527380e+000
1.248703e+003	2.523243e+000
1.249185e+003	2.519477e+000
1.249667e+003	2.516907e+000
1.250149e+003	2.516107e+000
1.250631e+003	2.517361e+000
1.251113e+003	2.520671e+000
1.251595e+003	2.525780e+000
1.252078e+003	2.532180e+000
1.252560e+003	2.539140e+000
1.253042e+003	2.545775e+000
1.253524e+003	2.551180e+000
1.254006e+003	2.554642e+000
1.254488e+003	2.555847e+000
1.254970e+003	2.555009e+000
1.255452e+003	2.552834e+000
1.255935e+003	2.550317e+000
1.256417e+003	2.548463e+000
1.256899e+003	2.548028e+000
1.257381e+003	2.549381e+000
1.257863e+003	2.552476e+000
1.258345e+003	2.556935e+000
1.258827e+003	2.562170e+000
1.259309e+003	2.567498e+000
1.259792e+003	2.572221e+000
1.260274e+003	2.575686e+000
1.260756e+003	2.577366e+000
1.261238e+003	2.576991e+000
1.261720e+003	2.574718e+000
1.262202e+003	2.571241e+000
1.262684e+003	2.567749e+000
1.263167e+003	2.565689e+000
1.263649e+003	2.566373e+000
1.264131e+003	2.570566e+000
1.264613e+003	2.578178e+000
1.265095e+003	2.588150e+000
1.265577e+003	2.598629e+000
1.266059e+003	2.607462e+000
1.266541e+003	2.612917e+000
1.267023e+003	2.614329e+000
1.267506e+003	2.612308e+000
1.267988e+003	2.608380e+000
1.268470e+003	2.604278e+000
1.268952e+003	2.601277e+000
1.269434e+003	2.599851e+000
1.269916e+003	2.599713e+000
1.270398e+003	2.600133e+000
1.270880e+003	2.600388e+000
1.271363e+003	2.600126e+000
1.271845e+003	2.599481e+000
1.272327e+003	2.598917e+000
1.272809e+003	2.598910e+000
1.273291e+003	2.599649e+000
1.273773e+003	2.600924e+000
1.274255e+003	2.602211e+000
1.274737e+003	2.602927e+000
1.275219e+003	2.602698e+000
1.275702e+003	2.601515e+000
1.276184e+003	2.599705e+000
1.276666e+003	2.597759e+000
1.277148e+003	2.596118e+000
1.277630e+003	2.595051e+000
1.278112e+003	2.594637e+000
1.278594e+003	2.594851e+000
1.279077e+003	2.595660e+000
1.279559e+003	2.597078e+000
1.280041e+003	2.599139e+000
1.280523e+003	2.601833e+000
1.281005e+003	2.605038e+000
1.281487e+003	2.608521e+000
1.281969e+003	2.611989e+000
1.282451e+003	2.615165e+000
1.282934e+003	2.617844e+000
1.283416e+003	2.619875e+000
1.283898e+003	2.621111e+000
1.284380e+003	2.621369e+000
1.284862e+003	2.620481e+000
1.285344e+003	2.618431e+000
1.285826e+003	2.615522e+000
1.286308e+003	2.612433e+000
1.286791e+003	2.610115e+000
1.287273e+003	2.609503e+000
1.287755e+003	2.611166e+000
1.288237e+003	2.615026e+000
1.288719e+003	2.620278e+000
1.289201e+003	2.625569e+000
1.289683e+003	2.629447e+000
1.290165e+003	2.630910e+000
1.290647e+003	2.629811e+000
1.291130e+003	2.626858e+000
1.291612e+003	2.623234e+000
1.292094e+003	2.620032e+000
1.292576e+003	2.617826e+000
1.293058e+003	2.616535e+000
1.293540e+003	2.615613e+000
1.294022e+003	2.614435e+000
1.294505e+003	2.612699e+000
1.294987e+003	2.610603e+000
1.295469e+003	2.608729e+000
1.295951e+003	2.607707e+000
1.296433e+003	2.607858e+000
1.296915e+003	2.609007e+000
1.297397e+003	2.610566e+000
1.297879e+003	2.611838e+000
1.298362e+003	2.612396e+000
1.298844e+003	2.612319e+000
1.299326e+003	2.612147e+000
1.299808e+003	2.612576e+000
1.300290e+003	2.614060e+000
1.300772e+003	2.616537e+000
1.301254e+003	2.619415e+000
1.301736e+003	2.621829e+000
1.302219e+003	2.623057e+000
1.302701e+003	2.622887e+000
1.303183e+003	2.621708e+000
1.303665e+003	2.620286e+000
1.304147e+003	2.619348e+000
1.304629e+003	2.619197e+000
1.305111e+003	2.619562e+000
1.305593e+003	2.619748e+000
1.306075e+003	2.619017e+000
1.306558e+003	2.617019e+000
1.307040e+003	2.614041e+000
1.307522e+003	2.610933e+000
1.308004e+003	2.608755e+000
1.308486e+003	2.608342e+000
1.308968e+003	2.609982e+000
1.309450e+003	2.613311e+000
1.309932e+003	2.617434e+000
1.310415e+003	2.621243e+000
1.310897e+003	2.623780e+000
1.311379e+003	2.624507e+000
1.311861e+003	2.623389e+000
1.312343e+003	2.620769e+000
1.312825e+003	2.617156e+000
1.313307e+003	2.613054e+000
1.313790e+003	2.608891e+000
1.314272e+003	2.605046e+000
1.314754e+003	2.601897e+000
1.315236e+003	2.599834e+000
1.315718e+003	2.599202e+000
1.316200e+003	2.600204e+000
1.316682e+003	2.602813e+000
1.317164e+003	2.606742e+000
1.317646e+003	2.611515e+000
1.318129e+003	2.616586e+000
1.318611e+003	2.621482e+000
1.319093e+003	2.625890e+000
1.319575e+003	2.629646e+000
1.320057e+003	2.632653e+000
1.320539e+003	2.634786e+000
1.321021e+003	2.635844e+000
1.321504e+003	2.635606e+000
1.321986e+003	2.633939e+000
1.322468e+003	2.630930e+000
1.322950e+003	2.626940e+000
1.323432e+003	2.622559e+000
1.323914e+003	2.618468e+000
1.324396e+003	2.615273e+000
1.324878e+003	2.613369e+000
1.325361e+003	2.612866e+000
1.325843e+003	2.613598e+000
1.326325e+003	2.615180e+000
1.326807e+003	2.617107e+000
1.327289e+003	2.618850e+000
1.327771e+003	2.619955e+000
1.328253e+003	2.620129e+000
1.328735e+003	2.619311e+000
1.329218e+003	2.617712e+000
1.329700e+003	2.615814e+000
1.330182e+003	2.614302e+000
1.330664e+003	2.613959e+000
1.331146e+003	2.615510e+000
1.331628e+003	2.619468e+000
1.332110e+003	2.625980e+000
1.332592e+003	2.634730e+000
1.333074e+003	2.644902e+000
1.333557e+003	2.655251e+000
1.334039e+003	2.664296e+000
1.334521e+003	2.670616e+000
1.335003e+003	2.673209e+000
1.335485e+003	2.671791e+000
1.335967e+003	2.666908e+000
1.336449e+003	2.659791e+000
1.336932e+003	2.652018e+000
1.337414e+003	2.645090e+000
1.337896e+003	2.640079e+000
1.338378e+003	2.637412e+000
1.338860e+003	2.636834e+000
1.339342e+003	2.637534e+000
1.339824e+003	2.638428e+000
1.340306e+003	2.638534e+000
1.340789e+003	2.637337e+000
1.341271e+003	2.634968e+000
1.341753e+003	2.632138e+000
1.342235e+003	2.629832e+000
1.342717e+003	2.628925e+000
1.343199e+003	2.629869e+000
1.343681e+003	2.632539e+000
1.344163e+003	2.636282e+000
1.344646e+003	2.640148e+000
1.345128e+003	2.643215e+000
1.345610e+003	2.644905e+000
1.346092e+003	2.645138e+000
1.346574e+003	2.644277e+000
1.347056e+003	2.642912e+000
1.347538e+003	2.641602e+000
1.348020e+003	2.640697e+000
1.348502e+003	2.640292e+000
1.348985e+003	2.640318e+000
1.349467e+003	2.640676e+000
1.349949e+003	2.641341e+000
1.350431e+003	2.642374e+000
1.350913e+003	2.643826e+000
1.351395e+003	2.645602e+000
1.351877e+003	2.647355e+000
1.352359e+003	2.648483e+000
1.352842e+003	2.648268e+000
1.353324e+003	2.646116e+000
1.353806e+003	2.641795e+000
1.354288e+003	2.635571e+000
1.354770e+003	2.628171e+000
1.355252e+003	2.620589e+000
1.355734e+003	2.613828e+000
1.356217e+003	2.608674e+000
1.356699e+003	2.605576e+000
1.357181e+003	2.604630e+000
1.357663e+003	2.605656e+000
1.358145e+003	2.608298e+000
1.358627e+003	2.612122e+000
1.359109e+003	2.616674e+000
1.359591e+003	2.621494e+000
1.360073e+003	2.626116e+000
1.360556e+003	2.630074e+000
1.361038e+003	2.632942e+000
1.361520e+003	2.634420e+000
1.362002e+003	2.634424e+000
1.362484e+003	2.633151e+000
1.362966e+003	2.631079e+000
1.363448e+003	2.628871e+000
1.363930e+003	2.627219e+000
1.364413e+003	2.626669e+000
1.364895e+003	2.627489e+000
1.365377e+003	2.629607e+000
1.365859e+003	2.632648e+000
1.366341e+003	2.636047e+000
1.366823e+003	2.639235e+000
1.367305e+003	2.641831e+000
1.367787e+003	2.643784e+000
1.368270e+003	2.645386e+000
1.368752e+003	2.647151e+000
1.369234e+003	2.649573e+000
1.369716e+003	2.652880e+000
1.370198e+003	2.656845e+000
1.370680e+003	2.660766e+000
1.371162e+003	2.663624e+000
1.371645e+003	2.664418e+000
1.372127e+003	2.662570e+000
1.372609e+003	2.658200e+000
1.373091e+003	2.652149e+000
1.373573e+003	2.645719e+000
1.374055e+003	2.640248e+000
1.374537e+003	2.636716e+000
1.375019e+003	2.635504e+000
1.375501e+003	2.636370e+000
1.375984e+003	2.638635e+000
1.376466e+003	2.641493e+000
1.376948e+003	2.644311e+000
1.377430e+003	2.646809e+000
1.377912e+003	2.649025e+000
1.378394e+003	2.651122e+000
1.378876e+003	2.653149e+000
1.379358e+003	2.654907e+000
1.379841e+003	2.656013e+000
1.380323e+003	2.656132e+000
1.380805e+003	2.655253e+000
1.381287e+003	2.653823e+000
1.381769e+003	2.652634e+000
1.382251e+003	2.652489e+000
1.382733e+003	2.653786e+000
1.383215e+003	2.656225e+000
1.383698e+003	2.658797e+000
1.384180e+003	2.660117e+000
1.384662e+003	2.659017e+000
1.385144e+003	2.655131e+000
1.385626e+003	2.649170e+000
1.386108e+003	2.642691e+000
1.386590e+003	2.637499e+000
1.387073e+003	2.634959e+000
1.387555e+003	2.635515e+000
1.388037e+003	2.638578e+000
1.388519e+003	2.642793e+000
1.389001e+003	2.646603e+000
1.389483e+003	2.648881e+000
1.389965e+003	2.649343e+000
1.390447e+003	2.648542e+000
1.390929e+003	2.647453e+000
1.391412e+003	2.646925e+000
1.391894e+003	2.647284e+000
1.392376e+003	2.648254e+000
1.392858e+003	2.649207e+000
1.393340e+003	2.649578e+000
1.393822e+003	2.649234e+000
1.394304e+003	2.648575e+000
1.394786e+003	2.648294e+000
1.395269e+003	2.648947e+000
1.395751e+003	2.650565e+000
1.396233e+003	2.652526e+000
1.396715e+003	2.653769e+000
1.397197e+003	2.653268e+000
1.397679e+003	2.650536e+000
1.398161e+003	2.645907e+000
1.398643e+003	2.640420e+000
1.399125e+003	2.635383e+000
1.399608e+003	2.631855e+000
1.400090e+003	2.630302e+000
1.400572e+003	2.630553e+000
1.401054e+003	2.632033e+000
1.401536e+003	2.634137e+000
1.402018e+003	2.636538e+000
1.402500e+003	2.639287e+000
1.402983e+003	2.642653e+000
1.403465e+003	2.646802e+000
1.403947e+003	2.651491e+000
1.404429e+003	2.655970e+000
1.404911e+003	2.659165e+000
1.405393e+003	2.660104e+000
1.405875e+003	2.658382e+000
1.406357e+003	2.654389e+000
1.406840e+003	2.649166e+000
1.407322e+003	2.643965e+000
1.407804e+003	2.639760e+000
1.408286e+003	2.636935e+000
1.408768e+003	2.635250e+000
1.409250e+003	2.634069e+000
1.409732e+003	2.632745e+000
1.410214e+003	2.630981e+000
1.410697e+003	2.629018e+000
1.411179e+003	2.627546e+000
1.411661e+003	2.627395e+000
1.412143e+003	2.629165e+000
1.412625e+003	2.632946e+000
1.413107e+003	2.638205e+000
1.413589e+003	2.643886e+000
1.414071e+003	2.648691e+000
1.414553e+003	2.651465e+000
1.415036e+003	2.651542e+000
1.415518e+003	2.648920e+000
1.416000e+003	2.644184e+000
1.416482e+003	2.638266e+000
1.416964e+003	2.632159e+000
1.417446e+003	2.626724e+000
1.417928e+003	2.622602e+000
1.418411e+003	2.620225e+000
1.418893e+003	2.619857e+000
1.419375e+003	2.621616e+000
1.419857e+003	2.625447e+000
1.420339e+003	2.631058e+000
1.420821e+003	2.637857e+000
1.421303e+003	2.644954e+000
1.421785e+003	2.651256e+000
1.422268e+003	2.655700e+000
1.422750e+003	2.657573e+000
1.423232e+003	2.656806e+000
1.423714e+003	2.654111e+000
1.424196e+003	2.650820e+000
1.424678e+003	2.648488e+000
1.425160e+003	2.648373e+000
1.425642e+003	2.651036e+000
1.426125e+003	2.656149e+000
1.426607e+003	2.662585e+000
1.427089e+003	2.668742e+000
1.427571e+003	2.673050e+000
1.428053e+003	2.674484e+000
1.428535e+003	2.672877e+000
1.429017e+003	2.668854e+000
1.429499e+003	2.663461e+000
1.429982e+003	2.657704e+000
1.430464e+003	2.652256e+000
1.430946e+003	2.647448e+000
1.431428e+003	2.643447e+000
1.431910e+003	2.640482e+000
1.432392e+003	2.638935e+000
1.432874e+003	2.639227e+000
1.433356e+003	2.641563e+000
1.433839e+003	2.645661e+000
1.434321e+003	2.650627e+000
1.434803e+003	2.655078e+000
1.435285e+003	2.657545e+000
1.435767e+003	2.657045e+000
1.436249e+003	2.653569e+000
1.436731e+003	2.648157e+000
1.437213e+003	2.642475e+000
1.437696e+003	2.638101e+000
1.438178e+003	2.635936e+000
1.438660e+003	2.635992e+000
1.439142e+003	2.637565e+000
1.439624e+003	2.639671e+000
1.440106e+003	2.641546e+000
1.440588e+003	2.643013e+000
1.441070e+003	2.644535e+000
1.441552e+003	2.646956e+000
1.442035e+003	2.651056e+000
1.442517e+003	2.657145e+000
1.442999e+003	2.664859e+000
1.443481e+003	2.673218e+000
1.443963e+003	2.680903e+000
1.444445e+003	2.686662e+000
1.444927e+003	2.689689e+000
1.445410e+003	2.689813e+000
1.445892e+003	2.687447e+000
1.446374e+003	2.683383e+000
1.446856e+003	2.678562e+000
1.447338e+003	2.673913e+000
1.447820e+003	2.670254e+000
1.448302e+003	2.668190e+000
1.448784e+003	2.667984e+000
1.449267e+003	2.669446e+000
1.449749e+003	2.671907e+000
1.450231e+003	2.674356e+000
1.450713e+003	2.675731e+000
1.451195e+003	2.675311e+000
1.451677e+003	2.673024e+000
1.452159e+003	2.669512e+000
1.452641e+003	2.665867e+000
1.453124e+003	2.663178e+000
1.453606e+003	2.662095e+000
1.454088e+003	2.662632e+000
1.454570e+003	2.664247e+000
1.455052e+003	2.666146e+000
1.455534e+003	2.667665e+000
1.456016e+003	2.668575e+000
1.456498e+003	2.669138e+000
1.456980e+003	2.669876e+000
1.457463e+003	2.671158e+000
1.457945e+003	2.672889e+000
1.458427e+003	2.674472e+000
1.458909e+003	2.675080e+000
1.459391e+003	2.674094e+000
1.459873e+003	2.671449e+000
1.460355e+003	2.667726e+000
1.460838e+003	2.663924e+000
1.461320e+003	2.661061e+000
1.461802e+003	2.659796e+000
1.462284e+003	2.660236e+000
1.462766e+003	2.661990e+000
1.463248e+003	2.664398e+000
1.463730e+003	2.666829e+000
1.464212e+003	2.668910e+000
1.464695e+003	2.670593e+000
1.465177e+003	2.672060e+000
1.465659e+003	2.673560e+000
1.466141e+003	2.675296e+000
1.466623e+003	2.677428e+000
1.467105e+003	2.680146e+000
1.467587e+003	2.683718e+000
1.468069e+003	2.688438e+000
1.468552e+003	2.694432e+000
1.469034e+003	2.701433e+000
1.469516e+003	2.708631e+000
1.469998e+003	2.714744e+000
1.470480e+003	2.718354e+000
1.470962e+003	2.718436e+000
1.471444e+003	2.714851e+000
1.471926e+003	2.708514e+000
1.472408e+003	2.701115e+000
1.472891e+003	2.694507e+000
1.473373e+003	2.690102e+000
1.473855e+003	2.688497e+000
1.474337e+003	2.689454e+000
1.474819e+003	2.692126e+000
1.475301e+003	2.695383e+000
1.475783e+003	2.698115e+000
1.476266e+003	2.699411e+000
1.476748e+003	2.698623e+000
1.477230e+003	2.695366e+000
1.477712e+003	2.689526e+000
1.478194e+003	2.681328e+000
1.478676e+003	2.671399e+000
1.479158e+003	2.660751e+000
1.479640e+003	2.650641e+000
1.480123e+003	2.642312e+000
1.480605e+003	2.636713e+000
1.481087e+003	2.634287e+000
1.481569e+003	2.634895e+000
1.482051e+003	2.637913e+000
1.482533e+003	2.642459e+000
1.483015e+003	2.647675e+000
1.483497e+003	2.652940e+000
1.483979e+003	2.657923e+000
1.484462e+003	2.662481e+000
1.484944e+003	2.666484e+000
1.485426e+003	2.669697e+000
1.485908e+003	2.671787e+000
1.486390e+003	2.672462e+000
1.486872e+003	2.671647e+000
1.487354e+003	2.669574e+000
1.487836e+003	2.666720e+000
1.488319e+003	2.663635e+000
1.488801e+003	2.660750e+000
1.489283e+003	2.658291e+000
1.489765e+003	2.656302e+000
1.490247e+003	2.654765e+000
1.490729e+003	2.653708e+000
1.491211e+003	2.653215e+000
1.491693e+003	2.653330e+000
1.492176e+003	2.653903e+000
1.492658e+003	2.654497e+000
1.493140e+003	2.654432e+000
1.493622e+003	2.653000e+000
1.494104e+003	2.649757e+000
1.494586e+003	2.644776e+000
1.495068e+003	2.638697e+000
1.495551e+003	2.632544e+000
1.496033e+003	2.627375e+000
1.496515e+003	2.623933e+000
1.496997e+003	2.622436e+000
1.497479e+003	2.622594e+000
1.497961e+003	2.623806e+000
1.498443e+003	2.625434e+000
1.498925e+003	2.627019e+000
1.499407e+003	2.628361e+000
1.499890e+003	2.629454e+000
1.500372e+003	2.630358e+000
1.500854e+003	2.631094e+000
1.501336e+003	2.631623e+000
1.501818e+003	2.631899e+000
1.502300e+003	2.631919e+000
1.502782e+003	2.631727e+000
1.503264e+003	2.631336e+000
1.503747e+003	2.630629e+000
1.504229e+003	2.629318e+000
1.504711e+003	2.627027e+000
1.505193e+003	2.623504e+000
1.505675e+003	2.618861e+000
1.506157e+003	2.613705e+000
1.506639e+003	2.609001e+000
1.507121e+003	2.605723e+000
1.507604e+003	2.604439e+000
1.508086e+003	2.605063e+000
1.508568e+003	2.606883e+000
1.509050e+003	2.608848e+000
1.509532e+003	2.610003e+000
1.510014e+003	2.609883e+000
1.510496e+003	2.608691e+000
1.510979e+003	2.607188e+000
1.511461e+003	2.606348e+000
1.511943e+003	2.606943e+000
1.512425e+003	2.609251e+000
1.512907e+003	2.612984e+000
1.513389e+003	2.617444e+000
1.513871e+003	2.621819e+000
1.514353e+003	2.625469e+000
1.514835e+003	2.628069e+000
1.515318e+003	2.629577e+000
1.515800e+003	2.630080e+000
1.516282e+003	2.629640e+000
1.516764e+003	2.628228e+000
1.517246e+003	2.625778e+000
1.517728e+003	2.622288e+000
1.518210e+003	2.617898e+000
1.518692e+003	2.612880e+000
1.519175e+003	2.607575e+000
1.519657e+003	2.602335e+000
1.520139e+003	2.597509e+000
1.520621e+003	2.593480e+000
1.521103e+003	2.590679e+000
1.521585e+003	2.589527e+000
1.522067e+003	2.590278e+000
1.522549e+003	2.592833e+000
1.523031e+003	2.596625e+000
1.523514e+003	2.600673e+000
1.523996e+003	2.603825e+000
1.524478e+003	2.605155e+000
1.524960e+003	2.604359e+000
1.525442e+003	2.601974e+000
1.525924e+003	2.599229e+000
1.526406e+003	2.597576e+000
1.526889e+003	2.598099e+000
1.527371e+003	2.601071e+000
1.527853e+003	2.605855e+000
1.528335e+003	2.611155e+000
1.528817e+003	2.615529e+000
1.529299e+003	2.617986e+000
1.529781e+003	2.618391e+000
1.530263e+003	2.617451e+000
1.530746e+003	2.616311e+000
1.531228e+003	2.615997e+000
1.531710e+003	2.617016e+000
1.532192e+003	2.619246e+000
1.532674e+003	2.622122e+000
1.533156e+003	2.624968e+000
1.533638e+003	2.627327e+000
1.534120e+003	2.629085e+000
1.534603e+003	2.630358e+000
1.535085e+003	2.631230e+000
1.535567e+003	2.631558e+000
1.536049e+003	2.631003e+000
1.536531e+003	2.629273e+000
1.537013e+003	2.626461e+000
1.537495e+003	2.623261e+000
1.537977e+003	2.620909e+000
1.538460e+003	2.620825e+000
1.538942e+003	2.624066e+000
1.539424e+003	2.630830e+000
1.539906e+003	2.640204e+000
1.540388e+003	2.650315e+000
1.540870e+003	2.658894e+000
1.541352e+003	2.664074e+000
1.541834e+003	2.665049e+000
1.542317e+003	2.662257e+000
1.542799e+003	2.657038e+000
1.543281e+003	2.651021e+000
1.543763e+003	2.645613e+000
1.544245e+003	2.641742e+000
1.544727e+003	2.639837e+000
1.545209e+003	2.639918e+000
1.545691e+003	2.641693e+000
1.546174e+003	2.644629e+000
1.546656e+003	2.647998e+000
1.547138e+003	2.650957e+000
1.547620e+003	2.652704e+000
1.548102e+003	2.652691e+000
1.548584e+003	2.650832e+000
1.549066e+003	2.647572e+000
1.549548e+003	2.643762e+000
1.550031e+003	2.640348e+000
1.550513e+003	2.638025e+000
1.550995e+003	2.637009e+000
1.551477e+003	2.637038e+000
1.551959e+003	2.637579e+000
1.552441e+003	2.638132e+000
1.552923e+003	2.638496e+000
1.553406e+003	2.638854e+000
1.553888e+003	2.639637e+000
1.554370e+003	2.641245e+000
1.554852e+003	2.643767e+000
1.555334e+003	2.646866e+000
1.555816e+003	2.649887e+000
1.556298e+003	2.652128e+000
1.556780e+003	2.653151e+000
1.557262e+003	2.652978e+000
1.557745e+003	2.652111e+000
1.558227e+003	2.651346e+000
1.558709e+003	2.651472e+000
1.559191e+003	2.652988e+000
1.559673e+003	2.655944e+000
1.560155e+003	2.659986e+000
1.560637e+003	2.664536e+000
1.561119e+003	2.669024e+000
1.561602e+003	2.673033e+000
1.562084e+003	2.676350e+000
1.562566e+003	2.678951e+000
1.563048e+003	2.680955e+000
1.563530e+003	2.682589e+000
1.564012e+003	2.684128e+000
1.564494e+003	2.685809e+000
1.564976e+003	2.687697e+000
1.565458e+003	2.689577e+000
1.565941e+003	2.690925e+000
1.566423e+003	2.691016e+000
1.566905e+003	2.689169e+000
1.567387e+003	2.685039e+000
1.567869e+003	2.678821e+000
1.568351e+003	2.671258e+000
1.568833e+003	2.663439e+000
1.569316e+003	2.656462e+000
1.569798e+003	2.651145e+000
1.570280e+003	2.647871e+000
1.570762e+003	2.646618e+000
1.571244e+003	2.647125e+000
1.571726e+003	2.649072e+000
1.572208e+003	2.652190e+000
1.572690e+003	2.656247e+000
1.573173e+003	2.660964e+000
1.573655e+003	2.665931e+000
1.574137e+003	2.670622e+000
1.574619e+003	2.674553e+000
1.575101e+003	2.677518e+000
1.575583e+003	2.679774e+000
1.576065e+003	2.682032e+000
1.576547e+003	2.685181e+000
1.577030e+003	2.689864e+000
1.577512e+003	2.696150e+000
1.577994e+003	2.703462e+000
1.578476e+003	2.710805e+000
1.578958e+003	2.717181e+000
1.579440e+003	2.722000e+000
1.579922e+003	2.725296e+000
1.580404e+003	2.727634e+000
1.580886e+003	2.729779e+000
1.581369e+003	2.732293e+000
1.581851e+003	2.735300e+000
1.582333e+003	2.738528e+000
1.582815e+003	2.741578e+000
1.583297e+003	2.744244e+000
1.583779e+003	2.746659e+000
1.584261e+003	2.749168e+000
1.584744e+003	2.751996e+000
1.585226e+003	2.754913e+000
1.585708e+003	2.757144e+000
1.586190e+003	2.757631e+000
1.586672e+003	2.755572e+000
1.587154e+003	2.750936e+000
1.587636e+003	2.744620e+000
1.588118e+003	2.738117e+000
1.588601e+003	2.732871e+000
1.589083e+003	2.729664e+000
1.589565e+003	2.728318e+000
1.590047e+003	2.727853e+000
1.590529e+003	2.727029e+000
1.591011e+003	2.725047e+000
1.591493e+003	2.722044e+000
1.591975e+003	2.719107e+000
1.592458e+003	2.717781e+000
1.592940e+003	2.719374e+000
1.593422e+003	2.724371e+000
1.593904e+003	2.732198e+000
1.594386e+003	2.741375e+000
1.594868e+003	2.750005e+000
1.595350e+003	2.756424e+000
1.595832e+003	2.759706e+000
1.596314e+003	2.759803e+000
1.596797e+003	2.757276e+000
1.597279e+003	2.752862e+000
1.597761e+003	2.747171e+000
1.598243e+003	2.740662e+000
1.598725e+003	2.733798e+000
1.599207e+003	2.727194e+000
1.599689e+003	2.721588e+000
1.600172e+003	2.717618e+000
1.600654e+003	2.715532e+000
1.601136e+003	2.715029e+000
1.601618e+003	2.715347e+000
1.602100e+003	2.715612e+000
1.602582e+003	2.715308e+000
1.603064e+003	2.714584e+000
1.603546e+003	2.714212e+000
1.604029e+003	2.715180e+000
1.604511e+003	2.718116e+000
1.604993e+003	2.722841e+000
1.605475e+003	2.728267e+000
1.605957e+003	2.732735e+000
1.606439e+003	2.734687e+000
1.606921e+003	2.733391e+000
1.607403e+003	2.729308e+000
1.607885e+003	2.723864e+000
1.608368e+003	2.718801e+000
1.608850e+003	2.715476e+000
1.609332e+003	2.714456e+000
1.609814e+003	2.715515e+000
1.610296e+003	2.717944e+000
1.610778e+003	2.720971e+000
1.611260e+003	2.724088e+000
1.611742e+003	2.727131e+000
1.612225e+003	2.730111e+000
1.612707e+003	2.732965e+000
1.613189e+003	2.735400e+000
1.613671e+003	2.736962e+000
[truncated: 4,950 more rows]
