# Supplementary material for: Every contact leaves a trace: Documenting contamination in lithic residue studies at the Middle Palaeolithic sites of Lusakert Cave 1 (Armenia) and Crvena Stijena (Montenegro)
Source: PLoS One. 2022 Apr 7;17(4):e0266362. doi: 10.1371/journal.pone.0266362 (PMC8989205; doi:10.1371/journal.pone.0266362)
Supplement: S1 File — (ZIP) [file pone.0266362.s001.zip › S4 Fig for Fig 6 - LKT1 h05_699_Spec_E.CSV]

6.499040e+002	2.353889e+000
6.503861e+002	2.352683e+000
6.508682e+002	2.350494e+000
6.513503e+002	2.347740e+000
6.518325e+002	2.345047e+000
6.523146e+002	2.343021e+000
6.527968e+002	2.342057e+000
6.532789e+002	2.342226e+000
6.537610e+002	2.343316e+000
6.542431e+002	2.344976e+000
6.547252e+002	2.346905e+000
6.552073e+002	2.348985e+000
6.556895e+002	2.351328e+000
6.561716e+002	2.354201e+000
6.566537e+002	2.357895e+000
6.571359e+002	2.362589e+000
6.576180e+002	2.368276e+000
6.581001e+002	2.374736e+000
6.585822e+002	2.381556e+000
6.590643e+002	2.388142e+000
6.595465e+002	2.393763e+000
6.600286e+002	2.397638e+000
6.605107e+002	2.399087e+000
6.609929e+002	2.397719e+000
6.614750e+002	2.393602e+000
6.619571e+002	2.387366e+000
6.624392e+002	2.380163e+000
6.629213e+002	2.373415e+000
6.634035e+002	2.368367e+000
6.638856e+002	2.365618e+000
6.643677e+002	2.364897e+000
6.648499e+002	2.365208e+000
6.653320e+002	2.365219e+000
6.658141e+002	2.363710e+000
6.662962e+002	2.360005e+000
6.667783e+002	2.354468e+000
6.672605e+002	2.348987e+000
6.677426e+002	2.346861e+000
6.682247e+002	2.351125e+000
6.687068e+002	2.362015e+000
6.691890e+002	2.376544e+000
6.696711e+002	2.390899e+000
6.701532e+002	2.402670e+000
6.706354e+002	2.411217e+000
6.711175e+002	2.417028e+000
6.715996e+002	2.421039e+000
6.720817e+002	2.424123e+000
6.725638e+002	2.426728e+000
6.730460e+002	2.428692e+000
6.735281e+002	2.429339e+000
6.740102e+002	2.427897e+000
6.744924e+002	2.423998e+000
6.749745e+002	2.418018e+000
6.754566e+002	2.411082e+000
6.759387e+002	2.404751e+000
6.764208e+002	2.400465e+000
6.769030e+002	2.398978e+000
6.773851e+002	2.400043e+000
6.778672e+002	2.402545e+000
6.783494e+002	2.405020e+000
6.788315e+002	2.406286e+000
6.793136e+002	2.405891e+000
6.797957e+002	2.404204e+000
6.802778e+002	2.402165e+000
6.807599e+002	2.400829e+000
6.812421e+002	2.400930e+000
6.817242e+002	2.402677e+000
6.822064e+002	2.405823e+000
6.826885e+002	2.409893e+000
6.831706e+002	2.414409e+000
6.836527e+002	2.419019e+000
6.841348e+002	2.423490e+000
6.846169e+002	2.427627e+000
6.850991e+002	2.431191e+000
6.855812e+002	2.433921e+000
6.860634e+002	2.435652e+000
6.865455e+002	2.436460e+000
6.870276e+002	2.436735e+000
6.875097e+002	2.437106e+000
6.879918e+002	2.438227e+000
6.884739e+002	2.440490e+000
6.889561e+002	2.443806e+000
6.894382e+002	2.447591e+000
6.899203e+002	2.450977e+000
6.904025e+002	2.453185e+000
6.908846e+002	2.453878e+000
6.913667e+002	2.453329e+000
6.918488e+002	2.452311e+000
6.923309e+002	2.451756e+000
6.928131e+002	2.452353e+000
6.932952e+002	2.454273e+000
6.937773e+002	2.457162e+000
6.942595e+002	2.460368e+000
6.947416e+002	2.463292e+000
6.952237e+002	2.465669e+000
6.957058e+002	2.467657e+000
6.961879e+002	2.469667e+000
6.966700e+002	2.472066e+000
6.971522e+002	2.474909e+000
6.976343e+002	2.477854e+000
6.981165e+002	2.480311e+000
6.985986e+002	2.481724e+000
6.990807e+002	2.481870e+000
6.995628e+002	2.480959e+000
7.000449e+002	2.479493e+000
7.005271e+002	2.477937e+000
7.010092e+002	2.476428e+000
7.014913e+002	2.474695e+000
7.019734e+002	2.472257e+000
7.024556e+002	2.468784e+000
7.029377e+002	2.464434e+000
7.034198e+002	2.459960e+000
7.039019e+002	2.456473e+000
7.043841e+002	2.454978e+000
7.048662e+002	2.455903e+000
7.053483e+002	2.458868e+000
7.058304e+002	2.462803e+000
7.063126e+002	2.466383e+000
7.067947e+002	2.468622e+000
7.072768e+002	2.469340e+000
7.077589e+002	2.469259e+000
7.082411e+002	2.469611e+000
7.087232e+002	2.471509e+000
7.092053e+002	2.475408e+000
7.096874e+002	2.480925e+000
7.101696e+002	2.487078e+000
7.106517e+002	2.492807e+000
7.111338e+002	2.497558e+000
7.116160e+002	2.501593e+000
7.120981e+002	2.505815e+000
7.125802e+002	2.511191e+000
7.130623e+002	2.518075e+000
7.135444e+002	2.525793e+000
7.140266e+002	2.532704e+000
7.145087e+002	2.536825e+000
7.149908e+002	2.536788e+000
7.154729e+002	2.532620e+000
7.159551e+002	2.525780e+000
7.164372e+002	2.518432e+000
7.169193e+002	2.512431e+000
7.174014e+002	2.508600e+000
7.178835e+002	2.506539e+000
7.183657e+002	2.504973e+000
7.188478e+002	2.502502e+000
7.193300e+002	2.498444e+000
7.198121e+002	2.493313e+000
7.202942e+002	2.488607e+000
7.207763e+002	2.486066e+000
7.212584e+002	2.486869e+000
7.217405e+002	2.491158e+000
7.222227e+002	2.497990e+000
7.227048e+002	2.505677e+000
7.231870e+002	2.512378e+000
7.236691e+002	2.516746e+000
7.241512e+002	2.518310e+000
7.246333e+002	2.517413e+000
7.251154e+002	2.514812e+000
7.255975e+002	2.511254e+000
7.260797e+002	2.507303e+000
7.265618e+002	2.503451e+000
7.270439e+002	2.500311e+000
7.275261e+002	2.498670e+000
7.280082e+002	2.499285e+000
7.284903e+002	2.502479e+000
7.289724e+002	2.507759e+000
7.294545e+002	2.513676e+000
7.299366e+002	2.518134e+000
7.304188e+002	2.519181e+000
7.309009e+002	2.516024e+000
7.313831e+002	2.509659e+000
7.318652e+002	2.502609e+000
7.323473e+002	2.497874e+000
7.328294e+002	2.497686e+000
7.333115e+002	2.502611e+000
7.337936e+002	2.511230e+000
7.342758e+002	2.520467e+000
7.347579e+002	2.526641e+000
7.352401e+002	2.527016e+000
7.357222e+002	2.521107e+000
7.362043e+002	2.510850e+000
7.366864e+002	2.499570e+000
7.371685e+002	2.490551e+000
7.376506e+002	2.486004e+000
7.381328e+002	2.486713e+000
7.386149e+002	2.492189e+000
7.390970e+002	2.501133e+000
7.395792e+002	2.511996e+000
7.400613e+002	2.523411e+000
7.405434e+002	2.534324e+000
7.410255e+002	2.543839e+000
7.415077e+002	2.550974e+000
7.419898e+002	2.554655e+000
7.424719e+002	2.554059e+000
7.429540e+002	2.549179e+000
7.434362e+002	2.541162e+000
7.439183e+002	2.532103e+000
7.444004e+002	2.524331e+000
7.448825e+002	2.519572e+000
7.453646e+002	2.518369e+000
7.458468e+002	2.519957e+000
7.463289e+002	2.522616e+000
7.468110e+002	2.524416e+000
7.472932e+002	2.524088e+000
7.477753e+002	2.521591e+000
7.482574e+002	2.518045e+000
7.487395e+002	2.515076e+000
7.492217e+002	2.514005e+000
7.497038e+002	2.515284e+000
7.501859e+002	2.518384e+000
7.506680e+002	2.522123e+000
7.511501e+002	2.525238e+000
7.516323e+002	2.526941e+000
7.521144e+002	2.527187e+000
7.525966e+002	2.526544e+000
7.530787e+002	2.525800e+000
7.535608e+002	2.525609e+000
7.540429e+002	2.526368e+000
7.545250e+002	2.528351e+000
7.550071e+002	2.531946e+000
7.554893e+002	2.537734e+000
7.559714e+002	2.546277e+000
7.564535e+002	2.557642e+000
7.569357e+002	2.570868e+000
7.574178e+002	2.583722e+000
7.578999e+002	2.593047e+000
7.583820e+002	2.595886e+000
7.588641e+002	2.590938e+000
7.593463e+002	2.579438e+000
7.598284e+002	2.564727e+000
7.603105e+002	2.550801e+000
7.607927e+002	2.540766e+000
7.612748e+002	2.535862e+000
7.617569e+002	2.535228e+000
7.622390e+002	2.536355e+000
7.627211e+002	2.536165e+000
7.632032e+002	2.532434e+000
7.636854e+002	2.524896e+000
7.641675e+002	2.515357e+000
7.646497e+002	2.506751e+000
7.651318e+002	2.501813e+000
7.656139e+002	2.502062e+000
7.660960e+002	2.507387e+000
7.665781e+002	2.516195e+000
7.670602e+002	2.526000e+000
7.675424e+002	2.534288e+000
7.680245e+002	2.539376e+000
7.685067e+002	2.540833e+000
7.689888e+002	2.539268e+000
7.694709e+002	2.535685e+000
7.699530e+002	2.530916e+000
7.704351e+002	2.525466e+000
7.709172e+002	2.519776e+000
7.713994e+002	2.514609e+000
7.718815e+002	2.511220e+000
7.723636e+002	2.511152e+000
7.728458e+002	2.515702e+000
7.733279e+002	2.525308e+000
7.738100e+002	2.539109e+000
7.742921e+002	2.554906e+000
7.747742e+002	2.569652e+000
7.752563e+002	2.580448e+000
7.757385e+002	2.585693e+000
7.762206e+002	2.585712e+000
7.767028e+002	2.582409e+000
7.771849e+002	2.578144e+000
7.776670e+002	2.574579e+000
7.781491e+002	2.572098e+000
7.786312e+002	2.569971e+000
7.791134e+002	2.567092e+000
7.795955e+002	2.562893e+000
7.800776e+002	2.557943e+000
7.805598e+002	2.553879e+000
7.810419e+002	2.552695e+000
7.815240e+002	2.555797e+000
7.820061e+002	2.563270e+000
7.824883e+002	2.573601e+000
7.829703e+002	2.584003e+000
7.834525e+002	2.591354e+000
7.839346e+002	2.593525e+000
7.844167e+002	2.590442e+000
7.848989e+002	2.584128e+000
7.853810e+002	2.577667e+000
7.858631e+002	2.573786e+000
7.863452e+002	2.573838e+000
7.868274e+002	2.577477e+000
7.873095e+002	2.582971e+000
7.877916e+002	2.587999e+000
7.882737e+002	2.590657e+000
7.887559e+002	2.590237e+000
7.892380e+002	2.587346e+000
7.897201e+002	2.583302e+000
7.902023e+002	2.579277e+000
7.906844e+002	2.575686e+000
7.911665e+002	2.572116e+000
7.916486e+002	2.567770e+000
7.921307e+002	2.562162e+000
7.926129e+002	2.555655e+000
7.930950e+002	2.549510e+000
7.935771e+002	2.545429e+000
7.940592e+002	2.544864e+000
7.945414e+002	2.548433e+000
7.950235e+002	2.555641e+000
7.955056e+002	2.564965e+000
7.959877e+002	2.574308e+000
7.964698e+002	2.581737e+000
7.969520e+002	2.586188e+000
7.974341e+002	2.587758e+000
7.979163e+002	2.587378e+000
7.983984e+002	2.586136e+000
7.988805e+002	2.584669e+000
7.993626e+002	2.582933e+000
7.998447e+002	2.580416e+000
8.003268e+002	2.576620e+000
8.008090e+002	2.571507e+000
8.012911e+002	2.565635e+000
8.017732e+002	2.559896e+000
8.022554e+002	2.555051e+000
8.027375e+002	2.551336e+000
8.032196e+002	2.548373e+000
8.037017e+002	2.545427e+000
8.041838e+002	2.541905e+000
8.046660e+002	2.537834e+000
8.051481e+002	2.534005e+000
8.056302e+002	2.531694e+000
8.061124e+002	2.532097e+000
8.065945e+002	2.535765e+000
8.070766e+002	2.542258e+000
8.075587e+002	2.550155e+000
8.080408e+002	2.557491e+000
8.085229e+002	2.562536e+000
8.090051e+002	2.564559e+000
8.094872e+002	2.564134e+000
8.099694e+002	2.562756e+000
8.104515e+002	2.562025e+000
8.109336e+002	2.562851e+000
8.114157e+002	2.565045e+000
8.118978e+002	2.567409e+000
8.123800e+002	2.568314e+000
8.128621e+002	2.566533e+000
8.133442e+002	2.561917e+000
8.138264e+002	2.555519e+000
8.143085e+002	2.549115e+000
8.147906e+002	2.544439e+000
8.152727e+002	2.542516e+000
8.157548e+002	2.543372e+000
8.162369e+002	2.546124e+000
8.167191e+002	2.549416e+000
8.172012e+002	2.551973e+000
8.176833e+002	2.553056e+000
8.181655e+002	2.552595e+000
8.186476e+002	2.550995e+000
8.191297e+002	2.548779e+000
8.196118e+002	2.546305e+000
8.200940e+002	2.543701e+000
8.205761e+002	2.541007e+000
8.210582e+002	2.538381e+000
8.215403e+002	2.536197e+000
8.220225e+002	2.534953e+000
8.225046e+002	2.535027e+000
8.229867e+002	2.536420e+000
8.234689e+002	2.538635e+000
8.239509e+002	2.540802e+000
8.244331e+002	2.542046e+000
8.249152e+002	2.541914e+000
8.253973e+002	2.540645e+000
8.258795e+002	2.539076e+000
8.263616e+002	2.538263e+000
8.268437e+002	2.539007e+000
8.273258e+002	2.541518e+000
8.278080e+002	2.545366e+000
8.282901e+002	2.549717e+000
8.287722e+002	2.553741e+000
8.292543e+002	2.556982e+000
8.297365e+002	2.559463e+000
8.302186e+002	2.561464e+000
8.307007e+002	2.563107e+000
8.311829e+002	2.564012e+000
8.316649e+002	2.563271e+000
8.321471e+002	2.559841e+000
8.326292e+002	2.553186e+000
8.331113e+002	2.543801e+000
8.335934e+002	2.533267e+000
8.340756e+002	2.523777e+000
8.345577e+002	2.517384e+000
8.350398e+002	2.515322e+000
8.355220e+002	2.517632e+000
8.360041e+002	2.523182e+000
8.364862e+002	2.530073e+000
8.369683e+002	2.536334e+000
8.374504e+002	2.540643e+000
8.379326e+002	2.542759e+000
8.384147e+002	2.543400e+000
8.388969e+002	2.543671e+000
8.393790e+002	2.544372e+000
8.398611e+002	2.545573e+000
8.403432e+002	2.546636e+000
8.408253e+002	2.546644e+000
8.413074e+002	2.544997e+000
8.417896e+002	2.541832e+000
8.422717e+002	2.538038e+000
8.427538e+002	2.534852e+000
8.432360e+002	2.533268e+000
8.437181e+002	2.533579e+000
8.442002e+002	2.535242e+000
8.446823e+002	2.537145e+000
8.451644e+002	2.538137e+000
8.456465e+002	2.537586e+000
8.461287e+002	2.535692e+000
8.466108e+002	2.533365e+000
8.470930e+002	2.531772e+000
8.475751e+002	2.531791e+000
8.480572e+002	2.533656e+000
8.485393e+002	2.536912e+000
8.490214e+002	2.540684e+000
8.495035e+002	2.544090e+000
8.499857e+002	2.546615e+000
8.504678e+002	2.548244e+000
8.509500e+002	2.549316e+000
8.514321e+002	2.550202e+000
8.519142e+002	2.551042e+000
8.523963e+002	2.551670e+000
8.528784e+002	2.551794e+000
8.533606e+002	2.551291e+000
8.538427e+002	2.550461e+000
8.543248e+002	2.550035e+000
8.548069e+002	2.550935e+000
8.552891e+002	2.553877e+000
8.557712e+002	2.559016e+000
8.562533e+002	2.565807e+000
8.567354e+002	2.573129e+000
8.572175e+002	2.579662e+000
8.576997e+002	2.584374e+000
8.581818e+002	2.586915e+000
8.586639e+002	2.587709e+000
8.591461e+002	2.587701e+000
8.596282e+002	2.587887e+000
8.601103e+002	2.588894e+000
8.605924e+002	2.590786e+000
8.610746e+002	2.593134e+000
8.615566e+002	2.595280e+000
8.620388e+002	2.596656e+000
8.625209e+002	2.597021e+000
8.630031e+002	2.596506e+000
8.634852e+002	2.595494e+000
8.639673e+002	2.594414e+000
8.644494e+002	2.593585e+000
8.649315e+002	2.593165e+000
8.654137e+002	2.593200e+000
8.658958e+002	2.593701e+000
8.663779e+002	2.594668e+000
8.668600e+002	2.596054e+000
8.673422e+002	2.597674e+000
8.678243e+002	2.599159e+000
8.683064e+002	2.599999e+000
8.687886e+002	2.599709e+000
8.692707e+002	2.598052e+000
8.697528e+002	2.595213e+000
8.702349e+002	2.591815e+000
8.707170e+002	2.588742e+000
8.711992e+002	2.586814e+000
8.716813e+002	2.586470e+000
8.721635e+002	2.587540e+000
8.726455e+002	2.589231e+000
8.731277e+002	2.590331e+000
8.736098e+002	2.589606e+000
8.740919e+002	2.586265e+000
8.745740e+002	2.580313e+000
8.750562e+002	2.572629e+000
8.755383e+002	2.564733e+000
8.760204e+002	2.558363e+000
8.765026e+002	2.555026e+000
8.769847e+002	2.555631e+000
8.774668e+002	2.560269e+000
8.779489e+002	2.568135e+000
8.784310e+002	2.577650e+000
8.789131e+002	2.586808e+000
8.793953e+002	2.593755e+000
8.798774e+002	2.597408e+000
8.803595e+002	2.597849e+000
8.808417e+002	2.596230e+000
8.813238e+002	2.594258e+000
8.818059e+002	2.593498e+000
8.822880e+002	2.594809e+000
8.827701e+002	2.598076e+000
8.832523e+002	2.602312e+000
8.837344e+002	2.606095e+000
8.842166e+002	2.608227e+000
8.846987e+002	2.608335e+000
8.851808e+002	2.607096e+000
8.856629e+002	2.605938e+000
8.861450e+002	2.606385e+000
8.866271e+002	2.609341e+000
8.871093e+002	2.614620e+000
8.875914e+002	2.620878e+000
8.880735e+002	2.626029e+000
8.885557e+002	2.628062e+000
8.890378e+002	2.625958e+000
8.895199e+002	2.620213e+000
8.900020e+002	2.612646e+000
8.904841e+002	2.605660e+000
8.909663e+002	2.601366e+000
8.914484e+002	2.600972e+000
8.919305e+002	2.604538e+000
8.924127e+002	2.611077e+000
8.928948e+002	2.618925e+000
8.933769e+002	2.626287e+000
8.938590e+002	2.631776e+000
8.943411e+002	2.634751e+000
8.948232e+002	2.635328e+000
8.953054e+002	2.634125e+000
8.957875e+002	2.631918e+000
8.962697e+002	2.629395e+000
8.967518e+002	2.627070e+000
8.972339e+002	2.625320e+000
8.977160e+002	2.624430e+000
8.981981e+002	2.624606e+000
8.986803e+002	2.625926e+000
8.991624e+002	2.628271e+000
8.996445e+002	2.631313e+000
9.001266e+002	2.634581e+000
9.006088e+002	2.637625e+000
9.010909e+002	2.640185e+000
9.015730e+002	2.642296e+000
9.020552e+002	2.644268e+000
9.025372e+002	2.646544e+000
9.030194e+002	2.649515e+000
9.035015e+002	2.653352e+000
9.039836e+002	2.657937e+000
9.044658e+002	2.662870e+000
9.049479e+002	2.667537e+000
9.054300e+002	2.671188e+000
9.059121e+002	2.673011e+000
9.063943e+002	2.672226e+000
9.068763e+002	2.668240e+000
9.073585e+002	2.660881e+000
9.078406e+002	2.650616e+000
9.083228e+002	2.638641e+000
9.088049e+002	2.626744e+000
9.092870e+002	2.616952e+000
9.097692e+002	2.611102e+000
9.102512e+002	2.610419e+000
9.107334e+002	2.615201e+000
9.112155e+002	2.624625e+000
9.116976e+002	2.636764e+000
9.121797e+002	2.648887e+000
9.126619e+002	2.658116e+000
9.131440e+002	2.662314e+000
9.136261e+002	2.660806e+000
9.141083e+002	2.654556e+000
9.145904e+002	2.645687e+000
9.150725e+002	2.636655e+000
9.155546e+002	2.629517e+000
9.160367e+002	2.625503e+000
9.165189e+002	2.624938e+000
9.170010e+002	2.627396e+000
9.174832e+002	2.631987e+000
9.179652e+002	2.637678e+000
9.184474e+002	2.643570e+000
9.189295e+002	2.649067e+000
9.194116e+002	2.653935e+000
9.198937e+002	2.658232e+000
9.203759e+002	2.662179e+000
9.208580e+002	2.666008e+000
9.213401e+002	2.669833e+000
9.218223e+002	2.673568e+000
9.223044e+002	2.676880e+000
9.227865e+002	2.679206e+000
9.232686e+002	2.679833e+000
9.237507e+002	2.678065e+000
9.242329e+002	2.673429e+000
9.247150e+002	2.665874e+000
9.251971e+002	2.655881e+000
9.256792e+002	2.644437e+000
9.261614e+002	2.632879e+000
9.266435e+002	2.622653e+000
9.271256e+002	2.615040e+000
9.276077e+002	2.610898e+000
9.280898e+002	2.610473e+000
9.285720e+002	2.613317e+000
9.290541e+002	2.618340e+000
9.295363e+002	2.624039e+000
9.300184e+002	2.628880e+000
9.305005e+002	2.631744e+000
9.309826e+002	2.632301e+000
9.314647e+002	2.631102e+000
9.319469e+002	2.629341e+000
9.324290e+002	2.628376e+000
9.329111e+002	2.629213e+000
9.333932e+002	2.632133e+000
9.338754e+002	2.636567e+000
9.343575e+002	2.641249e+000
9.348396e+002	2.644634e+000
9.353218e+002	2.645456e+000
9.358038e+002	2.643219e+000
9.362860e+002	2.638354e+000
9.367681e+002	2.631973e+000
9.372502e+002	2.625381e+000
9.377324e+002	2.619604e+000
9.382145e+002	2.615116e+000
9.386966e+002	2.611844e+000
9.391787e+002	2.609370e+000
9.396609e+002	2.607248e+000
9.401429e+002	2.605271e+000
9.406251e+002	2.603577e+000
9.411072e+002	2.602548e+000
9.415894e+002	2.602553e+000
9.420715e+002	2.603693e+000
9.425536e+002	2.605648e+000
9.430358e+002	2.607726e+000
9.435178e+002	2.609086e+000
9.440000e+002	2.609069e+000
9.444821e+002	2.607466e+000
9.449642e+002	2.604606e+000
9.454464e+002	2.601223e+000
9.459285e+002	2.598145e+000
9.464106e+002	2.595988e+000
9.468927e+002	2.594944e+000
9.473749e+002	2.594774e+000
9.478569e+002	2.594975e+000
9.483391e+002	2.595050e+000
9.488212e+002	2.594758e+000
9.493033e+002	2.594233e+000
9.497855e+002	2.593924e+000
9.502676e+002	2.594376e+000
9.507498e+002	2.595953e+000
9.512318e+002	2.598630e+000
9.517140e+002	2.601918e+000
9.521961e+002	2.604989e+000
9.526782e+002	2.606953e+000
9.531603e+002	2.607181e+000
9.536425e+002	2.605555e+000
9.541246e+002	2.602519e+000
9.546067e+002	2.598895e+000
9.550889e+002	2.595548e+000
9.555709e+002	2.593062e+000
9.560531e+002	2.591538e+000
9.565352e+002	2.590611e+000
9.570173e+002	2.589645e+000
9.574995e+002	2.588043e+000
9.579816e+002	2.585549e+000
9.584637e+002	2.582402e+000
9.589458e+002	2.579260e+000
9.594280e+002	2.576931e+000
9.599101e+002	2.576042e+000
9.603922e+002	2.576792e+000
9.608743e+002	2.578887e+000
9.613564e+002	2.581651e+000
9.618386e+002	2.584282e+000
9.623207e+002	2.586145e+000
9.628029e+002	2.586993e+000
9.632850e+002	2.587027e+000
9.637671e+002	2.586769e+000
9.642492e+002	2.586826e+000
9.647313e+002	2.587656e+000
9.652135e+002	2.589426e+000
9.656956e+002	2.591993e+000
9.661777e+002	2.594982e+000
9.666598e+002	2.597906e+000
9.671420e+002	2.600266e+000
9.676241e+002	2.601608e+000
9.681062e+002	2.601551e+000
9.685883e+002	2.599833e+000
9.690704e+002	2.596385e+000
9.695526e+002	2.591436e+000
9.700347e+002	2.585554e+000
9.705168e+002	2.579578e+000
9.709990e+002	2.574408e+000
9.714811e+002	2.570741e+000
9.719632e+002	2.568828e+000
9.724453e+002	2.568366e+000
9.729275e+002	2.568567e+000
9.734095e+002	2.568397e+000
9.738917e+002	2.566949e+000
9.743738e+002	2.563803e+000
9.748560e+002	2.559208e+000
9.753381e+002	2.554003e+000
9.758202e+002	2.549314e+000
9.763024e+002	2.546195e+000
9.767844e+002	2.545351e+000
9.772666e+002	2.547001e+000
9.777487e+002	2.550888e+000
9.782308e+002	2.556372e+000
9.787130e+002	2.562568e+000
9.791951e+002	2.568496e+000
9.796772e+002	2.573202e+000
9.801593e+002	2.575869e+000
9.806415e+002	2.575926e+000
9.811235e+002	2.573184e+000
9.816057e+002	2.567951e+000
9.820878e+002	2.561069e+000
9.825699e+002	2.553792e+000
9.830521e+002	2.547519e+000
9.835342e+002	2.543455e+000
9.840164e+002	2.542300e+000
9.844984e+002	2.544077e+000
9.849806e+002	2.548112e+000
9.854626e+002	2.553225e+000
9.859448e+002	2.558070e+000
9.864269e+002	2.561552e+000
9.869091e+002	2.563148e+000
9.873912e+002	2.563004e+000
9.878733e+002	2.561762e+000
9.883555e+002	2.560220e+000
9.888375e+002	2.558988e+000
9.893197e+002	2.558276e+000
9.898018e+002	2.557887e+000
9.902839e+002	2.557364e+000
9.907661e+002	2.556249e+000
9.912482e+002	2.554323e+000
9.917303e+002	2.551745e+000
9.922124e+002	2.549039e+000
9.926946e+002	2.546960e+000
9.931767e+002	2.546293e+000
9.936588e+002	2.547650e+000
9.941409e+002	2.551292e+000
9.946230e+002	2.557015e+000
9.951052e+002	2.564105e+000
9.955873e+002	2.571401e+000
9.960695e+002	2.577496e+000
9.965515e+002	2.581073e+000
9.970337e+002	2.581312e+000
9.975158e+002	2.578206e+000
9.979979e+002	2.572606e+000
9.984800e+002	2.565968e+000
9.989622e+002	2.559884e+000
9.994443e+002	2.555615e+000
9.999264e+002	2.553774e+000
1.000409e+003	2.554212e+000
1.000891e+003	2.556119e+000
1.001373e+003	2.558298e+000
1.001855e+003	2.559550e+000
1.002337e+003	2.559063e+000
1.002819e+003	2.556668e+000
1.003301e+003	2.552853e+000
1.003783e+003	2.548568e+000
1.004266e+003	2.544910e+000
1.004748e+003	2.542834e+000
1.005230e+003	2.542944e+000
1.005712e+003	2.545409e+000
1.006194e+003	2.549956e+000
1.006676e+003	2.555948e+000
1.007158e+003	2.562527e+000
1.007640e+003	2.568810e+000
1.008123e+003	2.574129e+000
1.008605e+003	2.578224e+000
1.009087e+003	2.581318e+000
1.009569e+003	2.584003e+000
1.010051e+003	2.586961e+000
1.010533e+003	2.590613e+000
1.011015e+003	2.594824e+000
1.011497e+003	2.598795e+000
1.011980e+003	2.601231e+000
1.012462e+003	2.600776e+000
1.012944e+003	2.596595e+000
1.013426e+003	2.588820e+000
1.013908e+003	2.578599e+000
1.014390e+003	2.567720e+000
1.014872e+003	2.557995e+000
1.015354e+003	2.550726e+000
1.015837e+003	2.546422e+000
1.016319e+003	2.544824e+000
1.016801e+003	2.545163e+000
1.017283e+003	2.546539e+000
1.017765e+003	2.548276e+000
1.018247e+003	2.550104e+000
1.018729e+003	2.552122e+000
1.019211e+003	2.554562e+000
1.019694e+003	2.557519e+000
1.020176e+003	2.560774e+000
1.020658e+003	2.563808e+000
1.021140e+003	2.565998e+000
1.021622e+003	2.566875e+000
1.022104e+003	2.566328e+000
1.022586e+003	2.564633e+000
1.023068e+003	2.562332e+000
1.023551e+003	2.560023e+000
1.024033e+003	2.558202e+000
1.024515e+003	2.557205e+000
1.024997e+003	2.557248e+000
1.025479e+003	2.558489e+000
1.025961e+003	2.561037e+000
1.026443e+003	2.564857e+000
1.026925e+003	2.569628e+000
1.027407e+003	2.574631e+000
1.027890e+003	2.578807e+000
1.028372e+003	2.581027e+000
1.028854e+003	2.580531e+000
1.029336e+003	2.577319e+000
1.029818e+003	2.572276e+000
1.030300e+003	2.566917e+000
1.030782e+003	2.562895e+000
1.031265e+003	2.561473e+000
1.031747e+003	2.563158e+000
1.032229e+003	2.567589e+000
1.032711e+003	2.573697e+000
1.033193e+003	2.580082e+000
1.033675e+003	2.585489e+000
1.034157e+003	2.589188e+000
1.034639e+003	2.591093e+000
1.035122e+003	2.591593e+000
1.035604e+003	2.591221e+000
1.036086e+003	2.590371e+000
1.036568e+003	2.589191e+000
1.037050e+003	2.587673e+000
1.037532e+003	2.585844e+000
1.038014e+003	2.583922e+000
1.038496e+003	2.582346e+000
1.038979e+003	2.581649e+000
1.039461e+003	2.582256e+000
1.039943e+003	2.584325e+000
1.040425e+003	2.587698e+000
1.040907e+003	2.591981e+000
1.041389e+003	2.596697e+000
1.041871e+003	2.601424e+000
1.042353e+003	2.605847e+000
1.042835e+003	2.609708e+000
1.043318e+003	2.612727e+000
1.043800e+003	2.614556e+000
1.044282e+003	2.614836e+000
1.044764e+003	2.613353e+000
1.045246e+003	2.610186e+000
1.045728e+003	2.605764e+000
1.046210e+003	2.600770e+000
1.046693e+003	2.595937e+000
1.047175e+003	2.591846e+000
1.047657e+003	2.588820e+000
1.048139e+003	2.586948e+000
1.048621e+003	2.586194e+000
1.049103e+003	2.586524e+000
1.049585e+003	2.587942e+000
1.050067e+003	2.590409e+000
1.050550e+003	2.593678e+000
1.051032e+003	2.597147e+000
1.051514e+003	2.599883e+000
1.051996e+003	2.600859e+000
1.052478e+003	2.599399e+000
1.052960e+003	2.595585e+000
1.053442e+003	2.590411e+000
1.053924e+003	2.585520e+000
1.054406e+003	2.582648e+000
1.054889e+003	2.583023e+000
1.055371e+003	2.586937e+000
1.055853e+003	2.593615e+000
1.056335e+003	2.601415e+000
1.056817e+003	2.608338e+000
1.057299e+003	2.612744e+000
1.057781e+003	2.613970e+000
1.058263e+003	2.612533e+000
1.058746e+003	2.609796e+000
1.059228e+003	2.607296e+000
1.059710e+003	2.606133e+000
1.060192e+003	2.606654e+000
1.060674e+003	2.608490e+000
1.061156e+003	2.610829e+000
1.061638e+003	2.612791e+000
1.062120e+003	2.613742e+000
1.062603e+003	2.613445e+000
1.063085e+003	2.612044e+000
1.063567e+003	2.609934e+000
1.064049e+003	2.607643e+000
1.064531e+003	2.605775e+000
1.065013e+003	2.604990e+000
1.065495e+003	2.605942e+000
1.065978e+003	2.609124e+000
1.066460e+003	2.614627e+000
1.066942e+003	2.621909e+000
1.067424e+003	2.629709e+000
1.067906e+003	2.636253e+000
1.068388e+003	2.639791e+000
1.068870e+003	2.639319e+000
1.069352e+003	2.635108e+000
1.069834e+003	2.628685e+000
1.070317e+003	2.622224e+000
1.070799e+003	2.617669e+000
1.071281e+003	2.616025e+000
1.071763e+003	2.617054e+000
1.072245e+003	2.619431e+000
1.072727e+003	2.621311e+000
1.073209e+003	2.621128e+000
1.073692e+003	2.618316e+000
1.074174e+003	2.613576e+000
1.074656e+003	2.608526e+000
1.075138e+003	2.604971e+000
1.075620e+003	2.604181e+000
1.076102e+003	2.606486e+000
1.076584e+003	2.611267e+000
1.077066e+003	2.617287e+000
1.077548e+003	2.623215e+000
1.078031e+003	2.628146e+000
1.078513e+003	2.631891e+000
1.078995e+003	2.634887e+000
1.079477e+003	2.637832e+000
1.079959e+003	2.641222e+000
1.080441e+003	2.645047e+000
1.080923e+003	2.648747e+000
1.081406e+003	2.651422e+000
1.081888e+003	2.652189e+000
1.082370e+003	2.650530e+000
1.082852e+003	2.646473e+000
1.083334e+003	2.640567e+000
1.083816e+003	2.633697e+000
1.084298e+003	2.626866e+000
1.084780e+003	2.620998e+000
1.085262e+003	2.616816e+000
1.085745e+003	2.614740e+000
1.086227e+003	2.614819e+000
1.086709e+003	2.616688e+000
1.087191e+003	2.619593e+000
1.087673e+003	2.622531e+000
1.088155e+003	2.624513e+000
1.088637e+003	2.624888e+000
1.089120e+003	2.623592e+000
1.089602e+003	2.621187e+000
1.090084e+003	2.618645e+000
1.090566e+003	2.616977e+000
1.091048e+003	2.616874e+000
1.091530e+003	2.618511e+000
1.092012e+003	2.621567e+000
1.092494e+003	2.625431e+000
1.092976e+003	2.629508e+000
1.093459e+003	2.633471e+000
1.093941e+003	2.637334e+000
1.094423e+003	2.641320e+000
1.094905e+003	2.645594e+000
1.095387e+003	2.650042e+000
1.095869e+003	2.654199e+000
1.096351e+003	2.657430e+000
1.096833e+003	2.659249e+000
1.097316e+003	2.659647e+000
1.097798e+003	2.659197e+000
1.098280e+003	2.658867e+000
1.098762e+003	2.659628e+000
1.099244e+003	2.662048e+000
1.099726e+003	2.666021e+000
1.100208e+003	2.670737e+000
1.100690e+003	2.674878e+000
1.101173e+003	2.677036e+000
1.101655e+003	2.676185e+000
1.102137e+003	2.672055e+000
1.102619e+003	2.665217e+000
1.103101e+003	2.656888e+000
1.103583e+003	2.648594e+000
1.104065e+003	2.641823e+000
1.104547e+003	2.637778e+000
1.105030e+003	2.637194e+000
1.105512e+003	2.640229e+000
1.105994e+003	2.646396e+000
1.106476e+003	2.654579e+000
1.106958e+003	2.663187e+000
1.107440e+003	2.670487e+000
1.107922e+003	2.675100e+000
1.108404e+003	2.676496e+000
1.108887e+003	2.675225e+000
1.109369e+003	2.672722e+000
1.109851e+003	2.670769e+000
1.110333e+003	2.670871e+000
1.110815e+003	2.673818e+000
1.111297e+003	2.679535e+000
1.111779e+003	2.687207e+000
1.112261e+003	2.695608e+000
1.112744e+003	2.703512e+000
1.113226e+003	2.710039e+000
1.113708e+003	2.714789e+000
1.114190e+003	2.717730e+000
1.114672e+003	2.718959e+000
1.115154e+003	2.718527e+000
1.115636e+003	2.716437e+000
1.116118e+003	2.712819e+000
1.116601e+003	2.708118e+000
1.117083e+003	2.703133e+000
1.117565e+003	2.698822e+000
1.118047e+003	2.695973e+000
1.118529e+003	2.694880e+000
1.119011e+003	2.695181e+000
1.119493e+003	2.695945e+000
1.119975e+003	2.696013e+000
1.120458e+003	2.694460e+000
1.120940e+003	2.691001e+000
1.121422e+003	2.686108e+000
1.121904e+003	2.680801e+000
1.122386e+003	2.676237e+000
1.122868e+003	2.673332e+000
1.123350e+003	2.672568e+000
1.123832e+003	2.673986e+000
1.124315e+003	2.677321e+000
1.124797e+003	2.682140e+000
1.125279e+003	2.687929e+000
1.125761e+003	2.694067e+000
1.126243e+003	2.699763e+000
1.126725e+003	2.704042e+000
1.127207e+003	2.705899e+000
1.127689e+003	2.704600e+000
1.128172e+003	2.700041e+000
1.128654e+003	2.692916e+000
1.129136e+003	2.684582e+000
1.129618e+003	2.676653e+000
1.130100e+003	2.670528e+000
1.130582e+003	2.667044e+000
1.131064e+003	2.666349e+000
1.131546e+003	2.667993e+000
1.132029e+003	2.671170e+000
1.132511e+003	2.675020e+000
1.132993e+003	2.678853e+000
1.133475e+003	2.682241e+000
1.133957e+003	2.684945e+000
1.134439e+003	2.686777e+000
1.134921e+003	2.687520e+000
1.135403e+003	2.686963e+000
1.135885e+003	2.685034e+000
1.136368e+003	2.681942e+000
1.136850e+003	2.678196e+000
1.137332e+003	2.674490e+000
1.137814e+003	2.671482e+000
1.138296e+003	2.669596e+000
1.138778e+003	2.668929e+000
1.139260e+003	2.669311e+000
1.139743e+003	2.670460e+000
1.140225e+003	2.672157e+000
1.140707e+003	2.674320e+000
1.141189e+003	2.676943e+000
1.141671e+003	2.679952e+000
1.142153e+003	2.683076e+000
1.142635e+003	2.685853e+000
1.143117e+003	2.687788e+000
1.143600e+003	2.688619e+000
1.144082e+003	2.688527e+000
1.144564e+003	2.688141e+000
1.145046e+003	2.688290e+000
1.145528e+003	2.689626e+000
1.146010e+003	2.692309e+000
1.146492e+003	2.695901e+000
1.146974e+003	2.699551e+000
1.147457e+003	2.702391e+000
1.147939e+003	2.703974e+000
1.148421e+003	2.704507e+000
1.148903e+003	2.704725e+000
1.149385e+003	2.705452e+000
1.149867e+003	2.707095e+000
1.150349e+003	2.709316e+000
1.150831e+003	2.711075e+000
1.151313e+003	2.711055e+000
1.151796e+003	2.708317e+000
1.152278e+003	2.702853e+000
1.152760e+003	2.695714e+000
1.153242e+003	2.688617e+000
1.153724e+003	2.683280e+000
1.154206e+003	2.680824e+000
1.154688e+003	2.681452e+000
1.155171e+003	2.684473e+000
1.155653e+003	2.688592e+000
1.156135e+003	2.692374e+000
1.156617e+003	2.694707e+000
1.157099e+003	2.695095e+000
1.157581e+003	2.693670e+000
1.158063e+003	2.690973e+000
1.158545e+003	2.687669e+000
1.159028e+003	2.684339e+000
1.159510e+003	2.681412e+000
1.159992e+003	2.679176e+000
1.160474e+003	2.677798e+000
1.160956e+003	2.677280e+000
1.161438e+003	2.677383e+000
1.161920e+003	2.677596e+000
1.162402e+003	2.677218e+000
1.162885e+003	2.675592e+000
1.163367e+003	2.672413e+000
1.163849e+003	2.667952e+000
1.164331e+003	2.663039e+000
1.164813e+003	2.658803e+000
1.165295e+003	2.656259e+000
1.165777e+003	2.655934e+000
1.166259e+003	2.657651e+000
1.166741e+003	2.660568e+000
1.167224e+003	2.663445e+000
1.167706e+003	2.665090e+000
1.168188e+003	2.664782e+000
1.168670e+003	2.662518e+000
1.169152e+003	2.658955e+000
1.169634e+003	2.655123e+000
1.170116e+003	2.652072e+000
1.170599e+003	2.650605e+000
1.171081e+003	2.651149e+000
1.171563e+003	2.653750e+000
1.172045e+003	2.658114e+000
1.172527e+003	2.663638e+000
1.173009e+003	2.669450e+000
1.173491e+003	2.674466e+000
1.173973e+003	2.677570e+000
1.174456e+003	2.677886e+000
1.174938e+003	2.675081e+000
1.175420e+003	2.669528e+000
1.175902e+003	2.662209e+000
1.176384e+003	2.654370e+000
1.176866e+003	2.647105e+000
1.177348e+003	2.641049e+000
1.177830e+003	2.636302e+000
1.178313e+003	2.632604e+000
1.178795e+003	2.629659e+000
1.179277e+003	2.627462e+000
1.179759e+003	2.626442e+000
1.180241e+003	2.627327e+000
1.180723e+003	2.630768e+000
1.181205e+003	2.636896e+000
1.181687e+003	2.644986e+000
1.182169e+003	2.653438e+000
1.182652e+003	2.660139e+000
1.183134e+003	2.663203e+000
1.183616e+003	2.661760e+000
1.184098e+003	2.656375e+000
1.184580e+003	2.648803e+000
1.185062e+003	2.641247e+000
1.185544e+003	2.635524e+000
1.186026e+003	2.632525e+000
1.186509e+003	2.632061e+000
1.186991e+003	2.633096e+000
1.187473e+003	2.634225e+000
1.187955e+003	2.634267e+000
1.188437e+003	2.632708e+000
1.188919e+003	2.629837e+000
1.189401e+003	2.626507e+000
1.189884e+003	2.623711e+000
1.190366e+003	2.622186e+000
1.190848e+003	2.622203e+000
1.191330e+003	2.623588e+000
1.191812e+003	2.625878e+000
1.192294e+003	2.628548e+000
1.192776e+003	2.631175e+000
1.193258e+003	2.633503e+000
1.193740e+003	2.635400e+000
1.194223e+003	2.636760e+000
1.194705e+003	2.637436e+000
1.195187e+003	2.637245e+000
1.195669e+003	2.636049e+000
1.196151e+003	2.633858e+000
1.196633e+003	2.630897e+000
1.197115e+003	2.627588e+000
1.197597e+003	2.624440e+000
1.198080e+003	2.621914e+000
1.198562e+003	2.620283e+000
1.199044e+003	2.619571e+000
1.199526e+003	2.619564e+000
1.200008e+003	2.619888e+000
1.200490e+003	2.620145e+000
1.200972e+003	2.620044e+000
1.201454e+003	2.619488e+000
1.201937e+003	2.618583e+000
1.202419e+003	2.617551e+000
1.202901e+003	2.616598e+000
1.203383e+003	2.615786e+000
1.203865e+003	2.614961e+000
1.204347e+003	2.613795e+000
1.204829e+003	2.611923e+000
1.205312e+003	2.609129e+000
1.205794e+003	2.605505e+000
1.206276e+003	2.601482e+000
1.206758e+003	2.597709e+000
1.207240e+003	2.594838e+000
1.207722e+003	2.593288e+000
1.208204e+003	2.593099e+000
1.208686e+003	2.593919e+000
1.209168e+003	2.595153e+000
1.209651e+003	2.596202e+000
1.210133e+003	2.596700e+000
1.210615e+003	2.596618e+000
1.211097e+003	2.596200e+000
1.211579e+003	2.595775e+000
1.212061e+003	2.595537e+000
1.212543e+003	2.595439e+000
1.213026e+003	2.595226e+000
1.213508e+003	2.594615e+000
1.213990e+003	2.593504e+000
1.214472e+003	2.592080e+000
1.214954e+003	2.590757e+000
1.215436e+003	2.589967e+000
1.215918e+003	2.589926e+000
1.216400e+003	2.590486e+000
1.216883e+003	2.591186e+000
1.217365e+003	2.591475e+000
1.217847e+003	2.591030e+000
1.218329e+003	2.589986e+000
1.218811e+003	2.588938e+000
1.219293e+003	2.588690e+000
1.219775e+003	2.589875e+000
1.220257e+003	2.592616e+000
1.220740e+003	2.596395e+000
1.221222e+003	2.600190e+000
1.221704e+003	2.602858e+000
1.222186e+003	2.603588e+000
1.222668e+003	2.602226e+000
1.223150e+003	2.599279e+000
1.223632e+003	2.595620e+000
1.224114e+003	2.592077e+000
1.224596e+003	2.589110e+000
1.225079e+003	2.586740e+000
1.225561e+003	2.584710e+000
1.226043e+003	2.582781e+000
1.226525e+003	2.580974e+000
1.227007e+003	2.579631e+000
1.227489e+003	2.579252e+000
1.227971e+003	2.580216e+000
1.228453e+003	2.582539e+000
1.228936e+003	2.585799e+000
1.229418e+003	2.589274e+000
1.229900e+003	2.592248e+000
1.230382e+003	2.594312e+000
1.230864e+003	2.595513e+000
1.231346e+003	2.596257e+000
1.231828e+003	2.597029e+000
1.232311e+003	2.598094e+000
1.232793e+003	2.599346e+000
1.233275e+003	2.600391e+000
1.233757e+003	2.600810e+000
1.234239e+003	2.600460e+000
1.234721e+003	2.599607e+000
1.235203e+003	2.598821e+000
1.235685e+003	2.598671e+000
1.236167e+003	2.599391e+000
1.236650e+003	2.600697e+000
1.237132e+003	2.601878e+000
1.237614e+003	2.602127e+000
1.238096e+003	2.600985e+000
1.238578e+003	2.598630e+000
1.239060e+003	2.595865e+000
1.239542e+003	2.593773e+000
1.240024e+003	2.593230e+000
1.240507e+003	2.594515e+000
1.240989e+003	2.597173e+000
1.241471e+003	2.600208e+000
1.241953e+003	2.602522e+000
1.242435e+003	2.603418e+000
1.242917e+003	2.602921e+000
1.243399e+003	2.601745e+000
1.243881e+003	2.600937e+000
1.244364e+003	2.601391e+000
1.244846e+003	2.603482e+000
1.245328e+003	2.606954e+000
1.245810e+003	2.611101e+000
1.246292e+003	2.615113e+000
1.246774e+003	2.618429e+000
1.247256e+003	2.620933e+000
1.247739e+003	2.622894e+000
1.248221e+003	2.624722e+000
1.248703e+003	2.626684e+000
1.249185e+003	2.628746e+000
1.249667e+003	2.630616e+000
1.250149e+003	2.631942e+000
1.250631e+003	2.632537e+000
1.251113e+003	2.632499e+000
1.251595e+003	2.632149e+000
1.252078e+003	2.631837e+000
1.252560e+003	2.631735e+000
1.253042e+003	2.631753e+000
1.253524e+003	2.631628e+000
1.254006e+003	2.631142e+000
1.254488e+003	2.630354e+000
1.254970e+003	2.629683e+000
1.255452e+003	2.629797e+000
1.255935e+003	2.631317e+000
1.256417e+003	2.634501e+000
1.256899e+003	2.639032e+000
1.257381e+003	2.644031e+000
1.257863e+003	2.648311e+000
1.258345e+003	2.650802e+000
1.258827e+003	2.650965e+000
1.259309e+003	2.648990e+000
1.259792e+003	2.645675e+000
1.260274e+003	2.642055e+000
1.260756e+003	2.638974e+000
1.261238e+003	2.636815e+000
1.261720e+003	2.635454e+000
1.262202e+003	2.634435e+000
1.262684e+003	2.633267e+000
1.263167e+003	2.631684e+000
1.263649e+003	2.629769e+000
1.264131e+003	2.627892e+000
1.264613e+003	2.626502e+000
1.265095e+003	2.625918e+000
1.265577e+003	2.626176e+000
1.266059e+003	2.627020e+000
1.266541e+003	2.628003e+000
1.267023e+003	2.628652e+000
1.267506e+003	2.628630e+000
1.267988e+003	2.627836e+000
1.268470e+003	2.626412e+000
1.268952e+003	2.624691e+000
1.269434e+003	2.623093e+000
1.269916e+003	2.622030e+000
1.270398e+003	2.621820e+000
1.270880e+003	2.622612e+000
1.271363e+003	2.624343e+000
1.271845e+003	2.626712e+000
1.272327e+003	2.629205e+000
1.272809e+003	2.631180e+000
1.273291e+003	2.632009e+000
1.273773e+003	2.631254e+000
1.274255e+003	2.628809e+000
1.274737e+003	2.624941e+000
1.275219e+003	2.620218e+000
1.275702e+003	2.615328e+000
1.276184e+003	2.610896e+000
1.276666e+003	2.607342e+000
1.277148e+003	2.604843e+000
1.277630e+003	2.603378e+000
1.278112e+003	2.602823e+000
1.278594e+003	2.603053e+000
1.279077e+003	2.603993e+000
1.279559e+003	2.605604e+000
1.280041e+003	2.607818e+000
1.280523e+003	2.610454e+000
1.281005e+003	2.613173e+000
1.281487e+003	2.615518e+000
1.281969e+003	2.617017e+000
1.282451e+003	2.617342e+000
1.282934e+003	2.616439e+000
1.283416e+003	2.614563e+000
1.283898e+003	2.612192e+000
1.284380e+003	2.609862e+000
1.284862e+003	2.607986e+000
1.285344e+003	2.606727e+000
1.285826e+003	2.605976e+000
1.286308e+003	2.605420e+000
1.286791e+003	2.604687e+000
1.287273e+003	2.603510e+000
1.287755e+003	2.601842e+000
1.288237e+003	2.599887e+000
1.288719e+003	2.598026e+000
1.289201e+003	2.596681e+000
1.289683e+003	2.596159e+000
1.290165e+003	2.596542e+000
1.290647e+003	2.597655e+000
1.291130e+003	2.599131e+000
1.291612e+003	2.600548e+000
1.292094e+003	2.601584e+000
1.292576e+003	2.602149e+000
1.293058e+003	2.602415e+000
1.293540e+003	2.602745e+000
1.294022e+003	2.603545e+000
1.294505e+003	2.605089e+000
1.294987e+003	2.607387e+000
1.295469e+003	2.610156e+000
1.295951e+003	2.612896e+000
1.296433e+003	2.615061e+000
1.296915e+003	2.616258e+000
1.297397e+003	2.616387e+000
1.297879e+003	2.615663e+000
1.298362e+003	2.614505e+000
1.298844e+003	2.613350e+000
1.299326e+003	2.612481e+000
1.299808e+003	2.611938e+000
1.300290e+003	2.611566e+000
1.300772e+003	2.611147e+000
1.301254e+003	2.610579e+000
1.301736e+003	2.609986e+000
1.302219e+003	2.609711e+000
1.302701e+003	2.610183e+000
1.303183e+003	2.611714e+000
1.303665e+003	2.614306e+000
1.304147e+003	2.617575e+000
1.304629e+003	2.620823e+000
1.305111e+003	2.623263e+000
1.305593e+003	2.624322e+000
1.306075e+003	2.623885e+000
1.306558e+003	2.622352e+000
1.307040e+003	2.620495e+000
1.307522e+003	2.619166e+000
1.308004e+003	2.619006e+000
1.308486e+003	2.620233e+000
1.308968e+003	2.622591e+000
1.309450e+003	2.625452e+000
1.309932e+003	2.628028e+000
1.310415e+003	2.629635e+000
1.310897e+003	2.629894e+000
1.311379e+003	2.628824e+000
1.311861e+003	2.626790e+000
1.312343e+003	2.624360e+000
1.312825e+003	2.622137e+000
1.313307e+003	2.620608e+000
1.313790e+003	2.620054e+000
1.314272e+003	2.620511e+000
1.314754e+003	2.621785e+000
1.315236e+003	2.623507e+000
1.315718e+003	2.625211e+000
1.316200e+003	2.626462e+000
1.316682e+003	2.626980e+000
1.317164e+003	2.626748e+000
1.317646e+003	2.626038e+000
1.318129e+003	2.625330e+000
1.318611e+003	2.625148e+000
1.319093e+003	2.625852e+000
1.319575e+003	2.627493e+000
1.320057e+003	2.629761e+000
1.320539e+003	2.632066e+000
1.321021e+003	2.633740e+000
1.321504e+003	2.634276e+000
1.321986e+003	2.633510e+000
1.322468e+003	2.631669e+000
1.322950e+003	2.629255e+000
1.323432e+003	2.626837e+000
1.323914e+003	2.624843e+000
1.324396e+003	2.623448e+000
1.324878e+003	2.622597e+000
1.325361e+003	2.622120e+000
1.325843e+003	2.621879e+000
1.326325e+003	2.621862e+000
1.326807e+003	2.622176e+000
1.327289e+003	2.622945e+000
1.327771e+003	2.624188e+000
1.328253e+003	2.625745e+000
1.328735e+003	2.627303e+000
1.329218e+003	2.628525e+000
1.329700e+003	2.629218e+000
1.330182e+003	2.629430e+000
1.330664e+003	2.629438e+000
1.331146e+003	2.629599e+000
1.331628e+003	2.630154e+000
1.332110e+003	2.631075e+000
1.332592e+003	2.632054e+000
1.333074e+003	2.632647e+000
1.333557e+003	2.632520e+000
1.334039e+003	2.631682e+000
1.334521e+003	2.630564e+000
1.335003e+003	2.629903e+000
1.335485e+003	2.630466e+000
1.335967e+003	2.632732e+000
1.336449e+003	2.636659e+000
1.336932e+003	2.641633e+000
1.337414e+003	2.646635e+000
1.337896e+003	2.650590e+000
1.338378e+003	2.652756e+000
1.338860e+003	2.653004e+000
1.339342e+003	2.651830e+000
1.339824e+003	2.650128e+000
1.340306e+003	2.648827e+000
1.340789e+003	2.648578e+000
1.341271e+003	2.649590e+000
1.341753e+003	2.651671e+000
1.342235e+003	2.654391e+000
1.342717e+003	2.657303e+000
1.343199e+003	2.660109e+000
1.343681e+003	2.662718e+000
1.344163e+003	2.665185e+000
1.344646e+003	2.667577e+000
1.345128e+003	2.669859e+000
1.345610e+003	2.671845e+000
1.346092e+003	2.673248e+000
1.346574e+003	2.673796e+000
1.347056e+003	2.673352e+000
1.347538e+003	2.671986e+000
1.348020e+003	2.669969e+000
1.348502e+003	2.667690e+000
1.348985e+003	2.665545e+000
1.349467e+003	2.663843e+000
1.349949e+003	2.662753e+000
1.350431e+003	2.662309e+000
1.350913e+003	2.662435e+000
1.351395e+003	2.662994e+000
1.351877e+003	2.663824e+000
1.352359e+003	2.664782e+000
1.352842e+003	2.665789e+000
1.353324e+003	2.666853e+000
1.353806e+003	2.668081e+000
1.354288e+003	2.669643e+000
1.354770e+003	2.671695e+000
1.355252e+003	2.674284e+000
1.355734e+003	2.677263e+000
1.356217e+003	2.680272e+000
1.356699e+003	2.682807e+000
1.357181e+003	2.684378e+000
1.357663e+003	2.684702e+000
1.358145e+003	2.683844e+000
1.358627e+003	2.682232e+000
1.359109e+003	2.680531e+000
1.359591e+003	2.679414e+000
1.360073e+003	2.679338e+000
1.360556e+003	2.680403e+000
1.361038e+003	2.682352e+000
1.361520e+003	2.684711e+000
1.362002e+003	2.686999e+000
1.362484e+003	2.688925e+000
1.362966e+003	2.690466e+000
1.363448e+003	2.691805e+000
1.363930e+003	2.693148e+000
1.364413e+003	2.694539e+000
1.364895e+003	2.695771e+000
1.365377e+003	2.696453e+000
1.365859e+003	2.696218e+000
1.366341e+003	2.694956e+000
1.366823e+003	2.692948e+000
1.367305e+003	2.690832e+000
1.367787e+003	2.689375e+000
1.368270e+003	2.689178e+000
1.368752e+003	2.690438e+000
1.369234e+003	2.692863e+000
1.369716e+003	2.695794e+000
1.370198e+003	2.698474e+000
1.370680e+003	2.700363e+000
1.371162e+003	2.701342e+000
1.371645e+003	2.701710e+000
1.372127e+003	2.701983e+000
1.372609e+003	2.702597e+000
1.373091e+003	2.703677e+000
1.373573e+003	2.704979e+000
1.374055e+003	2.706021e+000
1.374537e+003	2.706344e+000
1.375019e+003	2.705766e+000
1.375501e+003	2.704496e+000
1.375984e+003	2.703045e+000
1.376466e+003	2.701997e+000
1.376948e+003	2.701766e+000
1.377430e+003	2.702463e+000
1.377912e+003	2.703910e+000
1.378394e+003	2.705774e+000
1.378876e+003	2.707740e+000
1.379358e+003	2.709616e+000
1.379841e+003	2.711333e+000
1.380323e+003	2.712830e+000
1.380805e+003	2.713940e+000
1.381287e+003	2.714356e+000
1.381769e+003	2.713739e+000
1.382251e+003	2.711931e+000
1.382733e+003	2.709140e+000
1.383215e+003	2.705973e+000
1.383698e+003	2.703248e+000
1.384180e+003	2.701666e+000
1.384662e+003	2.701503e+000
1.385144e+003	2.702440e+000
1.385626e+003	2.703634e+000
1.386108e+003	2.704027e+000
1.386590e+003	2.702797e+000
1.387073e+003	2.699770e+000
1.387555e+003	2.695557e+000
1.388037e+003	2.691316e+000
1.388519e+003	2.688279e+000
1.389001e+003	2.687270e+000
1.389483e+003	2.688427e+000
1.389965e+003	2.691177e+000
1.390447e+003	2.694461e+000
1.390929e+003	2.697110e+000
1.391412e+003	2.698267e+000
1.391894e+003	2.697664e+000
1.392376e+003	2.695667e+000
1.392858e+003	2.693090e+000
1.393340e+003	2.690893e+000
1.393822e+003	2.689914e+000
1.394304e+003	2.690679e+000
1.394786e+003	2.693319e+000
1.395269e+003	2.697560e+000
1.395751e+003	2.702760e+000
1.396233e+003	2.707994e+000
1.396715e+003	2.712189e+000
1.397197e+003	2.714327e+000
1.397679e+003	2.713702e+000
1.398161e+003	2.710177e+000
1.398643e+003	2.704320e+000
1.399125e+003	2.697312e+000
1.399608e+003	2.690610e+000
1.400090e+003	2.685517e+000
1.400572e+003	2.682803e+000
1.401054e+003	2.682519e+000
1.401536e+003	2.684037e+000
1.402018e+003	2.686280e+000
1.402500e+003	2.688069e+000
1.402983e+003	2.688502e+000
1.403465e+003	2.687221e+000
1.403947e+003	2.684477e+000
1.404429e+003	2.680967e+000
1.404911e+003	2.677532e+000
1.405393e+003	2.674880e+000
1.405875e+003	2.673396e+000
1.406357e+003	2.673101e+000
1.406840e+003	2.673705e+000
1.407322e+003	2.674715e+000
1.407804e+003	2.675564e+000
1.408286e+003	2.675732e+000
1.408768e+003	2.674870e+000
1.409250e+003	2.672888e+000
1.409732e+003	2.670008e+000
1.410214e+003	2.666739e+000
1.410697e+003	2.663754e+000
1.411179e+003	2.661711e+000
1.411661e+003	2.661052e+000
1.412143e+003	2.661865e+000
1.412625e+003	2.663853e+000
1.413107e+003	2.666428e+000
1.413589e+003	2.668898e+000
1.414071e+003	2.670680e+000
1.414553e+003	2.671452e+000
1.415036e+003	2.671182e+000
1.415518e+003	2.670046e+000
1.416000e+003	2.668291e+000
1.416482e+003	2.666149e+000
1.416964e+003	2.663823e+000
1.417446e+003	2.661562e+000
1.417928e+003	2.659724e+000
1.418411e+003	2.658760e+000
1.418893e+003	2.659087e+000
1.419375e+003	2.660882e+000
1.419857e+003	2.663899e+000
1.420339e+003	2.667439e+000
1.420821e+003	2.670529e+000
1.421303e+003	2.672263e+000
1.421785e+003	2.672161e+000
1.422268e+003	2.670368e+000
1.422750e+003	2.667589e+000
1.423232e+003	2.664811e+000
1.423714e+003	2.662908e+000
1.424196e+003	2.662329e+000
1.424678e+003	2.662960e+000
1.425160e+003	2.664250e+000
1.425642e+003	2.665510e+000
1.426125e+003	2.666254e+000
1.426607e+003	2.666407e+000
1.427089e+003	2.666286e+000
1.427571e+003	2.666388e+000
1.428053e+003	2.667115e+000
1.428535e+003	2.668565e+000
1.429017e+003	2.670496e+000
1.429499e+003	2.672455e+000
1.429982e+003	2.674003e+000
1.430464e+003	2.674905e+000
1.430946e+003	2.675194e+000
1.431428e+003	2.675089e+000
1.431910e+003	2.674850e+000
1.432392e+003	2.674661e+000
1.432874e+003	2.674594e+000
1.433356e+003	2.674673e+000
1.433839e+003	2.674948e+000
1.434321e+003	2.675534e+000
1.434803e+003	2.676543e+000
1.435285e+003	2.677973e+000
1.435767e+003	2.679604e+000
1.436249e+003	2.681015e+000
1.436731e+003	2.681743e+000
1.437213e+003	2.681554e+000
1.437696e+003	2.680642e+000
1.438178e+003	2.679618e+000
1.438660e+003	2.679275e+000
1.439142e+003	2.680247e+000
1.439624e+003	2.682731e+000
1.440106e+003	2.686370e+000
1.440588e+003	2.690354e+000
1.441070e+003	2.693725e+000
1.441552e+003	2.695766e+000
1.442035e+003	2.696295e+000
1.442517e+003	2.695683e+000
1.442999e+003	2.694595e+000
1.443481e+003	2.693611e+000
1.443963e+003	2.692942e+000
1.444445e+003	2.692392e+000
1.444927e+003	2.691551e+000
1.445410e+003	2.690126e+000
1.445892e+003	2.688203e+000
1.446374e+003	2.686283e+000
1.446856e+003	2.685076e+000
1.447338e+003	2.685161e+000
1.447820e+003	2.686680e+000
1.448302e+003	2.689258e+000
1.448784e+003	2.692175e+000
1.449267e+003	2.694747e+000
1.449749e+003	2.696701e+000
1.450231e+003	2.698323e+000
1.450713e+003	2.700281e+000
1.451195e+003	2.703229e+000
1.451677e+003	2.707363e+000
1.452159e+003	2.712172e+000
1.452641e+003	2.716505e+000
1.453124e+003	2.719004e+000
1.453606e+003	2.718702e+000
1.454088e+003	2.715492e+000
1.454570e+003	2.710204e+000
1.455052e+003	2.704295e+000
1.455534e+003	2.699343e+000
1.456016e+003	2.696547e+000
1.456498e+003	2.696391e+000
1.456980e+003	2.698564e+000
1.457463e+003	2.702155e+000
1.457945e+003	2.706057e+000
1.458427e+003	2.709389e+000
1.458909e+003	2.711720e+000
1.459391e+003	2.713037e+000
1.459873e+003	2.713564e+000
1.460355e+003	2.713547e+000
1.460838e+003	2.713140e+000
1.461320e+003	2.712398e+000
1.461802e+003	2.711344e+000
1.462284e+003	2.710033e+000
1.462766e+003	2.708588e+000
1.463248e+003	2.707186e+000
1.463730e+003	2.706011e+000
1.464212e+003	2.705226e+000
1.464695e+003	2.704963e+000
1.465177e+003	2.705320e+000
1.465659e+003	2.706360e+000
1.466141e+003	2.708080e+000
1.466623e+003	2.710352e+000
1.467105e+003	2.712883e+000
1.467587e+003	2.715205e+000
1.468069e+003	2.716772e+000
1.468552e+003	2.717104e+000
1.469034e+003	2.715975e+000
1.469516e+003	2.713511e+000
1.469998e+003	2.710178e+000
1.470480e+003	2.706637e+000
1.470962e+003	2.703546e+000
1.471444e+003	2.701376e+000
1.471926e+003	2.700299e+000
1.472408e+003	2.700156e+000
1.472891e+003	2.700518e+000
1.473373e+003	2.700825e+000
1.473855e+003	2.700556e+000
1.474337e+003	2.699379e+000
1.474819e+003	2.697247e+000
1.475301e+003	2.694418e+000
1.475783e+003	2.691419e+000
1.476266e+003	2.688939e+000
1.476748e+003	2.687665e+000
1.477230e+003	2.688090e+000
1.477712e+003	2.690326e+000
1.478194e+003	2.694000e+000
1.478676e+003	2.698281e+000
1.479158e+003	2.702063e+000
1.479640e+003	2.704270e+000
1.480123e+003	2.704197e+000
1.480605e+003	2.701741e+000
1.481087e+003	2.697428e+000
1.481569e+003	2.692190e+000
1.482051e+003	2.687040e+000
1.482533e+003	2.682757e+000
1.483015e+003	2.679720e+000
1.483497e+003	2.677916e+000
1.483979e+003	2.677069e+000
1.484462e+003	2.676812e+000
1.484944e+003	2.676822e+000
1.485426e+003	2.676878e+000
1.485908e+003	2.676836e+000
1.486390e+003	2.676591e+000
1.486872e+003	2.676062e+000
1.487354e+003	2.675217e+000
1.487836e+003	2.674132e+000
1.488319e+003	2.672995e+000
1.488801e+003	2.672057e+000
1.489283e+003	2.671509e+000
1.489765e+003	2.671353e+000
1.490247e+003	2.671353e+000
1.490729e+003	2.671103e+000
1.491211e+003	2.670218e+000
1.491693e+003	2.668541e+000
1.492176e+003	2.666266e+000
1.492658e+003	2.663880e+000
1.493140e+003	2.661954e+000
1.493622e+003	2.660890e+000
1.494104e+003	2.660743e+000
1.494586e+003	2.661196e+000
1.495068e+003	2.661701e+000
1.495551e+003	2.661744e+000
1.496033e+003	2.661112e+000
1.496515e+003	2.660008e+000
1.496997e+003	2.658944e+000
1.497479e+003	2.658450e+000
1.497961e+003	2.658777e+000
1.498443e+003	2.659751e+000
1.498925e+003	2.660840e+000
1.499407e+003	2.661404e+000
1.499890e+003	2.661007e+000
1.500372e+003	2.659621e+000
1.500854e+003	2.657628e+000
1.501336e+003	2.655612e+000
1.501818e+003	2.654067e+000
1.502300e+003	2.653187e+000
1.502782e+003	2.652825e+000
1.503264e+003	2.652641e+000
1.503747e+003	2.652333e+000
1.504229e+003	2.651836e+000
1.504711e+003	2.651370e+000
1.505193e+003	2.651321e+000
1.505675e+003	2.651990e+000
1.506157e+003	2.653356e+000
1.506639e+003	2.654977e+000
1.507121e+003	2.656131e+000
1.507604e+003	2.656139e+000
1.508086e+003	2.654692e+000
1.508568e+003	2.651994e+000
1.509050e+003	2.648659e+000
1.509532e+003	2.645447e+000
1.510014e+003	2.643013e+000
1.510496e+003	2.641736e+000
1.510979e+003	2.641679e+000
1.511461e+003	2.642651e+000
1.511943e+003	2.644313e+000
1.512425e+003	2.646288e+000
1.512907e+003	2.648225e+000
1.513389e+003	2.649821e+000
1.513871e+003	2.650824e+000
1.514353e+003	2.651046e+000
1.514835e+003	2.650405e+000
1.515318e+003	2.648974e+000
1.515800e+003	2.646986e+000
1.516282e+003	2.644773e+000
1.516764e+003	2.642650e+000
1.517246e+003	2.640800e+000
1.517728e+003	2.639218e+000
1.518210e+003	2.637777e+000
1.518692e+003	2.636348e+000
1.519175e+003	2.634933e+000
1.519657e+003	2.633706e+000
1.520139e+003	2.632943e+000
1.520621e+003	2.632858e+000
1.521103e+003	2.633436e+000
1.521585e+003	2.634356e+000
1.522067e+003	2.635098e+000
1.522549e+003	2.635208e+000
1.523031e+003	2.634556e+000
1.523514e+003	2.633446e+000
1.523996e+003	2.632498e+000
1.524478e+003	2.632386e+000
1.524960e+003	2.633540e+000
1.525442e+003	2.635948e+000
1.525924e+003	2.639132e+000
1.526406e+003	2.642332e+000
1.526889e+003	2.644839e+000
1.527371e+003	2.646305e+000
1.527853e+003	2.646847e+000
1.528335e+003	2.646905e+000
1.528817e+003	2.646963e+000
1.529299e+003	2.647293e+000
1.529781e+003	2.647866e+000
1.530263e+003	2.648461e+000
1.530746e+003	2.648893e+000
1.531228e+003	2.649219e+000
1.531710e+003	2.649781e+000
1.532192e+003	2.651048e+000
1.532674e+003	2.653339e+000
1.533156e+003	2.656554e+000
1.533638e+003	2.660086e+000
1.534120e+003	2.663023e+000
1.534603e+003	2.664560e+000
1.535085e+003	2.664429e+000
1.535567e+003	2.663046e+000
1.536049e+003	2.661301e+000
1.536531e+003	2.660132e+000
1.537013e+003	2.660102e+000
1.537495e+003	2.661143e+000
1.537977e+003	2.662554e+000
1.538460e+003	2.663274e+000
1.538942e+003	2.662397e+000
1.539424e+003	2.659668e+000
1.539906e+003	2.655691e+000
1.540388e+003	2.651682e+000
1.540870e+003	2.648945e+000
1.541352e+003	2.648371e+000
1.541834e+003	2.650183e+000
1.542317e+003	2.653972e+000
1.542799e+003	2.658947e+000
1.543281e+003	2.664254e+000
1.543763e+003	2.669220e+000
1.544245e+003	2.673444e+000
1.544727e+003	2.676743e+000
1.545209e+003	2.679030e+000
1.545691e+003	2.680235e+000
1.546174e+003	2.680319e+000
1.546656e+003	2.679368e+000
1.547138e+003	2.677678e+000
1.547620e+003	2.675753e+000
1.548102e+003	2.674195e+000
1.548584e+003	2.673542e+000
1.549066e+003	2.674106e+000
1.549548e+003	2.675870e+000
1.550031e+003	2.678502e+000
1.550513e+003	2.681468e+000
1.550995e+003	2.684206e+000
1.551477e+003	2.686292e+000
1.551959e+003	2.687519e+000
1.552441e+003	2.687897e+000
1.552923e+003	2.687613e+000
1.553406e+003	2.686977e+000
1.553888e+003	2.686379e+000
1.554370e+003	2.686218e+000
1.554852e+003	2.686796e+000
1.555334e+003	2.688194e+000
1.555816e+003	2.690180e+000
1.556298e+003	2.692196e+000
1.556780e+003	2.693477e+000
1.557262e+003	2.693286e+000
1.557745e+003	2.691240e+000
1.558227e+003	2.687581e+000
1.558709e+003	2.683228e+000
1.559191e+003	2.679508e+000
1.559673e+003	2.677631e+000
1.560155e+003	2.678219e+000
1.560637e+003	2.681109e+000
1.561119e+003	2.685518e+000
1.561602e+003	2.690423e+000
1.562084e+003	2.694969e+000
1.562566e+003	2.698741e+000
1.563048e+003	2.701811e+000
1.563530e+003	2.704583e+000
1.564012e+003	2.707515e+000
1.564494e+003	2.710866e+000
1.564976e+003	2.714583e+000
1.565458e+003	2.718366e+000
1.565941e+003	2.721861e+000
1.566423e+003	2.724840e+000
1.566905e+003	2.727275e+000
1.567387e+003	2.729259e+000
1.567869e+003	2.730861e+000
1.568351e+003	2.732023e+000
1.568833e+003	2.732596e+000
1.569316e+003	2.732490e+000
1.569798e+003	2.731865e+000
1.570280e+003	2.731184e+000
1.570762e+003	2.731070e+000
1.571244e+003	2.732002e+000
1.571726e+003	2.734019e+000
1.572208e+003	2.736594e+000
1.572690e+003	2.738774e+000
1.573173e+003	2.739554e+000
1.573655e+003	2.738352e+000
1.574137e+003	2.735344e+000
1.574619e+003	2.731509e+000
1.575101e+003	2.728301e+000
1.575583e+003	2.727105e+000
1.576065e+003	2.728689e+000
1.576547e+003	2.732896e+000
1.577030e+003	2.738717e+000
1.577512e+003	2.744737e+000
1.577994e+003	2.749727e+000
1.578476e+003	2.753087e+000
1.578958e+003	2.754931e+000
1.579440e+003	2.755831e+000
1.579922e+003	2.756434e+000
1.580404e+003	2.757156e+000
1.580886e+003	2.758096e+000
1.581369e+003	2.759175e+000
1.581851e+003	2.760361e+000
1.582333e+003	2.761851e+000
1.582815e+003	2.764040e+000
1.583297e+003	2.767316e+000
1.583779e+003	2.771775e+000
1.584261e+003	2.777027e+000
1.584744e+003	2.782210e+000
1.585226e+003	2.786270e+000
1.585708e+003	2.788386e+000
1.586190e+003	2.788334e+000
1.586672e+003	2.786566e+000
1.587154e+003	2.783958e+000
1.587636e+003	2.781394e+000
1.588118e+003	2.779401e+000
1.588601e+003	2.778006e+000
1.589083e+003	2.776851e+000
1.589565e+003	2.775470e+000
1.590047e+003	2.773592e+000
1.590529e+003	2.771294e+000
1.591011e+003	2.768952e+000
1.591493e+003	2.767032e+000
1.591975e+003	2.765861e+000
1.592458e+003	2.765504e+000
1.592940e+003	2.765796e+000
1.593422e+003	2.766497e+000
1.593904e+003	2.767457e+000
1.594386e+003	2.768695e+000
1.594868e+003	2.770331e+000
1.595350e+003	2.772433e+000
1.595832e+003	2.774872e+000
1.596314e+003	2.777289e+000
1.596797e+003	2.779230e+000
1.597279e+003	2.780367e+000
1.597761e+003	2.780699e+000
1.598243e+003	2.780586e+000
1.598725e+003	2.780586e+000
1.599207e+003	2.781163e+000
1.599689e+003	2.782437e+000
1.600172e+003	2.784080e+000
1.600654e+003	2.785442e+000
1.601136e+003	2.785868e+000
1.601618e+003	2.785035e+000
1.602100e+003	2.783152e+000
1.602582e+003	2.780880e+000
1.603064e+003	2.779028e+000
1.603546e+003	2.778180e+000
1.604029e+003	2.778435e+000
1.604511e+003	2.779372e+000
1.604993e+003	2.780269e+000
1.605475e+003	2.780465e+000
1.605957e+003	2.779701e+000
1.606439e+003	2.778266e+000
1.606921e+003	2.776876e+000
1.607403e+003	2.776345e+000
1.607885e+003	2.777228e+000
1.608368e+003	2.779595e+000
1.608850e+003	2.783009e+000
1.609332e+003	2.786728e+000
1.609814e+003	2.790011e+000
1.610296e+003	2.792395e+000
1.610778e+003	2.793805e+000
1.611260e+003	2.794448e+000
1.611742e+003	2.794561e+000
1.612225e+003	2.794176e+000
1.612707e+003	2.793018e+000
1.613189e+003	2.790630e+000
1.613671e+003	2.786643e+000
[truncated: 4,950 more rows]
