# Supplementary material for: Every contact leaves a trace: Documenting contamination in lithic residue studies at the Middle Palaeolithic sites of Lusakert Cave 1 (Armenia) and Crvena Stijena (Montenegro)
Source: PLoS One. 2022 Apr 7;17(4):e0266362. doi: 10.1371/journal.pone.0266362 (PMC8989205; doi:10.1371/journal.pone.0266362)
Supplement: S1 File — (ZIP) [file pone.0266362.s001.zip › S5 Fig for Fig 7 - LKT1 h05_442_Spec_B.CSV]

6.50E+02	2.39E+00
6.50E+02	2.42E+00
6.51E+02	2.46E+00
6.51E+02	2.51E+00
6.52E+02	2.58E+00
6.52E+02	2.65E+00
6.53E+02	2.73E+00
6.53E+02	2.81E+00
6.54E+02	2.87E+00
6.54E+02	2.89E+00
6.55E+02	2.85E+00
6.55E+02	2.77E+00
6.56E+02	2.69E+00
6.56E+02	2.62E+00
6.57E+02	2.58E+00
6.57E+02	2.56E+00
6.58E+02	2.56E+00
6.58E+02	2.57E+00
6.59E+02	2.59E+00
6.59E+02	2.60E+00
6.60E+02	2.62E+00
6.60E+02	2.62E+00
6.61E+02	2.63E+00
6.61E+02	2.64E+00
6.61E+02	2.65E+00
6.62E+02	2.66E+00
6.62E+02	2.65E+00
6.63E+02	2.64E+00
6.63E+02	2.61E+00
6.64E+02	2.57E+00
6.64E+02	2.54E+00
6.65E+02	2.51E+00
6.65E+02	2.49E+00
6.66E+02	2.47E+00
6.66E+02	2.47E+00
6.67E+02	2.46E+00
6.67E+02	2.47E+00
6.68E+02	2.48E+00
6.68E+02	2.50E+00
6.69E+02	2.53E+00
6.69E+02	2.57E+00
6.70E+02	2.60E+00
6.70E+02	2.61E+00
6.71E+02	2.61E+00
6.71E+02	2.60E+00
6.72E+02	2.58E+00
6.72E+02	2.56E+00
6.73E+02	2.56E+00
6.73E+02	2.56E+00
6.74E+02	2.58E+00
6.74E+02	2.61E+00
6.74E+02	2.64E+00
6.75E+02	2.66E+00
6.75E+02	2.66E+00
6.76E+02	2.64E+00
6.76E+02	2.61E+00
6.77E+02	2.58E+00
6.77E+02	2.56E+00
6.78E+02	2.55E+00
6.78E+02	2.56E+00
6.79E+02	2.58E+00
6.79E+02	2.60E+00
6.80E+02	2.62E+00
6.80E+02	2.63E+00
6.81E+02	2.63E+00
6.81E+02	2.62E+00
6.82E+02	2.61E+00
6.82E+02	2.59E+00
6.83E+02	2.58E+00
6.83E+02	2.56E+00
6.84E+02	2.54E+00
6.84E+02	2.51E+00
6.85E+02	2.49E+00
6.85E+02	2.47E+00
6.86E+02	2.47E+00
6.86E+02	2.47E+00
6.87E+02	2.50E+00
6.87E+02	2.53E+00
6.88E+02	2.57E+00
6.88E+02	2.60E+00
6.88E+02	2.63E+00
6.89E+02	2.63E+00
6.89E+02	2.62E+00
6.90E+02	2.60E+00
6.90E+02	2.58E+00
6.91E+02	2.58E+00
6.91E+02	2.58E+00
6.92E+02	2.59E+00
6.92E+02	2.59E+00
6.93E+02	2.59E+00
6.93E+02	2.58E+00
6.94E+02	2.55E+00
6.94E+02	2.52E+00
6.95E+02	2.48E+00
6.95E+02	2.45E+00
6.96E+02	2.43E+00
6.96E+02	2.41E+00
6.97E+02	2.40E+00
6.97E+02	2.39E+00
6.98E+02	2.39E+00
6.98E+02	2.40E+00
6.99E+02	2.41E+00
6.99E+02	2.42E+00
7.00E+02	2.44E+00
7.00E+02	2.46E+00
7.01E+02	2.47E+00
7.01E+02	2.47E+00
7.01E+02	2.47E+00
7.02E+02	2.48E+00
7.02E+02	2.49E+00
7.03E+02	2.50E+00
7.03E+02	2.52E+00
7.04E+02	2.54E+00
7.04E+02	2.56E+00
7.05E+02	2.56E+00
7.05E+02	2.56E+00
7.06E+02	2.55E+00
7.06E+02	2.55E+00
7.07E+02	2.55E+00
7.07E+02	2.56E+00
7.08E+02	2.58E+00
7.08E+02	2.60E+00
7.09E+02	2.62E+00
7.09E+02	2.62E+00
7.10E+02	2.61E+00
7.10E+02	2.59E+00
7.11E+02	2.56E+00
7.11E+02	2.54E+00
7.12E+02	2.52E+00
7.12E+02	2.52E+00
7.13E+02	2.52E+00
7.13E+02	2.53E+00
7.14E+02	2.55E+00
7.14E+02	2.56E+00
7.15E+02	2.56E+00
7.15E+02	2.55E+00
7.15E+02	2.54E+00
7.16E+02	2.53E+00
7.16E+02	2.52E+00
7.17E+02	2.51E+00
7.17E+02	2.51E+00
7.18E+02	2.51E+00
7.18E+02	2.52E+00
7.19E+02	2.52E+00
7.19E+02	2.51E+00
7.20E+02	2.49E+00
7.20E+02	2.46E+00
7.21E+02	2.43E+00
7.21E+02	2.39E+00
7.22E+02	2.37E+00
7.22E+02	2.36E+00
7.23E+02	2.36E+00
7.23E+02	2.37E+00
7.24E+02	2.39E+00
7.24E+02	2.41E+00
7.25E+02	2.43E+00
7.25E+02	2.46E+00
7.26E+02	2.49E+00
7.26E+02	2.53E+00
7.27E+02	2.58E+00
7.27E+02	2.64E+00
7.28E+02	2.71E+00
7.28E+02	2.78E+00
7.28E+02	2.83E+00
7.29E+02	2.85E+00
7.29E+02	2.83E+00
7.30E+02	2.78E+00
7.30E+02	2.72E+00
7.31E+02	2.65E+00
7.31E+02	2.60E+00
7.32E+02	2.55E+00
7.32E+02	2.52E+00
7.33E+02	2.51E+00
7.33E+02	2.52E+00
7.34E+02	2.54E+00
7.34E+02	2.58E+00
7.35E+02	2.62E+00
7.35E+02	2.65E+00
7.36E+02	2.65E+00
7.36E+02	2.62E+00
7.37E+02	2.57E+00
7.37E+02	2.52E+00
7.38E+02	2.48E+00
7.38E+02	2.45E+00
7.39E+02	2.44E+00
7.39E+02	2.44E+00
7.40E+02	2.45E+00
7.40E+02	2.46E+00
7.41E+02	2.47E+00
7.41E+02	2.47E+00
7.42E+02	2.46E+00
7.42E+02	2.45E+00
7.42E+02	2.44E+00
7.43E+02	2.44E+00
7.43E+02	2.44E+00
7.44E+02	2.45E+00
7.44E+02	2.47E+00
7.45E+02	2.48E+00
7.45E+02	2.50E+00
7.46E+02	2.51E+00
7.46E+02	2.51E+00
7.47E+02	2.50E+00
7.47E+02	2.48E+00
7.48E+02	2.46E+00
7.48E+02	2.44E+00
7.49E+02	2.43E+00
7.49E+02	2.42E+00
7.50E+02	2.43E+00
7.50E+02	2.44E+00
7.51E+02	2.46E+00
7.51E+02	2.47E+00
7.52E+02	2.48E+00
7.52E+02	2.48E+00
7.53E+02	2.47E+00
7.53E+02	2.46E+00
7.54E+02	2.46E+00
7.54E+02	2.47E+00
7.55E+02	2.48E+00
7.55E+02	2.50E+00
7.55E+02	2.52E+00
7.56E+02	2.53E+00
7.56E+02	2.53E+00
7.57E+02	2.51E+00
7.57E+02	2.49E+00
7.58E+02	2.47E+00
7.58E+02	2.46E+00
7.59E+02	2.46E+00
7.59E+02	2.47E+00
7.60E+02	2.49E+00
7.60E+02	2.52E+00
7.61E+02	2.55E+00
7.61E+02	2.57E+00
7.62E+02	2.58E+00
7.62E+02	2.58E+00
7.63E+02	2.57E+00
7.63E+02	2.56E+00
7.64E+02	2.56E+00
7.64E+02	2.55E+00
7.65E+02	2.55E+00
7.65E+02	2.54E+00
7.66E+02	2.53E+00
7.66E+02	2.52E+00
7.67E+02	2.50E+00
7.67E+02	2.49E+00
7.68E+02	2.48E+00
7.68E+02	2.47E+00
7.69E+02	2.47E+00
7.69E+02	2.47E+00
7.69E+02	2.48E+00
7.70E+02	2.49E+00
7.70E+02	2.50E+00
7.71E+02	2.50E+00
7.71E+02	2.51E+00
7.72E+02	2.51E+00
7.72E+02	2.51E+00
7.73E+02	2.51E+00
7.73E+02	2.50E+00
7.74E+02	2.49E+00
7.74E+02	2.48E+00
7.75E+02	2.47E+00
7.75E+02	2.46E+00
7.76E+02	2.45E+00
7.76E+02	2.44E+00
7.77E+02	2.44E+00
7.77E+02	2.43E+00
7.78E+02	2.43E+00
7.78E+02	2.43E+00
7.79E+02	2.42E+00
7.79E+02	2.42E+00
7.80E+02	2.42E+00
7.80E+02	2.41E+00
7.81E+02	2.41E+00
7.81E+02	2.41E+00
7.82E+02	2.40E+00
7.82E+02	2.40E+00
7.82E+02	2.40E+00
7.83E+02	2.40E+00
7.83E+02	2.40E+00
7.84E+02	2.40E+00
7.84E+02	2.40E+00
7.85E+02	2.40E+00
7.85E+02	2.40E+00
7.86E+02	2.40E+00
7.86E+02	2.41E+00
7.87E+02	2.41E+00
7.87E+02	2.41E+00
7.88E+02	2.42E+00
7.88E+02	2.43E+00
7.89E+02	2.43E+00
7.89E+02	2.44E+00
7.90E+02	2.44E+00
7.90E+02	2.44E+00
7.91E+02	2.44E+00
7.91E+02	2.45E+00
7.92E+02	2.46E+00
7.92E+02	2.48E+00
7.93E+02	2.51E+00
7.93E+02	2.54E+00
7.94E+02	2.57E+00
7.94E+02	2.59E+00
7.95E+02	2.60E+00
7.95E+02	2.60E+00
7.96E+02	2.59E+00
7.96E+02	2.56E+00
7.96E+02	2.54E+00
7.97E+02	2.52E+00
7.97E+02	2.49E+00
7.98E+02	2.47E+00
7.98E+02	2.46E+00
7.99E+02	2.44E+00
7.99E+02	2.44E+00
8.00E+02	2.44E+00
8.00E+02	2.45E+00
8.01E+02	2.46E+00
8.01E+02	2.47E+00
8.02E+02	2.49E+00
8.02E+02	2.50E+00
8.03E+02	2.50E+00
8.03E+02	2.49E+00
8.04E+02	2.48E+00
8.04E+02	2.47E+00
8.05E+02	2.46E+00
8.05E+02	2.46E+00
8.06E+02	2.46E+00
8.06E+02	2.48E+00
8.07E+02	2.49E+00
8.07E+02	2.50E+00
8.08E+02	2.51E+00
8.08E+02	2.51E+00
8.09E+02	2.51E+00
8.09E+02	2.51E+00
8.09E+02	2.51E+00
8.10E+02	2.52E+00
8.10E+02	2.52E+00
8.11E+02	2.53E+00
8.11E+02	2.52E+00
8.12E+02	2.51E+00
8.12E+02	2.49E+00
8.13E+02	2.47E+00
8.13E+02	2.46E+00
8.14E+02	2.46E+00
8.14E+02	2.47E+00
8.15E+02	2.50E+00
8.15E+02	2.54E+00
8.16E+02	2.58E+00
8.16E+02	2.61E+00
8.17E+02	2.62E+00
8.17E+02	2.62E+00
8.18E+02	2.60E+00
8.18E+02	2.57E+00
8.19E+02	2.54E+00
8.19E+02	2.51E+00
8.20E+02	2.48E+00
8.20E+02	2.45E+00
8.21E+02	2.43E+00
8.21E+02	2.42E+00
8.22E+02	2.42E+00
8.22E+02	2.43E+00
8.23E+02	2.45E+00
8.23E+02	2.48E+00
8.23E+02	2.50E+00
8.24E+02	2.52E+00
8.24E+02	2.54E+00
8.25E+02	2.55E+00
8.25E+02	2.56E+00
8.26E+02	2.56E+00
8.26E+02	2.57E+00
8.27E+02	2.58E+00
8.27E+02	2.58E+00
8.28E+02	2.57E+00
8.28E+02	2.53E+00
8.29E+02	2.49E+00
8.29E+02	2.45E+00
8.30E+02	2.41E+00
8.30E+02	2.38E+00
8.31E+02	2.36E+00
8.31E+02	2.35E+00
8.32E+02	2.35E+00
8.32E+02	2.35E+00
8.33E+02	2.36E+00
8.33E+02	2.36E+00
8.34E+02	2.37E+00
8.34E+02	2.38E+00
8.35E+02	2.40E+00
8.35E+02	2.42E+00
8.36E+02	2.44E+00
8.36E+02	2.46E+00
8.36E+02	2.48E+00
8.37E+02	2.49E+00
8.37E+02	2.49E+00
8.38E+02	2.49E+00
8.38E+02	2.49E+00
8.39E+02	2.48E+00
8.39E+02	2.48E+00
8.40E+02	2.48E+00
8.40E+02	2.48E+00
8.41E+02	2.48E+00
8.41E+02	2.48E+00
8.42E+02	2.48E+00
8.42E+02	2.47E+00
8.43E+02	2.46E+00
8.43E+02	2.45E+00
8.44E+02	2.43E+00
8.44E+02	2.42E+00
8.45E+02	2.42E+00
8.45E+02	2.42E+00
8.46E+02	2.44E+00
8.46E+02	2.46E+00
8.47E+02	2.48E+00
8.47E+02	2.50E+00
8.48E+02	2.51E+00
8.48E+02	2.52E+00
8.49E+02	2.51E+00
8.49E+02	2.50E+00
8.50E+02	2.50E+00
8.50E+02	2.49E+00
8.50E+02	2.49E+00
8.51E+02	2.49E+00
8.51E+02	2.49E+00
8.52E+02	2.49E+00
8.52E+02	2.48E+00
8.53E+02	2.47E+00
8.53E+02	2.46E+00
8.54E+02	2.46E+00
8.54E+02	2.46E+00
8.55E+02	2.46E+00
8.55E+02	2.46E+00
8.56E+02	2.46E+00
8.56E+02	2.45E+00
8.57E+02	2.43E+00
8.57E+02	2.40E+00
8.58E+02	2.38E+00
8.58E+02	2.36E+00
8.59E+02	2.35E+00
8.59E+02	2.35E+00
8.60E+02	2.36E+00
8.60E+02	2.37E+00
8.61E+02	2.38E+00
8.61E+02	2.39E+00
8.62E+02	2.40E+00
8.62E+02	2.40E+00
8.63E+02	2.39E+00
8.63E+02	2.38E+00
8.63E+02	2.36E+00
8.64E+02	2.34E+00
8.64E+02	2.33E+00
8.65E+02	2.33E+00
8.65E+02	2.33E+00
8.66E+02	2.33E+00
8.66E+02	2.33E+00
8.67E+02	2.33E+00
8.67E+02	2.32E+00
8.68E+02	2.31E+00
8.68E+02	2.30E+00
8.69E+02	2.28E+00
8.69E+02	2.27E+00
8.70E+02	2.27E+00
8.70E+02	2.26E+00
8.71E+02	2.27E+00
8.71E+02	2.27E+00
8.72E+02	2.28E+00
8.72E+02	2.29E+00
8.73E+02	2.30E+00
8.73E+02	2.31E+00
8.74E+02	2.32E+00
8.74E+02	2.32E+00
8.75E+02	2.33E+00
8.75E+02	2.33E+00
8.76E+02	2.33E+00
8.76E+02	2.34E+00
8.77E+02	2.36E+00
8.77E+02	2.38E+00
8.77E+02	2.40E+00
8.78E+02	2.43E+00
8.78E+02	2.45E+00
8.79E+02	2.46E+00
8.79E+02	2.47E+00
8.80E+02	2.46E+00
8.80E+02	2.45E+00
8.81E+02	2.44E+00
8.81E+02	2.43E+00
8.82E+02	2.43E+00
8.82E+02	2.43E+00
8.83E+02	2.44E+00
8.83E+02	2.45E+00
8.84E+02	2.46E+00
8.84E+02	2.47E+00
8.85E+02	2.48E+00
8.85E+02	2.48E+00
8.86E+02	2.47E+00
8.86E+02	2.47E+00
8.87E+02	2.46E+00
8.87E+02	2.44E+00
8.88E+02	2.43E+00
8.88E+02	2.43E+00
8.89E+02	2.43E+00
8.89E+02	2.44E+00
8.90E+02	2.45E+00
8.90E+02	2.46E+00
8.90E+02	2.47E+00
8.91E+02	2.47E+00
8.91E+02	2.46E+00
8.92E+02	2.44E+00
8.92E+02	2.42E+00
8.93E+02	2.40E+00
8.93E+02	2.39E+00
8.94E+02	2.38E+00
8.94E+02	2.38E+00
8.95E+02	2.38E+00
8.95E+02	2.39E+00
8.96E+02	2.39E+00
8.96E+02	2.40E+00
8.97E+02	2.40E+00
8.97E+02	2.40E+00
8.98E+02	2.39E+00
8.98E+02	2.38E+00
8.99E+02	2.38E+00
8.99E+02	2.37E+00
9.00E+02	2.38E+00
9.00E+02	2.38E+00
9.01E+02	2.39E+00
9.01E+02	2.39E+00
9.02E+02	2.39E+00
9.02E+02	2.38E+00
9.03E+02	2.37E+00
9.03E+02	2.37E+00
9.04E+02	2.36E+00
9.04E+02	2.36E+00
9.04E+02	2.36E+00
9.05E+02	2.36E+00
9.05E+02	2.37E+00
9.06E+02	2.37E+00
9.06E+02	2.37E+00
9.07E+02	2.37E+00
9.07E+02	2.37E+00
9.08E+02	2.37E+00
9.08E+02	2.36E+00
9.09E+02	2.36E+00
9.09E+02	2.35E+00
9.10E+02	2.35E+00
9.10E+02	2.35E+00
9.11E+02	2.36E+00
9.11E+02	2.36E+00
9.12E+02	2.37E+00
9.12E+02	2.39E+00
9.13E+02	2.40E+00
9.13E+02	2.41E+00
9.14E+02	2.41E+00
9.14E+02	2.40E+00
9.15E+02	2.39E+00
9.15E+02	2.37E+00
9.16E+02	2.36E+00
9.16E+02	2.34E+00
9.17E+02	2.33E+00
9.17E+02	2.33E+00
9.17E+02	2.32E+00
9.18E+02	2.32E+00
9.18E+02	2.32E+00
9.19E+02	2.33E+00
9.19E+02	2.33E+00
9.20E+02	2.34E+00
9.20E+02	2.34E+00
9.21E+02	2.35E+00
9.21E+02	2.35E+00
9.22E+02	2.34E+00
9.22E+02	2.34E+00
9.23E+02	2.33E+00
9.23E+02	2.33E+00
9.24E+02	2.32E+00
9.24E+02	2.32E+00
9.25E+02	2.32E+00
9.25E+02	2.32E+00
9.26E+02	2.32E+00
9.26E+02	2.32E+00
9.27E+02	2.32E+00
9.27E+02	2.32E+00
9.28E+02	2.32E+00
9.28E+02	2.32E+00
9.29E+02	2.32E+00
9.29E+02	2.32E+00
9.30E+02	2.32E+00
9.30E+02	2.31E+00
9.31E+02	2.31E+00
9.31E+02	2.30E+00
9.31E+02	2.30E+00
9.32E+02	2.30E+00
9.32E+02	2.29E+00
9.33E+02	2.29E+00
9.33E+02	2.29E+00
9.34E+02	2.28E+00
9.34E+02	2.28E+00
9.35E+02	2.28E+00
9.35E+02	2.27E+00
9.36E+02	2.27E+00
9.36E+02	2.27E+00
9.37E+02	2.26E+00
9.37E+02	2.26E+00
9.38E+02	2.26E+00
9.38E+02	2.26E+00
9.39E+02	2.27E+00
9.39E+02	2.27E+00
9.40E+02	2.27E+00
9.40E+02	2.27E+00
9.41E+02	2.27E+00
9.41E+02	2.27E+00
9.42E+02	2.26E+00
9.42E+02	2.25E+00
9.43E+02	2.25E+00
9.43E+02	2.25E+00
9.44E+02	2.24E+00
9.44E+02	2.24E+00
9.44E+02	2.25E+00
9.45E+02	2.25E+00
9.45E+02	2.25E+00
9.46E+02	2.25E+00
9.46E+02	2.25E+00
9.47E+02	2.25E+00
9.47E+02	2.24E+00
9.48E+02	2.24E+00
9.48E+02	2.23E+00
9.49E+02	2.22E+00
9.49E+02	2.21E+00
9.50E+02	2.21E+00
9.50E+02	2.20E+00
9.51E+02	2.20E+00
9.51E+02	2.20E+00
9.52E+02	2.20E+00
9.52E+02	2.20E+00
9.53E+02	2.21E+00
9.53E+02	2.21E+00
9.54E+02	2.22E+00
9.54E+02	2.22E+00
9.55E+02	2.23E+00
9.55E+02	2.23E+00
9.56E+02	2.23E+00
9.56E+02	2.23E+00
9.57E+02	2.23E+00
9.57E+02	2.23E+00
9.57E+02	2.23E+00
9.58E+02	2.23E+00
9.58E+02	2.24E+00
9.59E+02	2.24E+00
9.59E+02	2.24E+00
9.60E+02	2.23E+00
9.60E+02	2.23E+00
9.61E+02	2.22E+00
9.61E+02	2.22E+00
9.62E+02	2.22E+00
9.62E+02	2.22E+00
9.63E+02	2.22E+00
9.63E+02	2.22E+00
9.64E+02	2.22E+00
9.64E+02	2.21E+00
9.65E+02	2.21E+00
9.65E+02	2.20E+00
9.66E+02	2.20E+00
9.66E+02	2.20E+00
9.67E+02	2.20E+00
9.67E+02	2.21E+00
9.68E+02	2.21E+00
9.68E+02	2.22E+00
9.69E+02	2.23E+00
9.69E+02	2.24E+00
9.70E+02	2.23E+00
9.70E+02	2.23E+00
9.71E+02	2.22E+00
9.71E+02	2.21E+00
9.71E+02	2.20E+00
9.72E+02	2.19E+00
9.72E+02	2.19E+00
9.73E+02	2.19E+00
9.73E+02	2.19E+00
9.74E+02	2.20E+00
9.74E+02	2.20E+00
9.75E+02	2.20E+00
9.75E+02	2.20E+00
9.76E+02	2.19E+00
9.76E+02	2.19E+00
9.77E+02	2.19E+00
9.77E+02	2.20E+00
9.78E+02	2.20E+00
9.78E+02	2.21E+00
9.79E+02	2.22E+00
9.79E+02	2.23E+00
9.80E+02	2.23E+00
9.80E+02	2.23E+00
9.81E+02	2.22E+00
9.81E+02	2.22E+00
9.82E+02	2.21E+00
9.82E+02	2.21E+00
9.83E+02	2.21E+00
9.83E+02	2.21E+00
9.84E+02	2.21E+00
9.84E+02	2.21E+00
9.84E+02	2.21E+00
9.85E+02	2.21E+00
9.85E+02	2.21E+00
9.86E+02	2.21E+00
9.86E+02	2.21E+00
9.87E+02	2.21E+00
9.87E+02	2.21E+00
9.88E+02	2.21E+00
9.88E+02	2.22E+00
9.89E+02	2.22E+00
9.89E+02	2.23E+00
9.90E+02	2.23E+00
9.90E+02	2.23E+00
9.91E+02	2.23E+00
9.91E+02	2.23E+00
9.92E+02	2.23E+00
9.92E+02	2.23E+00
9.93E+02	2.23E+00
9.93E+02	2.22E+00
9.94E+02	2.22E+00
9.94E+02	2.22E+00
9.95E+02	2.22E+00
9.95E+02	2.21E+00
9.96E+02	2.21E+00
9.96E+02	2.21E+00
9.97E+02	2.21E+00
9.97E+02	2.21E+00
9.98E+02	2.22E+00
9.98E+02	2.22E+00
9.98E+02	2.23E+00
9.99E+02	2.23E+00
9.99E+02	2.23E+00
1.00E+03	2.23E+00
1.00E+03	2.22E+00
1.00E+03	2.21E+00
1.00E+03	2.20E+00
1.00E+03	2.18E+00
1.00E+03	2.17E+00
1.00E+03	2.16E+00
1.00E+03	2.16E+00
1.00E+03	2.16E+00
1.00E+03	2.17E+00
1.00E+03	2.19E+00
1.01E+03	2.21E+00
1.01E+03	2.22E+00
1.01E+03	2.23E+00
1.01E+03	2.23E+00
1.01E+03	2.23E+00
1.01E+03	2.22E+00
1.01E+03	2.20E+00
1.01E+03	2.19E+00
1.01E+03	2.18E+00
1.01E+03	2.18E+00
1.01E+03	2.18E+00
1.01E+03	2.19E+00
1.01E+03	2.19E+00
1.01E+03	2.20E+00
1.01E+03	2.21E+00
1.01E+03	2.22E+00
1.01E+03	2.23E+00
1.01E+03	2.23E+00
1.01E+03	2.23E+00
1.01E+03	2.23E+00
1.01E+03	2.22E+00
1.02E+03	2.21E+00
1.02E+03	2.21E+00
1.02E+03	2.20E+00
1.02E+03	2.19E+00
1.02E+03	2.19E+00
1.02E+03	2.19E+00
1.02E+03	2.19E+00
1.02E+03	2.19E+00
1.02E+03	2.20E+00
1.02E+03	2.20E+00
1.02E+03	2.21E+00
1.02E+03	2.21E+00
1.02E+03	2.22E+00
1.02E+03	2.22E+00
1.02E+03	2.22E+00
1.02E+03	2.22E+00
1.02E+03	2.23E+00
1.02E+03	2.23E+00
1.02E+03	2.24E+00
1.02E+03	2.24E+00
1.02E+03	2.25E+00
1.03E+03	2.25E+00
1.03E+03	2.25E+00
1.03E+03	2.24E+00
1.03E+03	2.24E+00
1.03E+03	2.24E+00
1.03E+03	2.23E+00
1.03E+03	2.23E+00
1.03E+03	2.23E+00
1.03E+03	2.23E+00
1.03E+03	2.24E+00
1.03E+03	2.23E+00
1.03E+03	2.24E+00
1.03E+03	2.24E+00
1.03E+03	2.24E+00
1.03E+03	2.25E+00
1.03E+03	2.25E+00
1.03E+03	2.26E+00
1.03E+03	2.27E+00
1.03E+03	2.27E+00
1.03E+03	2.27E+00
1.04E+03	2.27E+00
1.04E+03	2.25E+00
1.04E+03	2.24E+00
1.04E+03	2.23E+00
1.04E+03	2.22E+00
1.04E+03	2.21E+00
1.04E+03	2.21E+00
1.04E+03	2.21E+00
1.04E+03	2.22E+00
1.04E+03	2.22E+00
1.04E+03	2.22E+00
1.04E+03	2.22E+00
1.04E+03	2.21E+00
1.04E+03	2.20E+00
1.04E+03	2.19E+00
1.04E+03	2.18E+00
1.04E+03	2.18E+00
1.04E+03	2.19E+00
1.04E+03	2.20E+00
1.04E+03	2.22E+00
1.04E+03	2.23E+00
1.05E+03	2.24E+00
1.05E+03	2.25E+00
1.05E+03	2.24E+00
1.05E+03	2.24E+00
1.05E+03	2.23E+00
1.05E+03	2.22E+00
1.05E+03	2.21E+00
1.05E+03	2.20E+00
1.05E+03	2.19E+00
1.05E+03	2.18E+00
1.05E+03	2.17E+00
1.05E+03	2.17E+00
1.05E+03	2.16E+00
1.05E+03	2.17E+00
1.05E+03	2.17E+00
1.05E+03	2.17E+00
1.05E+03	2.18E+00
1.05E+03	2.18E+00
1.05E+03	2.19E+00
1.05E+03	2.19E+00
1.05E+03	2.20E+00
1.06E+03	2.20E+00
1.06E+03	2.21E+00
1.06E+03	2.21E+00
1.06E+03	2.21E+00
1.06E+03	2.20E+00
1.06E+03	2.20E+00
1.06E+03	2.19E+00
1.06E+03	2.18E+00
1.06E+03	2.17E+00
1.06E+03	2.16E+00
1.06E+03	2.16E+00
1.06E+03	2.16E+00
1.06E+03	2.15E+00
1.06E+03	2.15E+00
1.06E+03	2.16E+00
1.06E+03	2.16E+00
1.06E+03	2.16E+00
1.06E+03	2.16E+00
1.06E+03	2.17E+00
1.06E+03	2.17E+00
1.07E+03	2.18E+00
1.07E+03	2.18E+00
1.07E+03	2.18E+00
1.07E+03	2.18E+00
1.07E+03	2.18E+00
1.07E+03	2.18E+00
1.07E+03	2.18E+00
1.07E+03	2.18E+00
1.07E+03	2.18E+00
1.07E+03	2.18E+00
1.07E+03	2.18E+00
1.07E+03	2.19E+00
1.07E+03	2.18E+00
1.07E+03	2.18E+00
1.07E+03	2.17E+00
1.07E+03	2.15E+00
1.07E+03	2.14E+00
1.07E+03	2.13E+00
1.07E+03	2.12E+00
1.07E+03	2.12E+00
1.07E+03	2.13E+00
1.08E+03	2.14E+00
1.08E+03	2.16E+00
1.08E+03	2.17E+00
1.08E+03	2.17E+00
1.08E+03	2.17E+00
1.08E+03	2.17E+00
1.08E+03	2.17E+00
1.08E+03	2.16E+00
1.08E+03	2.16E+00
1.08E+03	2.15E+00
1.08E+03	2.14E+00
1.08E+03	2.14E+00
1.08E+03	2.14E+00
1.08E+03	2.14E+00
1.08E+03	2.14E+00
1.08E+03	2.14E+00
1.08E+03	2.15E+00
1.08E+03	2.15E+00
1.08E+03	2.15E+00
1.08E+03	2.15E+00
1.08E+03	2.15E+00
1.09E+03	2.14E+00
1.09E+03	2.14E+00
1.09E+03	2.14E+00
1.09E+03	2.14E+00
1.09E+03	2.14E+00
1.09E+03	2.14E+00
1.09E+03	2.15E+00
1.09E+03	2.15E+00
1.09E+03	2.15E+00
1.09E+03	2.15E+00
1.09E+03	2.15E+00
1.09E+03	2.14E+00
1.09E+03	2.14E+00
1.09E+03	2.14E+00
1.09E+03	2.14E+00
1.09E+03	2.15E+00
1.09E+03	2.15E+00
1.09E+03	2.17E+00
1.09E+03	2.18E+00
1.09E+03	2.18E+00
1.09E+03	2.19E+00
1.10E+03	2.19E+00
1.10E+03	2.19E+00
1.10E+03	2.18E+00
1.10E+03	2.18E+00
1.10E+03	2.17E+00
1.10E+03	2.17E+00
1.10E+03	2.17E+00
1.10E+03	2.17E+00
1.10E+03	2.17E+00
1.10E+03	2.18E+00
1.10E+03	2.19E+00
1.10E+03	2.20E+00
1.10E+03	2.21E+00
1.10E+03	2.22E+00
1.10E+03	2.22E+00
1.10E+03	2.22E+00
1.10E+03	2.22E+00
1.10E+03	2.22E+00
1.10E+03	2.21E+00
1.10E+03	2.20E+00
1.11E+03	2.19E+00
1.11E+03	2.18E+00
1.11E+03	2.17E+00
1.11E+03	2.17E+00
1.11E+03	2.18E+00
1.11E+03	2.19E+00
1.11E+03	2.20E+00
1.11E+03	2.21E+00
1.11E+03	2.22E+00
1.11E+03	2.24E+00
1.11E+03	2.24E+00
1.11E+03	2.25E+00
1.11E+03	2.25E+00
1.11E+03	2.25E+00
1.11E+03	2.25E+00
1.11E+03	2.25E+00
1.11E+03	2.25E+00
1.11E+03	2.25E+00
1.11E+03	2.26E+00
1.11E+03	2.26E+00
1.11E+03	2.27E+00
1.12E+03	2.27E+00
1.12E+03	2.28E+00
1.12E+03	2.29E+00
1.12E+03	2.29E+00
1.12E+03	2.30E+00
1.12E+03	2.30E+00
1.12E+03	2.31E+00
1.12E+03	2.31E+00
1.12E+03	2.31E+00
1.12E+03	2.32E+00
1.12E+03	2.32E+00
1.12E+03	2.32E+00
1.12E+03	2.32E+00
1.12E+03	2.32E+00
1.12E+03	2.31E+00
1.12E+03	2.31E+00
1.12E+03	2.30E+00
1.12E+03	2.30E+00
1.12E+03	2.30E+00
1.12E+03	2.30E+00
1.12E+03	2.30E+00
1.13E+03	2.30E+00
1.13E+03	2.30E+00
1.13E+03	2.29E+00
1.13E+03	2.29E+00
1.13E+03	2.29E+00
1.13E+03	2.28E+00
1.13E+03	2.28E+00
1.13E+03	2.28E+00
1.13E+03	2.28E+00
1.13E+03	2.28E+00
1.13E+03	2.29E+00
1.13E+03	2.29E+00
1.13E+03	2.29E+00
1.13E+03	2.29E+00
1.13E+03	2.30E+00
1.13E+03	2.30E+00
1.13E+03	2.31E+00
1.13E+03	2.31E+00
1.13E+03	2.31E+00
1.13E+03	2.30E+00
1.13E+03	2.29E+00
1.14E+03	2.28E+00
1.14E+03	2.27E+00
1.14E+03	2.26E+00
1.14E+03	2.25E+00
1.14E+03	2.25E+00
1.14E+03	2.25E+00
1.14E+03	2.25E+00
1.14E+03	2.26E+00
1.14E+03	2.26E+00
1.14E+03	2.27E+00
1.14E+03	2.27E+00
1.14E+03	2.27E+00
1.14E+03	2.28E+00
1.14E+03	2.28E+00
1.14E+03	2.28E+00
1.14E+03	2.28E+00
1.14E+03	2.28E+00
1.14E+03	2.28E+00
1.14E+03	2.28E+00
1.14E+03	2.27E+00
1.15E+03	2.27E+00
1.15E+03	2.26E+00
1.15E+03	2.26E+00
1.15E+03	2.25E+00
1.15E+03	2.25E+00
1.15E+03	2.25E+00
1.15E+03	2.24E+00
1.15E+03	2.24E+00
1.15E+03	2.24E+00
1.15E+03	2.24E+00
1.15E+03	2.24E+00
1.15E+03	2.24E+00
1.15E+03	2.25E+00
1.15E+03	2.26E+00
1.15E+03	2.27E+00
1.15E+03	2.28E+00
1.15E+03	2.29E+00
1.15E+03	2.30E+00
1.15E+03	2.30E+00
1.15E+03	2.30E+00
1.15E+03	2.29E+00
1.16E+03	2.28E+00
1.16E+03	2.28E+00
1.16E+03	2.27E+00
1.16E+03	2.27E+00
1.16E+03	2.27E+00
1.16E+03	2.27E+00
1.16E+03	2.27E+00
1.16E+03	2.26E+00
1.16E+03	2.26E+00
1.16E+03	2.26E+00
1.16E+03	2.25E+00
1.16E+03	2.25E+00
1.16E+03	2.25E+00
1.16E+03	2.25E+00
1.16E+03	2.25E+00
1.16E+03	2.25E+00
1.16E+03	2.26E+00
1.16E+03	2.26E+00
1.16E+03	2.27E+00
1.16E+03	2.28E+00
1.16E+03	2.28E+00
1.17E+03	2.29E+00
1.17E+03	2.29E+00
1.17E+03	2.28E+00
1.17E+03	2.28E+00
1.17E+03	2.27E+00
1.17E+03	2.27E+00
1.17E+03	2.26E+00
1.17E+03	2.25E+00
1.17E+03	2.25E+00
1.17E+03	2.25E+00
1.17E+03	2.25E+00
1.17E+03	2.25E+00
1.17E+03	2.25E+00
1.17E+03	2.25E+00
1.17E+03	2.26E+00
1.17E+03	2.26E+00
1.17E+03	2.26E+00
1.17E+03	2.26E+00
1.17E+03	2.26E+00
1.17E+03	2.26E+00
1.17E+03	2.25E+00
1.18E+03	2.25E+00
1.18E+03	2.25E+00
1.18E+03	2.24E+00
1.18E+03	2.24E+00
1.18E+03	2.23E+00
1.18E+03	2.23E+00
1.18E+03	2.23E+00
1.18E+03	2.24E+00
1.18E+03	2.24E+00
1.18E+03	2.25E+00
1.18E+03	2.26E+00
1.18E+03	2.27E+00
1.18E+03	2.27E+00
1.18E+03	2.28E+00
1.18E+03	2.28E+00
1.18E+03	2.28E+00
1.18E+03	2.29E+00
1.18E+03	2.28E+00
1.18E+03	2.28E+00
1.18E+03	2.28E+00
1.19E+03	2.27E+00
1.19E+03	2.26E+00
1.19E+03	2.26E+00
1.19E+03	2.25E+00
1.19E+03	2.26E+00
1.19E+03	2.26E+00
1.19E+03	2.27E+00
1.19E+03	2.28E+00
1.19E+03	2.29E+00
1.19E+03	2.29E+00
1.19E+03	2.29E+00
1.19E+03	2.29E+00
1.19E+03	2.28E+00
1.19E+03	2.27E+00
1.19E+03	2.26E+00
1.19E+03	2.25E+00
1.19E+03	2.25E+00
1.19E+03	2.24E+00
1.19E+03	2.24E+00
1.19E+03	2.24E+00
1.19E+03	2.24E+00
1.20E+03	2.24E+00
1.20E+03	2.24E+00
1.20E+03	2.24E+00
1.20E+03	2.25E+00
1.20E+03	2.26E+00
1.20E+03	2.26E+00
1.20E+03	2.27E+00
1.20E+03	2.27E+00
1.20E+03	2.27E+00
1.20E+03	2.26E+00
1.20E+03	2.26E+00
1.20E+03	2.26E+00
1.20E+03	2.26E+00
1.20E+03	2.26E+00
1.20E+03	2.26E+00
1.20E+03	2.27E+00
1.20E+03	2.27E+00
1.20E+03	2.27E+00
1.20E+03	2.27E+00
1.20E+03	2.26E+00
1.20E+03	2.26E+00
1.21E+03	2.25E+00
1.21E+03	2.24E+00
1.21E+03	2.23E+00
1.21E+03	2.22E+00
1.21E+03	2.22E+00
1.21E+03	2.22E+00
1.21E+03	2.22E+00
1.21E+03	2.22E+00
1.21E+03	2.23E+00
1.21E+03	2.23E+00
1.21E+03	2.24E+00
1.21E+03	2.24E+00
1.21E+03	2.24E+00
1.21E+03	2.24E+00
1.21E+03	2.24E+00
1.21E+03	2.25E+00
1.21E+03	2.26E+00
1.21E+03	2.27E+00
1.21E+03	2.28E+00
1.21E+03	2.29E+00
1.21E+03	2.29E+00
1.22E+03	2.29E+00
1.22E+03	2.29E+00
1.22E+03	2.29E+00
1.22E+03	2.29E+00
1.22E+03	2.28E+00
1.22E+03	2.28E+00
1.22E+03	2.28E+00
1.22E+03	2.27E+00
1.22E+03	2.27E+00
1.22E+03	2.26E+00
1.22E+03	2.26E+00
1.22E+03	2.26E+00
1.22E+03	2.26E+00
1.22E+03	2.26E+00
1.22E+03	2.26E+00
1.22E+03	2.26E+00
1.22E+03	2.25E+00
1.22E+03	2.25E+00
1.22E+03	2.24E+00
1.22E+03	2.24E+00
1.23E+03	2.23E+00
1.23E+03	2.23E+00
1.23E+03	2.22E+00
1.23E+03	2.22E+00
1.23E+03	2.22E+00
1.23E+03	2.21E+00
1.23E+03	2.21E+00
1.23E+03	2.20E+00
1.23E+03	2.20E+00
1.23E+03	2.20E+00
1.23E+03	2.20E+00
1.23E+03	2.21E+00
1.23E+03	2.21E+00
1.23E+03	2.21E+00
1.23E+03	2.21E+00
1.23E+03	2.21E+00
1.23E+03	2.22E+00
1.23E+03	2.22E+00
1.23E+03	2.22E+00
1.23E+03	2.23E+00
1.23E+03	2.23E+00
1.24E+03	2.22E+00
1.24E+03	2.22E+00
1.24E+03	2.22E+00
1.24E+03	2.21E+00
1.24E+03	2.21E+00
1.24E+03	2.21E+00
1.24E+03	2.22E+00
1.24E+03	2.22E+00
1.24E+03	2.22E+00
1.24E+03	2.23E+00
1.24E+03	2.23E+00
1.24E+03	2.24E+00
1.24E+03	2.24E+00
1.24E+03	2.25E+00
1.24E+03	2.26E+00
1.24E+03	2.26E+00
1.24E+03	2.26E+00
1.24E+03	2.27E+00
1.24E+03	2.27E+00
1.24E+03	2.27E+00
1.24E+03	2.27E+00
1.25E+03	2.28E+00
1.25E+03	2.28E+00
1.25E+03	2.28E+00
1.25E+03	2.28E+00
1.25E+03	2.28E+00
1.25E+03	2.28E+00
1.25E+03	2.28E+00
1.25E+03	2.27E+00
1.25E+03	2.27E+00
1.25E+03	2.26E+00
1.25E+03	2.26E+00
1.25E+03	2.25E+00
1.25E+03	2.25E+00
1.25E+03	2.25E+00
1.25E+03	2.25E+00
1.25E+03	2.25E+00
1.25E+03	2.25E+00
1.25E+03	2.26E+00
1.25E+03	2.26E+00
1.25E+03	2.26E+00
1.25E+03	2.26E+00
1.26E+03	2.25E+00
1.26E+03	2.25E+00
1.26E+03	2.25E+00
1.26E+03	2.26E+00
1.26E+03	2.26E+00
1.26E+03	2.26E+00
1.26E+03	2.26E+00
1.26E+03	2.27E+00
1.26E+03	2.27E+00
1.26E+03	2.27E+00
1.26E+03	2.27E+00
1.26E+03	2.27E+00
1.26E+03	2.26E+00
1.26E+03	2.27E+00
1.26E+03	2.27E+00
1.26E+03	2.27E+00
1.26E+03	2.27E+00
1.26E+03	2.27E+00
1.26E+03	2.27E+00
1.26E+03	2.27E+00
1.27E+03	2.27E+00
1.27E+03	2.27E+00
1.27E+03	2.27E+00
1.27E+03	2.27E+00
1.27E+03	2.27E+00
1.27E+03	2.27E+00
1.27E+03	2.27E+00
1.27E+03	2.27E+00
1.27E+03	2.27E+00
1.27E+03	2.27E+00
1.27E+03	2.28E+00
1.27E+03	2.28E+00
1.27E+03	2.29E+00
1.27E+03	2.30E+00
1.27E+03	2.31E+00
1.27E+03	2.32E+00
1.27E+03	2.33E+00
1.27E+03	2.33E+00
1.27E+03	2.33E+00
1.27E+03	2.33E+00
1.27E+03	2.33E+00
1.28E+03	2.33E+00
1.28E+03	2.32E+00
1.28E+03	2.32E+00
1.28E+03	2.32E+00
1.28E+03	2.32E+00
1.28E+03	2.31E+00
1.28E+03	2.31E+00
1.28E+03	2.30E+00
1.28E+03	2.29E+00
1.28E+03	2.29E+00
1.28E+03	2.28E+00
1.28E+03	2.28E+00
1.28E+03	2.27E+00
1.28E+03	2.28E+00
1.28E+03	2.28E+00
1.28E+03	2.29E+00
1.28E+03	2.29E+00
1.28E+03	2.30E+00
1.28E+03	2.31E+00
1.28E+03	2.31E+00
1.28E+03	2.31E+00
1.29E+03	2.30E+00
1.29E+03	2.30E+00
1.29E+03	2.30E+00
1.29E+03	2.30E+00
1.29E+03	2.30E+00
1.29E+03	2.30E+00
1.29E+03	2.31E+00
1.29E+03	2.31E+00
1.29E+03	2.32E+00
1.29E+03	2.32E+00
1.29E+03	2.32E+00
1.29E+03	2.32E+00
1.29E+03	2.31E+00
1.29E+03	2.31E+00
1.29E+03	2.31E+00
1.29E+03	2.31E+00
1.29E+03	2.31E+00
1.29E+03	2.31E+00
1.29E+03	2.32E+00
1.29E+03	2.32E+00
1.29E+03	2.32E+00
1.30E+03	2.33E+00
1.30E+03	2.33E+00
1.30E+03	2.34E+00
1.30E+03	2.34E+00
1.30E+03	2.34E+00
1.30E+03	2.34E+00
1.30E+03	2.34E+00
1.30E+03	2.34E+00
1.30E+03	2.34E+00
1.30E+03	2.35E+00
1.30E+03	2.36E+00
1.30E+03	2.37E+00
1.30E+03	2.38E+00
1.30E+03	2.38E+00
1.30E+03	2.38E+00
1.30E+03	2.38E+00
1.30E+03	2.38E+00
1.30E+03	2.37E+00
1.30E+03	2.36E+00
1.30E+03	2.36E+00
1.31E+03	2.36E+00
1.31E+03	2.36E+00
1.31E+03	2.36E+00
1.31E+03	2.36E+00
1.31E+03	2.37E+00
1.31E+03	2.37E+00
1.31E+03	2.36E+00
1.31E+03	2.36E+00
1.31E+03	2.35E+00
1.31E+03	2.35E+00
1.31E+03	2.34E+00
1.31E+03	2.34E+00
1.31E+03	2.34E+00
1.31E+03	2.33E+00
1.31E+03	2.33E+00
1.31E+03	2.33E+00
1.31E+03	2.33E+00
1.31E+03	2.33E+00
1.31E+03	2.32E+00
1.31E+03	2.32E+00
1.31E+03	2.31E+00
1.32E+03	2.31E+00
1.32E+03	2.31E+00
1.32E+03	2.31E+00
1.32E+03	2.31E+00
1.32E+03	2.32E+00
1.32E+03	2.32E+00
1.32E+03	2.33E+00
1.32E+03	2.33E+00
1.32E+03	2.33E+00
1.32E+03	2.34E+00
1.32E+03	2.34E+00
1.32E+03	2.35E+00
1.32E+03	2.35E+00
1.32E+03	2.36E+00
1.32E+03	2.37E+00
1.32E+03	2.37E+00
1.32E+03	2.38E+00
1.32E+03	2.38E+00
1.32E+03	2.38E+00
1.32E+03	2.37E+00
1.32E+03	2.37E+00
1.33E+03	2.36E+00
1.33E+03	2.36E+00
1.33E+03	2.35E+00
1.33E+03	2.35E+00
1.33E+03	2.34E+00
1.33E+03	2.34E+00
1.33E+03	2.34E+00
1.33E+03	2.34E+00
1.33E+03	2.34E+00
1.33E+03	2.35E+00
1.33E+03	2.35E+00
1.33E+03	2.34E+00
1.33E+03	2.34E+00
1.33E+03	2.34E+00
1.33E+03	2.34E+00
1.33E+03	2.34E+00
1.33E+03	2.34E+00
1.33E+03	2.35E+00
1.33E+03	2.35E+00
1.33E+03	2.35E+00
1.34E+03	2.35E+00
1.34E+03	2.34E+00
1.34E+03	2.33E+00
1.34E+03	2.33E+00
1.34E+03	2.32E+00
1.34E+03	2.31E+00
1.34E+03	2.31E+00
1.34E+03	2.30E+00
1.34E+03	2.30E+00
1.34E+03	2.30E+00
1.34E+03	2.30E+00
1.34E+03	2.31E+00
1.34E+03	2.31E+00
1.34E+03	2.32E+00
1.34E+03	2.32E+00
1.34E+03	2.33E+00
1.34E+03	2.34E+00
1.34E+03	2.34E+00
1.34E+03	2.34E+00
1.34E+03	2.34E+00
1.34E+03	2.33E+00
1.35E+03	2.33E+00
1.35E+03	2.32E+00
1.35E+03	2.32E+00
1.35E+03	2.31E+00
1.35E+03	2.31E+00
1.35E+03	2.31E+00
1.35E+03	2.31E+00
1.35E+03	2.31E+00
1.35E+03	2.31E+00
1.35E+03	2.31E+00
1.35E+03	2.31E+00
1.35E+03	2.31E+00
1.35E+03	2.30E+00
1.35E+03	2.30E+00
1.35E+03	2.29E+00
1.35E+03	2.29E+00
1.35E+03	2.29E+00
1.35E+03	2.30E+00
1.35E+03	2.30E+00
1.35E+03	2.30E+00
1.35E+03	2.30E+00
1.36E+03	2.30E+00
1.36E+03	2.30E+00
1.36E+03	2.31E+00
1.36E+03	2.31E+00
1.36E+03	2.31E+00
1.36E+03	2.31E+00
1.36E+03	2.31E+00
1.36E+03	2.31E+00
1.36E+03	2.31E+00
1.36E+03	2.30E+00
1.36E+03	2.30E+00
1.36E+03	2.29E+00
1.36E+03	2.29E+00
1.36E+03	2.29E+00
1.36E+03	2.30E+00
1.36E+03	2.30E+00
1.36E+03	2.31E+00
1.36E+03	2.32E+00
1.36E+03	2.32E+00
1.36E+03	2.32E+00
1.36E+03	2.31E+00
1.37E+03	2.31E+00
1.37E+03	2.30E+00
1.37E+03	2.29E+00
1.37E+03	2.29E+00
1.37E+03	2.29E+00
1.37E+03	2.29E+00
1.37E+03	2.29E+00
1.37E+03	2.29E+00
1.37E+03	2.28E+00
1.37E+03	2.28E+00
1.37E+03	2.28E+00
1.37E+03	2.28E+00
1.37E+03	2.28E+00
1.37E+03	2.28E+00
1.37E+03	2.29E+00
1.37E+03	2.29E+00
1.37E+03	2.29E+00
1.37E+03	2.28E+00
1.37E+03	2.28E+00
1.37E+03	2.28E+00
1.38E+03	2.28E+00
1.38E+03	2.28E+00
1.38E+03	2.28E+00
1.38E+03	2.28E+00
1.38E+03	2.29E+00
1.38E+03	2.29E+00
1.38E+03	2.29E+00
1.38E+03	2.29E+00
1.38E+03	2.30E+00
1.38E+03	2.30E+00
1.38E+03	2.30E+00
1.38E+03	2.30E+00
1.38E+03	2.30E+00
1.38E+03	2.30E+00
1.38E+03	2.30E+00
1.38E+03	2.30E+00
1.38E+03	2.30E+00
1.38E+03	2.30E+00
1.38E+03	2.31E+00
1.38E+03	2.31E+00
1.38E+03	2.32E+00
1.39E+03	2.32E+00
1.39E+03	2.33E+00
1.39E+03	2.33E+00
1.39E+03	2.32E+00
1.39E+03	2.32E+00
1.39E+03	2.31E+00
1.39E+03	2.31E+00
1.39E+03	2.30E+00
1.39E+03	2.30E+00
1.39E+03	2.30E+00
1.39E+03	2.30E+00
1.39E+03	2.31E+00
1.39E+03	2.32E+00
1.39E+03	2.32E+00
1.39E+03	2.33E+00
1.39E+03	2.33E+00
1.39E+03	2.33E+00
1.39E+03	2.33E+00
1.39E+03	2.33E+00
1.39E+03	2.33E+00
1.39E+03	2.33E+00
1.40E+03	2.33E+00
1.40E+03	2.32E+00
1.40E+03	2.32E+00
1.40E+03	2.31E+00
1.40E+03	2.31E+00
1.40E+03	2.31E+00
1.40E+03	2.32E+00
1.40E+03	2.32E+00
1.40E+03	2.32E+00
1.40E+03	2.32E+00
1.40E+03	2.32E+00
1.40E+03	2.32E+00
1.40E+03	2.31E+00
1.40E+03	2.31E+00
1.40E+03	2.32E+00
1.40E+03	2.32E+00
1.40E+03	2.33E+00
1.40E+03	2.33E+00
1.40E+03	2.33E+00
1.40E+03	2.33E+00
1.40E+03	2.32E+00
1.41E+03	2.31E+00
1.41E+03	2.30E+00
1.41E+03	2.30E+00
1.41E+03	2.30E+00
1.41E+03	2.30E+00
1.41E+03	2.31E+00
1.41E+03	2.32E+00
1.41E+03	2.33E+00
1.41E+03	2.34E+00
1.41E+03	2.35E+00
1.41E+03	2.36E+00
1.41E+03	2.37E+00
1.41E+03	2.37E+00
1.41E+03	2.38E+00
1.41E+03	2.38E+00
1.41E+03	2.37E+00
1.41E+03	2.37E+00
1.41E+03	2.37E+00
1.41E+03	2.37E+00
1.41E+03	2.37E+00
1.42E+03	2.37E+00
1.42E+03	2.38E+00
1.42E+03	2.38E+00
1.42E+03	2.39E+00
1.42E+03	2.39E+00
1.42E+03	2.40E+00
1.42E+03	2.41E+00
1.42E+03	2.42E+00
1.42E+03	2.42E+00
1.42E+03	2.43E+00
1.42E+03	2.44E+00
1.42E+03	2.45E+00
1.42E+03	2.45E+00
1.42E+03	2.46E+00
1.42E+03	2.47E+00
1.42E+03	2.47E+00
1.42E+03	2.48E+00
1.42E+03	2.49E+00
1.42E+03	2.49E+00
1.42E+03	2.48E+00
1.42E+03	2.48E+00
1.43E+03	2.47E+00
1.43E+03	2.46E+00
1.43E+03	2.46E+00
1.43E+03	2.46E+00
1.43E+03	2.46E+00
1.43E+03	2.46E+00
1.43E+03	2.45E+00
1.43E+03	2.44E+00
1.43E+03	2.43E+00
1.43E+03	2.42E+00
1.43E+03	2.42E+00
1.43E+03	2.41E+00
1.43E+03	2.41E+00
1.43E+03	2.41E+00
1.43E+03	2.41E+00
1.43E+03	2.41E+00
1.43E+03	2.41E+00
1.43E+03	2.41E+00
1.43E+03	2.41E+00
1.43E+03	2.41E+00
1.43E+03	2.42E+00
1.44E+03	2.42E+00
1.44E+03	2.41E+00
1.44E+03	2.41E+00
1.44E+03	2.41E+00
1.44E+03	2.40E+00
1.44E+03	2.40E+00
1.44E+03	2.39E+00
1.44E+03	2.39E+00
1.44E+03	2.39E+00
1.44E+03	2.39E+00
1.44E+03	2.39E+00
1.44E+03	2.39E+00
1.44E+03	2.39E+00
1.44E+03	2.39E+00
1.44E+03	2.39E+00
1.44E+03	2.40E+00
1.44E+03	2.40E+00
1.44E+03	2.40E+00
1.44E+03	2.40E+00
1.44E+03	2.40E+00
1.44E+03	2.39E+00
1.45E+03	2.39E+00
1.45E+03	2.38E+00
1.45E+03	2.37E+00
1.45E+03	2.36E+00
1.45E+03	2.35E+00
1.45E+03	2.35E+00
1.45E+03	2.34E+00
1.45E+03	2.34E+00
1.45E+03	2.35E+00
1.45E+03	2.35E+00
1.45E+03	2.36E+00
1.45E+03	2.37E+00
1.45E+03	2.38E+00
1.45E+03	2.39E+00
1.45E+03	2.39E+00
1.45E+03	2.39E+00
1.45E+03	2.39E+00
1.45E+03	2.39E+00
1.45E+03	2.38E+00
1.45E+03	2.38E+00
1.46E+03	2.38E+00
1.46E+03	2.38E+00
1.46E+03	2.38E+00
1.46E+03	2.38E+00
1.46E+03	2.38E+00
1.46E+03	2.38E+00
1.46E+03	2.39E+00
1.46E+03	2.39E+00
1.46E+03	2.39E+00
1.46E+03	2.39E+00
1.46E+03	2.40E+00
1.46E+03	2.40E+00
1.46E+03	2.40E+00
1.46E+03	2.41E+00
1.46E+03	2.41E+00
1.46E+03	2.42E+00
1.46E+03	2.42E+00
1.46E+03	2.43E+00
1.46E+03	2.43E+00
1.46E+03	2.43E+00
1.46E+03	2.43E+00
1.47E+03	2.43E+00
1.47E+03	2.43E+00
1.47E+03	2.44E+00
1.47E+03	2.44E+00
1.47E+03	2.45E+00
1.47E+03	2.47E+00
1.47E+03	2.49E+00
1.47E+03	2.51E+00
1.47E+03	2.54E+00
1.47E+03	2.55E+00
1.47E+03	2.57E+00
1.47E+03	2.57E+00
1.47E+03	2.57E+00
1.47E+03	2.56E+00
1.47E+03	2.56E+00
1.47E+03	2.55E+00
1.47E+03	2.55E+00
1.47E+03	2.54E+00
1.47E+03	2.53E+00
1.47E+03	2.52E+00
1.47E+03	2.50E+00
1.48E+03	2.47E+00
1.48E+03	2.45E+00
1.48E+03	2.43E+00
1.48E+03	2.42E+00
1.48E+03	2.41E+00
1.48E+03	2.40E+00
1.48E+03	2.40E+00
1.48E+03	2.40E+00
1.48E+03	2.39E+00
1.48E+03	2.39E+00
1.48E+03	2.39E+00
1.48E+03	2.38E+00
1.48E+03	2.38E+00
1.48E+03	2.38E+00
1.48E+03	2.38E+00
1.48E+03	2.39E+00
1.48E+03	2.39E+00
1.48E+03	2.40E+00
1.48E+03	2.41E+00
1.48E+03	2.41E+00
1.48E+03	2.41E+00
1.49E+03	2.41E+00
1.49E+03	2.41E+00
1.49E+03	2.40E+00
1.49E+03	2.39E+00
1.49E+03	2.38E+00
1.49E+03	2.37E+00
1.49E+03	2.36E+00
1.49E+03	2.36E+00
1.49E+03	2.35E+00
1.49E+03	2.34E+00
1.49E+03	2.34E+00
1.49E+03	2.34E+00
1.49E+03	2.34E+00
1.49E+03	2.34E+00
1.49E+03	2.34E+00
1.49E+03	2.35E+00
1.49E+03	2.35E+00
1.49E+03	2.35E+00
1.49E+03	2.35E+00
1.49E+03	2.35E+00
1.50E+03	2.35E+00
1.50E+03	2.34E+00
1.50E+03	2.34E+00
1.50E+03	2.33E+00
1.50E+03	2.32E+00
1.50E+03	2.31E+00
1.50E+03	2.31E+00
1.50E+03	2.30E+00
1.50E+03	2.29E+00
1.50E+03	2.29E+00
1.50E+03	2.29E+00
1.50E+03	2.29E+00
1.50E+03	2.29E+00
1.50E+03	2.29E+00
1.50E+03	2.30E+00
1.50E+03	2.30E+00
1.50E+03	2.30E+00
1.50E+03	2.31E+00
1.50E+03	2.31E+00
1.50E+03	2.31E+00
1.50E+03	2.32E+00
1.51E+03	2.32E+00
1.51E+03	2.31E+00
1.51E+03	2.31E+00
1.51E+03	2.31E+00
1.51E+03	2.31E+00
1.51E+03	2.31E+00
1.51E+03	2.32E+00
1.51E+03	2.32E+00
1.51E+03	2.33E+00
1.51E+03	2.33E+00
1.51E+03	2.33E+00
1.51E+03	2.32E+00
1.51E+03	2.31E+00
1.51E+03	2.30E+00
1.51E+03	2.29E+00
1.51E+03	2.29E+00
1.51E+03	2.29E+00
1.51E+03	2.29E+00
1.51E+03	2.29E+00
1.51E+03	2.29E+00
1.51E+03	2.29E+00
1.52E+03	2.29E+00
1.52E+03	2.29E+00
1.52E+03	2.29E+00
1.52E+03	2.28E+00
1.52E+03	2.28E+00
1.52E+03	2.28E+00
1.52E+03	2.28E+00
1.52E+03	2.28E+00
1.52E+03	2.28E+00
1.52E+03	2.29E+00
1.52E+03	2.29E+00
1.52E+03	2.29E+00
1.52E+03	2.28E+00
1.52E+03	2.28E+00
1.52E+03	2.29E+00
1.52E+03	2.29E+00
1.52E+03	2.29E+00
1.52E+03	2.29E+00
1.52E+03	2.29E+00
1.52E+03	2.29E+00
1.52E+03	2.29E+00
1.53E+03	2.29E+00
1.53E+03	2.29E+00
1.53E+03	2.29E+00
1.53E+03	2.29E+00
1.53E+03	2.29E+00
1.53E+03	2.29E+00
1.53E+03	2.28E+00
1.53E+03	2.28E+00
1.53E+03	2.27E+00
1.53E+03	2.26E+00
1.53E+03	2.26E+00
1.53E+03	2.26E+00
1.53E+03	2.27E+00
1.53E+03	2.27E+00
1.53E+03	2.28E+00
1.53E+03	2.28E+00
1.53E+03	2.28E+00
1.53E+03	2.29E+00
1.53E+03	2.29E+00
1.53E+03	2.30E+00
1.54E+03	2.30E+00
1.54E+03	2.30E+00
1.54E+03	2.31E+00
1.54E+03	2.31E+00
1.54E+03	2.31E+00
1.54E+03	2.31E+00
1.54E+03	2.30E+00
1.54E+03	2.29E+00
1.54E+03	2.29E+00
1.54E+03	2.28E+00
1.54E+03	2.28E+00
1.54E+03	2.28E+00
1.54E+03	2.28E+00
1.54E+03	2.28E+00
1.54E+03	2.29E+00
1.54E+03	2.29E+00
1.54E+03	2.30E+00
1.54E+03	2.30E+00
1.54E+03	2.30E+00
1.54E+03	2.30E+00
1.54E+03	2.30E+00
1.55E+03	2.29E+00
1.55E+03	2.29E+00
1.55E+03	2.29E+00
1.55E+03	2.28E+00
1.55E+03	2.29E+00
1.55E+03	2.29E+00
1.55E+03	2.29E+00
1.55E+03	2.30E+00
1.55E+03	2.30E+00
1.55E+03	2.30E+00
1.55E+03	2.30E+00
1.55E+03	2.30E+00
1.55E+03	2.29E+00
1.55E+03	2.29E+00
1.55E+03	2.28E+00
1.55E+03	2.28E+00
1.55E+03	2.28E+00
1.55E+03	2.28E+00
1.55E+03	2.28E+00
1.55E+03	2.29E+00
1.55E+03	2.29E+00
1.56E+03	2.29E+00
1.56E+03	2.29E+00
1.56E+03	2.29E+00
1.56E+03	2.29E+00
1.56E+03	2.29E+00
1.56E+03	2.29E+00
1.56E+03	2.29E+00
1.56E+03	2.29E+00
1.56E+03	2.29E+00
1.56E+03	2.29E+00
1.56E+03	2.30E+00
1.56E+03	2.30E+00
1.56E+03	2.30E+00
1.56E+03	2.30E+00
1.56E+03	2.30E+00
1.56E+03	2.30E+00
1.56E+03	2.30E+00
1.56E+03	2.30E+00
1.56E+03	2.29E+00
1.56E+03	2.29E+00
1.56E+03	2.30E+00
1.57E+03	2.30E+00
1.57E+03	2.30E+00
1.57E+03	2.30E+00
1.57E+03	2.30E+00
1.57E+03	2.31E+00
1.57E+03	2.31E+00
1.57E+03	2.31E+00
1.57E+03	2.31E+00
1.57E+03	2.31E+00
1.57E+03	2.31E+00
1.57E+03	2.31E+00
1.57E+03	2.31E+00
1.57E+03	2.31E+00
1.57E+03	2.31E+00
1.57E+03	2.31E+00
1.57E+03	2.31E+00
1.57E+03	2.31E+00
1.57E+03	2.31E+00
1.57E+03	2.31E+00
1.57E+03	2.30E+00
1.58E+03	2.30E+00
1.58E+03	2.30E+00
1.58E+03	2.30E+00
1.58E+03	2.30E+00
1.58E+03	2.31E+00
1.58E+03	2.32E+00
1.58E+03	2.32E+00
1.58E+03	2.33E+00
1.58E+03	2.33E+00
1.58E+03	2.33E+00
1.58E+03	2.33E+00
1.58E+03	2.32E+00
1.58E+03	2.32E+00
1.58E+03	2.31E+00
1.58E+03	2.31E+00
1.58E+03	2.30E+00
1.58E+03	2.30E+00
1.58E+03	2.30E+00
1.58E+03	2.30E+00
1.58E+03	2.31E+00
1.58E+03	2.31E+00
1.59E+03	2.32E+00
1.59E+03	2.32E+00
1.59E+03	2.33E+00
1.59E+03	2.33E+00
1.59E+03	2.33E+00
1.59E+03	2.33E+00
1.59E+03	2.32E+00
1.59E+03	2.32E+00
1.59E+03	2.31E+00
1.59E+03	2.31E+00
1.59E+03	2.30E+00
1.59E+03	2.30E+00
1.59E+03	2.30E+00
1.59E+03	2.30E+00
1.59E+03	2.30E+00
1.59E+03	2.30E+00
1.59E+03	2.31E+00
1.59E+03	2.31E+00
1.59E+03	2.31E+00
1.59E+03	2.32E+00
1.59E+03	2.32E+00
1.60E+03	2.32E+00
1.60E+03	2.32E+00
1.60E+03	2.32E+00
1.60E+03	2.32E+00
1.60E+03	2.32E+00
1.60E+03	2.32E+00
1.60E+03	2.32E+00
1.60E+03	2.32E+00
1.60E+03	2.31E+00
1.60E+03	2.31E+00
1.60E+03	2.30E+00
1.60E+03	2.30E+00
1.60E+03	2.30E+00
1.60E+03	2.30E+00
1.60E+03	2.30E+00
1.60E+03	2.30E+00
1.60E+03	2.31E+00
1.60E+03	2.32E+00
1.60E+03	2.32E+00
1.60E+03	2.32E+00
1.60E+03	2.33E+00
1.61E+03	2.33E+00
1.61E+03	2.32E+00
1.61E+03	2.32E+00
1.61E+03	2.32E+00
1.61E+03	2.32E+00
1.61E+03	2.32E+00
1.61E+03	2.32E+00
1.61E+03	2.32E+00
1.61E+03	2.32E+00
1.61E+03	2.32E+00
1.61E+03	2.32E+00
1.61E+03	2.32E+00
1.61E+03	2.32E+00
1.61E+03	2.31E+00
1.61E+03	2.31E+00
1.61E+03	2.31E+00
1.61E+03	2.31E+00
1.61E+03	2.31E+00
[truncated: 4,950 more rows]
