# Supplementary material for: Every contact leaves a trace: Documenting contamination in lithic residue studies at the Middle Palaeolithic sites of Lusakert Cave 1 (Armenia) and Crvena Stijena (Montenegro)
Source: PLoS One. 2022 Apr 7;17(4):e0266362. doi: 10.1371/journal.pone.0266362 (PMC8989205; doi:10.1371/journal.pone.0266362)
Supplement: S1 File — (ZIP) [file pone.0266362.s001.zip › S7 Fig for Fig 8 - LKT1 f05_891_Spec_H.CSV]

6.499040e+002	2.299105e+000
6.503861e+002	2.302482e+000
6.508682e+002	2.306958e+000
6.513503e+002	2.312231e+000
6.518325e+002	2.317762e+000
6.523146e+002	2.322943e+000
6.527968e+002	2.327258e+000
6.532789e+002	2.330337e+000
6.537610e+002	2.331924e+000
6.542431e+002	2.331806e+000
6.547252e+002	2.329828e+000
6.552073e+002	2.326003e+000
6.556895e+002	2.320649e+000
6.561716e+002	2.314430e+000
6.566537e+002	2.308222e+000
6.571359e+002	2.302855e+000
6.576180e+002	2.298884e+000
6.581001e+002	2.296455e+000
6.585822e+002	2.295332e+000
6.590643e+002	2.295022e+000
6.595465e+002	2.294968e+000
6.600286e+002	2.294718e+000
6.605107e+002	2.294015e+000
6.609929e+002	2.292785e+000
6.614750e+002	2.291071e+000
6.619571e+002	2.288995e+000
6.624392e+002	2.286777e+000
6.629213e+002	2.284773e+000
6.634035e+002	2.283455e+000
6.638856e+002	2.283294e+000
6.643677e+002	2.284617e+000
6.648499e+002	2.287540e+000
6.653320e+002	2.292014e+000
6.658141e+002	2.297966e+000
6.662962e+002	2.305456e+000
6.667783e+002	2.314758e+000
6.672605e+002	2.326245e+000
6.677426e+002	2.339885e+000
6.682247e+002	2.354570e+000
6.687068e+002	2.368150e+000
6.691890e+002	2.378566e+000
6.696711e+002	2.384828e+000
6.701532e+002	2.386966e+000
6.706354e+002	2.385549e+000
6.711175e+002	2.381439e+000
6.715996e+002	2.375790e+000
6.720817e+002	2.370022e+000
6.725638e+002	2.365588e+000
6.730460e+002	2.363543e+000
6.735281e+002	2.364143e+000
6.740102e+002	2.366759e+000
6.744924e+002	2.370181e+000
6.749745e+002	2.373115e+000
6.754566e+002	2.374639e+000
6.759387e+002	2.374464e+000
6.764208e+002	2.372924e+000
6.769030e+002	2.370735e+000
6.773851e+002	2.368649e+000
6.778672e+002	2.367182e+000
6.783494e+002	2.366497e+000
6.788315e+002	2.366403e+000
6.793136e+002	2.366387e+000
6.797957e+002	2.365633e+000
6.802778e+002	2.363125e+000
6.807599e+002	2.357936e+000
6.812421e+002	2.349674e+000
6.817242e+002	2.338873e+000
6.822064e+002	2.327074e+000
6.826885e+002	2.316506e+000
6.831706e+002	2.309480e+000
6.836527e+002	2.307657e+000
6.841348e+002	2.311355e+000
6.846169e+002	2.319120e+000
6.850991e+002	2.327875e+000
6.855812e+002	2.333893e+000
6.860634e+002	2.334413e+000
6.865455e+002	2.329082e+000
6.870276e+002	2.320282e+000
6.875097e+002	2.312102e+000
6.879918e+002	2.308658e+000
6.884739e+002	2.312615e+000
6.889561e+002	2.324370e+000
6.894382e+002	2.341969e+000
6.899203e+002	2.361720e+000
6.904025e+002	2.379444e+000
6.908846e+002	2.392036e+000
6.913667e+002	2.398612e+000
6.918488e+002	2.400469e+000
6.923309e+002	2.399848e+000
6.928131e+002	2.398396e+000
6.932952e+002	2.396338e+000
6.937773e+002	2.392726e+000
6.942595e+002	2.386494e+000
6.947416e+002	2.377623e+000
6.952237e+002	2.367653e+000
6.957058e+002	2.359178e+000
6.961879e+002	2.354669e+000
6.966700e+002	2.355291e+000
6.971522e+002	2.360270e+000
6.976343e+002	2.367037e+000
6.981165e+002	2.372179e+000
6.985986e+002	2.372947e+000
6.990807e+002	2.368649e+000
6.995628e+002	2.361024e+000
7.000449e+002	2.353296e+000
7.005271e+002	2.348566e+000
7.010092e+002	2.348526e+000
7.014913e+002	2.352984e+000
7.019734e+002	2.360148e+000
7.024556e+002	2.367469e+000
7.029377e+002	2.372730e+000
7.034198e+002	2.374940e+000
7.039019e+002	2.374543e+000
7.043841e+002	2.372811e+000
7.048662e+002	2.370894e+000
7.053483e+002	2.369157e+000
7.058304e+002	2.367158e+000
7.063126e+002	2.364188e+000
7.067947e+002	2.360017e+000
7.072768e+002	2.355363e+000
7.077589e+002	2.351784e+000
7.082411e+002	2.351038e+000
7.087232e+002	2.354315e+000
7.092053e+002	2.361702e+000
7.096874e+002	2.372056e+000
7.101696e+002	2.383278e+000
7.106517e+002	2.392907e+000
7.111338e+002	2.398855e+000
7.116160e+002	2.400001e+000
7.120981e+002	2.396340e+000
7.125802e+002	2.388680e+000
7.130623e+002	2.378193e+000
7.135444e+002	2.366163e+000
7.140266e+002	2.353977e+000
7.145087e+002	2.343189e+000
7.149908e+002	2.335414e+000
7.154729e+002	2.331985e+000
7.159551e+002	2.333487e+000
7.164372e+002	2.339373e+000
7.169193e+002	2.347876e+000
7.174014e+002	2.356331e+000
7.178835e+002	2.361966e+000
7.183657e+002	2.362951e+000
7.188478e+002	2.359234e+000
7.193300e+002	2.352591e+000
7.198121e+002	2.345829e+000
7.202942e+002	2.341643e+000
7.207763e+002	2.341762e+000
7.212584e+002	2.346648e+000
7.217405e+002	2.355658e+000
7.222227e+002	2.367446e+000
7.227048e+002	2.380389e+000
7.231870e+002	2.392891e+000
7.236691e+002	2.403476e+000
7.241512e+002	2.410764e+000
7.246333e+002	2.413503e+000
7.251154e+002	2.410851e+000
7.255975e+002	2.402862e+000
7.260797e+002	2.390854e+000
7.265618e+002	2.377295e+000
7.270439e+002	2.365145e+000
7.275261e+002	2.356968e+000
7.280082e+002	2.354221e+000
7.284903e+002	2.356922e+000
7.289724e+002	2.363737e+000
7.294545e+002	2.372448e+000
7.299366e+002	2.380721e+000
7.304188e+002	2.386976e+000
7.309009e+002	2.390941e+000
7.313831e+002	2.393543e+000
7.318652e+002	2.396208e+000
7.323473e+002	2.400002e+000
7.328294e+002	2.405081e+000
7.333115e+002	2.410640e+000
7.337936e+002	2.415301e+000
7.342758e+002	2.417738e+000
7.347579e+002	2.417215e+000
7.352401e+002	2.413761e+000
7.357222e+002	2.407931e+000
7.362043e+002	2.400417e+000
7.366864e+002	2.391804e+000
7.371685e+002	2.382631e+000
7.376506e+002	2.373593e+000
7.381328e+002	2.365676e+000
7.386149e+002	2.360017e+000
7.390970e+002	2.357526e+000
7.395792e+002	2.358452e+000
7.400613e+002	2.362129e+000
7.405434e+002	2.367071e+000
7.410255e+002	2.371484e+000
7.415077e+002	2.374063e+000
7.419898e+002	2.374708e+000
7.424719e+002	2.374710e+000
7.429540e+002	2.376211e+000
7.434362e+002	2.381256e+000
7.439183e+002	2.390882e+000
7.444004e+002	2.404602e+000
7.448825e+002	2.420395e+000
7.453646e+002	2.435246e+000
7.458468e+002	2.446225e+000
7.463289e+002	2.451705e+000
7.468110e+002	2.452016e+000
7.472932e+002	2.449067e+000
7.477753e+002	2.445243e+000
7.482574e+002	2.442353e+000
7.487395e+002	2.441153e+000
7.492217e+002	2.441450e+000
7.497038e+002	2.442564e+000
7.501859e+002	2.443805e+000
7.506680e+002	2.444722e+000
7.511501e+002	2.445009e+000
7.516323e+002	2.444243e+000
7.521144e+002	2.441742e+000
7.525966e+002	2.436756e+000
7.530787e+002	2.428975e+000
7.535608e+002	2.419031e+000
7.540429e+002	2.408607e+000
7.545250e+002	2.399980e+000
7.550071e+002	2.395232e+000
7.554893e+002	2.395527e+000
7.559714e+002	2.400685e+000
7.564535e+002	2.409161e+000
7.569357e+002	2.418451e+000
7.574178e+002	2.425894e+000
7.578999e+002	2.429630e+000
7.583820e+002	2.429219e+000
7.588641e+002	2.425524e+000
7.593463e+002	2.419967e+000
7.598284e+002	2.413729e+000
7.603105e+002	2.407362e+000
7.607927e+002	2.400966e+000
7.612748e+002	2.394668e+000
7.617569e+002	2.389071e+000
7.622390e+002	2.385339e+000
7.627211e+002	2.384861e+000
7.632032e+002	2.388698e+000
7.636854e+002	2.397093e+000
7.641675e+002	2.409261e+000
7.646497e+002	2.423549e+000
7.651318e+002	2.437987e+000
7.656139e+002	2.451050e+000
7.660960e+002	2.462229e+000
7.665781e+002	2.472007e+000
7.670602e+002	2.481178e+000
7.675424e+002	2.489936e+000
7.680245e+002	2.497267e+000
7.685067e+002	2.501081e+000
7.689888e+002	2.499160e+000
7.694709e+002	2.490487e+000
7.699530e+002	2.476062e+000
7.704351e+002	2.458580e+000
7.709172e+002	2.441223e+000
7.713994e+002	2.426459e+000
7.718815e+002	2.415411e+000
7.723636e+002	2.407904e+000
7.728458e+002	2.402978e+000
7.733279e+002	2.399597e+000
7.738100e+002	2.397250e+000
7.742921e+002	2.396125e+000
7.747742e+002	2.396795e+000
7.752563e+002	2.399593e+000
7.757385e+002	2.404061e+000
7.762206e+002	2.408759e+000
7.767028e+002	2.411647e+000
7.771849e+002	2.410976e+000
7.776670e+002	2.406253e+000
7.781491e+002	2.398658e+000
7.786312e+002	2.390601e+000
7.791134e+002	2.384731e+000
7.795955e+002	2.382992e+000
7.800776e+002	2.386075e+000
7.805598e+002	2.393335e+000
7.810419e+002	2.403124e+000
7.815240e+002	2.413432e+000
7.820061e+002	2.422637e+000
7.824883e+002	2.430017e+000
7.829703e+002	2.435760e+000
7.834525e+002	2.440525e+000
7.839346e+002	2.444865e+000
7.844167e+002	2.448865e+000
7.848989e+002	2.452177e+000
7.853810e+002	2.454371e+000
7.858631e+002	2.455343e+000
7.863452e+002	2.455500e+000
7.868274e+002	2.455585e+000
7.873095e+002	2.456254e+000
7.877916e+002	2.457655e+000
7.882737e+002	2.459261e+000
7.887559e+002	2.460063e+000
7.892380e+002	2.459098e+000
7.897201e+002	2.456031e+000
7.902023e+002	2.451485e+000
7.906844e+002	2.446895e+000
7.911665e+002	2.443984e+000
7.916486e+002	2.444112e+000
7.921307e+002	2.447760e+000
7.926129e+002	2.454257e+000
7.930950e+002	2.461849e+000
7.935771e+002	2.468130e+000
7.940592e+002	2.470789e+000
7.945414e+002	2.468455e+000
7.950235e+002	2.461244e+000
7.955056e+002	2.450748e+000
7.959877e+002	2.439475e+000
7.964698e+002	2.430069e+000
7.969520e+002	2.424627e+000
7.974341e+002	2.424274e+000
7.979163e+002	2.429007e+000
7.983984e+002	2.437736e+000
7.988805e+002	2.448517e+000
7.993626e+002	2.459006e+000
7.998447e+002	2.467110e+000
8.003268e+002	2.471649e+000
8.008090e+002	2.472686e+000
8.012911e+002	2.471305e+000
8.017732e+002	2.468963e+000
8.022554e+002	2.466775e+000
8.027375e+002	2.465082e+000
8.032196e+002	2.463433e+000
8.037017e+002	2.460937e+000
8.041838e+002	2.456805e+000
8.046660e+002	2.450821e+000
8.051481e+002	2.443490e+000
8.056302e+002	2.435797e+000
8.061124e+002	2.428782e+000
8.065945e+002	2.423156e+000
8.070766e+002	2.419155e+000
8.075587e+002	2.416640e+000
8.080408e+002	2.415343e+000
8.085229e+002	2.415137e+000
8.090051e+002	2.416145e+000
8.094872e+002	2.418650e+000
8.099694e+002	2.422858e+000
8.104515e+002	2.428644e+000
8.109336e+002	2.435439e+000
8.114157e+002	2.442322e+000
8.118978e+002	2.448329e+000
8.123800e+002	2.452792e+000
8.128621e+002	2.455550e+000
8.133442e+002	2.456859e+000
8.138264e+002	2.457090e+000
8.143085e+002	2.456416e+000
8.147906e+002	2.454696e+000
8.152727e+002	2.451656e+000
8.157548e+002	2.447245e+000
8.162369e+002	2.441947e+000
8.167191e+002	2.436808e+000
8.172012e+002	2.433132e+000
8.176833e+002	2.431993e+000
8.181655e+002	2.433791e+000
8.186476e+002	2.438025e+000
8.191297e+002	2.443398e+000
8.196118e+002	2.448246e+000
8.200940e+002	2.451174e+000
8.205761e+002	2.451580e+000
8.210582e+002	2.449772e+000
8.215403e+002	2.446613e+000
8.220225e+002	2.442945e+000
8.225046e+002	2.439151e+000
8.229867e+002	2.435071e+000
8.234689e+002	2.430303e+000
8.239509e+002	2.424679e+000
8.244331e+002	2.418623e+000
8.249152e+002	2.413166e+000
8.253973e+002	2.409583e+000
8.258795e+002	2.408874e+000
8.263616e+002	2.411318e+000
8.268437e+002	2.416281e+000
8.273258e+002	2.422367e+000
8.278080e+002	2.427892e+000
8.282901e+002	2.431497e+000
8.287722e+002	2.432606e+000
8.292543e+002	2.431464e+000
8.297365e+002	2.428762e+000
8.302186e+002	2.425124e+000
8.307007e+002	2.420761e+000
8.311829e+002	2.415489e+000
8.316649e+002	2.409057e+000
8.321471e+002	2.401570e+000
8.326292e+002	2.393732e+000
8.331113e+002	2.386744e+000
8.335934e+002	2.381922e+000
8.340756e+002	2.380233e+000
8.345577e+002	2.381944e+000
8.350398e+002	2.386521e+000
8.355220e+002	2.392805e+000
8.360041e+002	2.399423e+000
8.364862e+002	2.405260e+000
8.369683e+002	2.409775e+000
8.374504e+002	2.413000e+000
8.379326e+002	2.415257e+000
8.384147e+002	2.416783e+000
8.388969e+002	2.417490e+000
8.393790e+002	2.416993e+000
8.398611e+002	2.414881e+000
8.403432e+002	2.411051e+000
8.408253e+002	2.405916e+000
8.413074e+002	2.400351e+000
8.417896e+002	2.395425e+000
8.422717e+002	2.392081e+000
8.427538e+002	2.390888e+000
8.432360e+002	2.391968e+000
8.437181e+002	2.395085e+000
8.442002e+002	2.399815e+000
8.446823e+002	2.405703e+000
8.451644e+002	2.412326e+000
8.456465e+002	2.419255e+000
8.461287e+002	2.425985e+000
8.466108e+002	2.431911e+000
8.470930e+002	2.436418e+000
8.475751e+002	2.439057e+000
8.480572e+002	2.439696e+000
8.485393e+002	2.438554e+000
8.490214e+002	2.436078e+000
8.495035e+002	2.432718e+000
8.499857e+002	2.428751e+000
8.504678e+002	2.424233e+000
8.509500e+002	2.419113e+000
8.514321e+002	2.413439e+000
8.519142e+002	2.407539e+000
8.523963e+002	2.402042e+000
8.528784e+002	2.397735e+000
8.533606e+002	2.395303e+000
8.538427e+002	2.395082e+000
8.543248e+002	2.396928e+000
8.548069e+002	2.400263e+000
8.552891e+002	2.404303e+000
8.557712e+002	2.408364e+000
8.562533e+002	2.412117e+000
8.567354e+002	2.415647e+000
8.572175e+002	2.419304e+000
8.576997e+002	2.423412e+000
8.581818e+002	2.427987e+000
8.586639e+002	2.432610e+000
8.591461e+002	2.436516e+000
8.596282e+002	2.438879e+000
8.601103e+002	2.439161e+000
8.605924e+002	2.437363e+000
8.610746e+002	2.434051e+000
8.615566e+002	2.430151e+000
8.620388e+002	2.426610e+000
8.625209e+002	2.424072e+000
8.630031e+002	2.422685e+000
8.634852e+002	2.422075e+000
8.639673e+002	2.421497e+000
8.644494e+002	2.420099e+000
8.649315e+002	2.417223e+000
8.654137e+002	2.412657e+000
8.658958e+002	2.406723e+000
8.663779e+002	2.400189e+000
8.668600e+002	2.394006e+000
8.673422e+002	2.389012e+000
8.678243e+002	2.385673e+000
8.683064e+002	2.383965e+000
8.687886e+002	2.383402e+000
8.692707e+002	2.383224e+000
8.697528e+002	2.382711e+000
8.702349e+002	2.381505e+000
8.707170e+002	2.379822e+000
8.711992e+002	2.378430e+000
8.716813e+002	2.378403e+000
8.721635e+002	2.380764e+000
8.726455e+002	2.386136e+000
8.731277e+002	2.394496e+000
8.736098e+002	2.405106e+000
8.740919e+002	2.416632e+000
8.745740e+002	2.427443e+000
8.750562e+002	2.436021e+000
8.755383e+002	2.441344e+000
8.760204e+002	2.443121e+000
8.765026e+002	2.441814e+000
8.769847e+002	2.438473e+000
8.774668e+002	2.434464e+000
8.779489e+002	2.431180e+000
8.784310e+002	2.429756e+000
8.789131e+002	2.430826e+000
8.793953e+002	2.434331e+000
8.798774e+002	2.439423e+000
8.803595e+002	2.444558e+000
8.808417e+002	2.447872e+000
8.813238e+002	2.447844e+000
8.818059e+002	2.444001e+000
8.822880e+002	2.437268e+000
8.827701e+002	2.429720e+000
8.832523e+002	2.423827e+000
8.837344e+002	2.421614e+000
8.842166e+002	2.424001e+000
8.846987e+002	2.430498e+000
8.851808e+002	2.439302e+000
8.856629e+002	2.447823e+000
8.861450e+002	2.453602e+000
8.866271e+002	2.455260e+000
8.871093e+002	2.452986e+000
8.875914e+002	2.448261e+000
8.880735e+002	2.443015e+000
8.885557e+002	2.438742e+000
8.890378e+002	2.436004e+000
8.895199e+002	2.434431e+000
8.900020e+002	2.433154e+000
8.904841e+002	2.431407e+000
8.909663e+002	2.428993e+000
8.914484e+002	2.426370e+000
8.919305e+002	2.424344e+000
8.924127e+002	2.423550e+000
8.928948e+002	2.424028e+000
8.933769e+002	2.425102e+000
8.938590e+002	2.425617e+000
8.943411e+002	2.424464e+000
8.948232e+002	2.421108e+000
8.953054e+002	2.415877e+000
8.957875e+002	2.409839e+000
8.962697e+002	2.404366e+000
8.967518e+002	2.400637e+000
8.972339e+002	2.399295e+000
8.977160e+002	2.400356e+000
8.981981e+002	2.403337e+000
8.986803e+002	2.407487e+000
8.991624e+002	2.412013e+000
8.996445e+002	2.416226e+000
9.001266e+002	2.419609e+000
9.006088e+002	2.421856e+000
9.010909e+002	2.422945e+000
9.015730e+002	2.423213e+000
9.020552e+002	2.423392e+000
9.025372e+002	2.424487e+000
9.030194e+002	2.427495e+000
9.035015e+002	2.433002e+000
9.039836e+002	2.440796e+000
9.044658e+002	2.449646e+000
9.049479e+002	2.457439e+000
9.054300e+002	2.461763e+000
9.059121e+002	2.460839e+000
9.063943e+002	2.454345e+000
9.068763e+002	2.443648e+000
9.073585e+002	2.431262e+000
9.078406e+002	2.419904e+000
9.083228e+002	2.411636e+000
9.088049e+002	2.407398e+000
9.092870e+002	2.406979e+000
9.097692e+002	2.409306e+000
9.102512e+002	2.412927e+000
9.107334e+002	2.416519e+000
9.112155e+002	2.419247e+000
9.116976e+002	2.420873e+000
9.121797e+002	2.421608e+000
9.126619e+002	2.421845e+000
9.131440e+002	2.421925e+000
9.136261e+002	2.422038e+000
9.141083e+002	2.422253e+000
9.145904e+002	2.422583e+000
9.150725e+002	2.423021e+000
9.155546e+002	2.423513e+000
9.160367e+002	2.423930e+000
9.165189e+002	2.424087e+000
9.170010e+002	2.423865e+000
9.174832e+002	2.423362e+000
9.179652e+002	2.422996e+000
9.184474e+002	2.423428e+000
9.189295e+002	2.425308e+000
9.194116e+002	2.428905e+000
9.198937e+002	2.433789e+000
9.203759e+002	2.438725e+000
9.208580e+002	2.441925e+000
9.213401e+002	2.441636e+000
9.218223e+002	2.436882e+000
9.223044e+002	2.427945e+000
9.227865e+002	2.416323e+000
9.232686e+002	2.404166e+000
9.237507e+002	2.393544e+000
9.242329e+002	2.385879e+000
9.247150e+002	2.381723e+000
9.251971e+002	2.380862e+000
9.256792e+002	2.382619e+000
9.261614e+002	2.386210e+000
9.266435e+002	2.390989e+000
9.271256e+002	2.396517e+000
9.276077e+002	2.402449e+000
9.280898e+002	2.408359e+000
9.285720e+002	2.413644e+000
9.290541e+002	2.417611e+000
9.295363e+002	2.419725e+000
9.300184e+002	2.419877e+000
9.305005e+002	2.418493e+000
9.309826e+002	2.416394e+000
9.314647e+002	2.414454e+000
9.319469e+002	2.413224e+000
9.324290e+002	2.412722e+000
9.329111e+002	2.412466e+000
9.333932e+002	2.411744e+000
9.338754e+002	2.409994e+000
9.343575e+002	2.407094e+000
9.348396e+002	2.403438e+000
9.353218e+002	2.399750e+000
9.358038e+002	2.396755e+000
9.362860e+002	2.394897e+000
9.367681e+002	2.394220e+000
9.372502e+002	2.394427e+000
9.377324e+002	2.395066e+000
9.382145e+002	2.395712e+000
9.386966e+002	2.396063e+000
9.391787e+002	2.395914e+000
9.396609e+002	2.395077e+000
9.401429e+002	2.393329e+000
9.406251e+002	2.390481e+000
9.411072e+002	2.386544e+000
9.415894e+002	2.381898e+000
9.420715e+002	2.377338e+000
9.425536e+002	2.373908e+000
9.430358e+002	2.372585e+000
9.435178e+002	2.373918e+000
9.440000e+002	2.377770e+000
9.444821e+002	2.383269e+000
9.449642e+002	2.389013e+000
9.454464e+002	2.393494e+000
9.459285e+002	2.395613e+000
9.464106e+002	2.395071e+000
9.468927e+002	2.392437e+000
9.473749e+002	2.388855e+000
9.478569e+002	2.385561e+000
9.483391e+002	2.383456e+000
9.488212e+002	2.382868e+000
9.493033e+002	2.383565e+000
9.497855e+002	2.384926e+000
9.502676e+002	2.386200e+000
9.507498e+002	2.386774e+000
9.512318e+002	2.386358e+000
9.517140e+002	2.385060e+000
9.521961e+002	2.383342e+000
9.526782e+002	2.381890e+000
9.531603e+002	2.381439e+000
9.536425e+002	2.382583e+000
9.541246e+002	2.385578e+000
9.546067e+002	2.390182e+000
9.550889e+002	2.395601e+000
9.555709e+002	2.400600e+000
9.560531e+002	2.403831e+000
9.565352e+002	2.404311e+000
9.570173e+002	2.401857e+000
9.574995e+002	2.397250e+000
9.579816e+002	2.392010e+000
9.584637e+002	2.387853e+000
9.589458e+002	2.386079e+000
9.594280e+002	2.387113e+000
9.599101e+002	2.390336e+000
9.603922e+002	2.394254e+000
9.608743e+002	2.396984e+000
9.613564e+002	2.396937e+000
9.618386e+002	2.393438e+000
9.623207e+002	2.386968e+000
9.628029e+002	2.378892e+000
9.632850e+002	2.370852e+000
9.637671e+002	2.364168e+000
9.642492e+002	2.359496e+000
9.647313e+002	2.356818e+000
9.652135e+002	2.355679e+000
9.656956e+002	2.355530e+000
9.661777e+002	2.356032e+000
9.666598e+002	2.357193e+000
9.671420e+002	2.359285e+000
9.676241e+002	2.362609e+000
9.681062e+002	2.367245e+000
9.685883e+002	2.372904e+000
9.690704e+002	2.378952e+000
9.695526e+002	2.384605e+000
9.700347e+002	2.389222e+000
9.705168e+002	2.392532e+000
9.709990e+002	2.394693e+000
9.714811e+002	2.396133e+000
9.719632e+002	2.397274e+000
9.724453e+002	2.398273e+000
9.729275e+002	2.398926e+000
9.734095e+002	2.398764e+000
9.738917e+002	2.397320e+000
9.743738e+002	2.394421e+000
9.748560e+002	2.390362e+000
9.753381e+002	2.385845e+000
9.758202e+002	2.381722e+000
9.763024e+002	2.378650e+000
9.767844e+002	2.376820e+000
9.772666e+002	2.375845e+000
9.777487e+002	2.374890e+000
9.782308e+002	2.373000e+000
9.787130e+002	2.369522e+000
9.791951e+002	2.364434e+000
9.796772e+002	2.358404e+000
9.801593e+002	2.352553e+000
9.806415e+002	2.348020e+000
9.811235e+002	2.345544e+000
9.816057e+002	2.345190e+000
9.820878e+002	2.346339e+000
9.825699e+002	2.347934e+000
9.830521e+002	2.348929e+000
9.835342e+002	2.348738e+000
9.840164e+002	2.347500e+000
9.844984e+002	2.345998e+000
9.849806e+002	2.345288e+000
9.854626e+002	2.346213e+000
9.859448e+002	2.349026e+000
9.864269e+002	2.353279e+000
9.869091e+002	2.358014e+000
9.873912e+002	2.362195e+000
9.878733e+002	2.365178e+000
9.883555e+002	2.367004e+000
9.888375e+002	2.368343e+000
9.893197e+002	2.370111e+000
9.898018e+002	2.372964e+000
9.902839e+002	2.376915e+000
9.907661e+002	2.381256e+000
9.912482e+002	2.384826e+000
9.917303e+002	2.386530e+000
9.922124e+002	2.385873e+000
9.926946e+002	2.383216e+000
9.931767e+002	2.379615e+000
9.936588e+002	2.376312e+000
9.941409e+002	2.374187e+000
9.946230e+002	2.373408e+000
9.951052e+002	2.373434e+000
9.955873e+002	2.373329e+000
9.960695e+002	2.372243e+000
9.965515e+002	2.369850e+000
9.970337e+002	2.366512e+000
9.975158e+002	2.363093e+000
9.979979e+002	2.360559e+000
9.984800e+002	2.359579e+000
9.989622e+002	2.360330e+000
9.994443e+002	2.362548e+000
9.999264e+002	2.365767e+000
1.000409e+003	2.369601e+000
1.000891e+003	2.373919e+000
1.001373e+003	2.378824e+000
1.001855e+003	2.384433e+000
1.002337e+003	2.390605e+000
1.002819e+003	2.396779e+000
1.003301e+003	2.402033e+000
1.003783e+003	2.405393e+000
1.004266e+003	2.406248e+000
1.004748e+003	2.404658e+000
1.005230e+003	2.401358e+000
1.005712e+003	2.397430e+000
1.006194e+003	2.393836e+000
1.006676e+003	2.391061e+000
1.007158e+003	2.389008e+000
1.007640e+003	2.387147e+000
1.008123e+003	2.384862e+000
1.008605e+003	2.381779e+000
1.009087e+003	2.377962e+000
1.009569e+003	2.373848e+000
1.010051e+003	2.370018e+000
1.010533e+003	2.366936e+000
1.011015e+003	2.364807e+000
1.011497e+003	2.363613e+000
1.011980e+003	2.363273e+000
1.012462e+003	2.363819e+000
1.012944e+003	2.365467e+000
1.013426e+003	2.368523e+000
1.013908e+003	2.373152e+000
1.014390e+003	2.379127e+000
1.014872e+003	2.385680e+000
1.015354e+003	2.391562e+000
1.015837e+003	2.395350e+000
1.016319e+003	2.395942e+000
1.016801e+003	2.392996e+000
1.017283e+003	2.387105e+000
1.017765e+003	2.379598e+000
1.018247e+003	2.372110e+000
1.018729e+003	2.366137e+000
1.019211e+003	2.362745e+000
1.019694e+003	2.362441e+000
1.020176e+003	2.365168e+000
1.020658e+003	2.370354e+000
1.021140e+003	2.376995e+000
1.021622e+003	2.383780e+000
1.022104e+003	2.389282e+000
1.022586e+003	2.392262e+000
1.023068e+003	2.392031e+000
1.023551e+003	2.388745e+000
1.024033e+003	2.383448e+000
1.024515e+003	2.377784e+000
1.024997e+003	2.373477e+000
1.025479e+003	2.371793e+000
1.025961e+003	2.373156e+000
1.026443e+003	2.377023e+000
1.026925e+003	2.382044e+000
1.027407e+003	2.386496e+000
1.027890e+003	2.388909e+000
1.028372e+003	2.388624e+000
1.028854e+003	2.385985e+000
1.029336e+003	2.382065e+000
1.029818e+003	2.378087e+000
1.030300e+003	2.374882e+000
1.030782e+003	2.372612e+000
1.031265e+003	2.370842e+000
1.031747e+003	2.368878e+000
1.032229e+003	2.366216e+000
1.032711e+003	2.362860e+000
1.033193e+003	2.359349e+000
1.033675e+003	2.356507e+000
1.034157e+003	2.355057e+000
1.034639e+003	2.355310e+000
1.035122e+003	2.357042e+000
1.035604e+003	2.359607e+000
1.036086e+003	2.362226e+000
1.036568e+003	2.364318e+000
1.037050e+003	2.365693e+000
1.037532e+003	2.366543e+000
1.038014e+003	2.367231e+000
1.038496e+003	2.368044e+000
1.038979e+003	2.369022e+000
1.039461e+003	2.369970e+000
1.039943e+003	2.370614e+000
1.040425e+003	2.370808e+000
1.040907e+003	2.370673e+000
1.041389e+003	2.370579e+000
1.041871e+003	2.371008e+000
1.042353e+003	2.372364e+000
1.042835e+003	2.374845e+000
1.043318e+003	2.378416e+000
1.043800e+003	2.382874e+000
1.044282e+003	2.387933e+000
1.044764e+003	2.393263e+000
1.045246e+003	2.398439e+000
1.045728e+003	2.402843e+000
1.046210e+003	2.405629e+000
1.046693e+003	2.405857e+000
1.047175e+003	2.402815e+000
1.047657e+003	2.396413e+000
1.048139e+003	2.387391e+000
1.048621e+003	2.377197e+000
1.049103e+003	2.367562e+000
1.049585e+003	2.359971e+000
1.050067e+003	2.355251e+000
1.050550e+003	2.353374e+000
1.051032e+003	2.353534e+000
1.051514e+003	2.354476e+000
1.051996e+003	2.354994e+000
1.052478e+003	2.354408e+000
1.052960e+003	2.352809e+000
1.053442e+003	2.350950e+000
1.053924e+003	2.349858e+000
1.054406e+003	2.350381e+000
1.054889e+003	2.352837e+000
1.055371e+003	2.356904e+000
1.055853e+003	2.361732e+000
1.056335e+003	2.366230e+000
1.056817e+003	2.369387e+000
1.057299e+003	2.370530e+000
1.057781e+003	2.369415e+000
1.058263e+003	2.366196e+000
1.058746e+003	2.361317e+000
1.059228e+003	2.355417e+000
1.059710e+003	2.349267e+000
1.060192e+003	2.343716e+000
1.060674e+003	2.339602e+000
1.061156e+003	2.337596e+000
1.061638e+003	2.338012e+000
1.062120e+003	2.340636e+000
1.062603e+003	2.344668e+000
1.063085e+003	2.348859e+000
1.063567e+003	2.351868e+000
1.064049e+003	2.352741e+000
1.064531e+003	2.351300e+000
1.065013e+003	2.348258e+000
1.065495e+003	2.344971e+000
1.065978e+003	2.342957e+000
1.066460e+003	2.343386e+000
1.066942e+003	2.346726e+000
1.067424e+003	2.352615e+000
1.067906e+003	2.359980e+000
1.068388e+003	2.367349e+000
1.068870e+003	2.373263e+000
1.069352e+003	2.376663e+000
1.069834e+003	2.377128e+000
1.070317e+003	2.374883e+000
1.070799e+003	2.370600e+000
1.071281e+003	2.365122e+000
1.071763e+003	2.359253e+000
1.072245e+003	2.353663e+000
1.072727e+003	2.348906e+000
1.073209e+003	2.345462e+000
1.073692e+003	2.343748e+000
1.074174e+003	2.344058e+000
1.074656e+003	2.346461e+000
1.075138e+003	2.350698e+000
1.075620e+003	2.356140e+000
1.076102e+003	2.361847e+000
1.076584e+003	2.366731e+000
1.077066e+003	2.369823e+000
1.077548e+003	2.370557e+000
1.078031e+003	2.368970e+000
1.078513e+003	2.365713e+000
1.078995e+003	2.361842e+000
1.079477e+003	2.358499e+000
1.079959e+003	2.356582e+000
1.080441e+003	2.356517e+000
1.080923e+003	2.358173e+000
1.081406e+003	2.360911e+000
1.081888e+003	2.363771e+000
1.082370e+003	2.365773e+000
1.082852e+003	2.366227e+000
1.083334e+003	2.364966e+000
1.083816e+003	2.362385e+000
1.084298e+003	2.359302e+000
1.084780e+003	2.356680e+000
1.085262e+003	2.355338e+000
1.085745e+003	2.355722e+000
1.086227e+003	2.357780e+000
1.086709e+003	2.360984e+000
1.087191e+003	2.364474e+000
1.087673e+003	2.367317e+000
1.088155e+003	2.368793e+000
1.088637e+003	2.368644e+000
1.089120e+003	2.367162e+000
1.089602e+003	2.365106e+000
1.090084e+003	2.363427e+000
1.090566e+003	2.362957e+000
1.091048e+003	2.364129e+000
1.091530e+003	2.366847e+000
1.092012e+003	2.370521e+000
1.092494e+003	2.374261e+000
1.092976e+003	2.377196e+000
1.093459e+003	2.378799e+000
1.093941e+003	2.379076e+000
1.094423e+003	2.378521e+000
1.094905e+003	2.377855e+000
1.095387e+003	2.377685e+000
1.095869e+003	2.378253e+000
1.096351e+003	2.379387e+000
1.096833e+003	2.380655e+000
1.097316e+003	2.381674e+000
1.097798e+003	2.382402e+000
1.098280e+003	2.383262e+000
1.098762e+003	2.385011e+000
1.099244e+003	2.388405e+000
1.099726e+003	2.393819e+000
1.100208e+003	2.400986e+000
1.100690e+003	2.408974e+000
1.101173e+003	2.416452e+000
1.101655e+003	2.422183e+000
1.102137e+003	2.425528e+000
1.102619e+003	2.426685e+000
1.103101e+003	2.426515e+000
1.103583e+003	2.426061e+000
1.104065e+003	2.426024e+000
1.104547e+003	2.426461e+000
1.105030e+003	2.426816e+000
1.105512e+003	2.426281e+000
1.105994e+003	2.424296e+000
1.106476e+003	2.420944e+000
1.106958e+003	2.417020e+000
1.107440e+003	2.413753e+000
1.107922e+003	2.412349e+000
1.108404e+003	2.413575e+000
1.108887e+003	2.417542e+000
1.109369e+003	2.423732e+000
1.109851e+003	2.431225e+000
1.110333e+003	2.439011e+000
1.110815e+003	2.446230e+000
1.111297e+003	2.452248e+000
1.111779e+003	2.456576e+000
1.112261e+003	2.458758e+000
1.112744e+003	2.458388e+000
1.113226e+003	2.455303e+000
1.113708e+003	2.449862e+000
1.114190e+003	2.443096e+000
1.114672e+003	2.436587e+000
1.115154e+003	2.432066e+000
1.115636e+003	2.430900e+000
1.116118e+003	2.433635e+000
1.116601e+003	2.439759e+000
1.117083e+003	2.447764e+000
1.117565e+003	2.455586e+000
1.118047e+003	2.461339e+000
1.118529e+003	2.464072e+000
1.119011e+003	2.464159e+000
1.119493e+003	2.463085e+000
1.119975e+003	2.462759e+000
1.120458e+003	2.464716e+000
1.120940e+003	2.469537e+000
1.121422e+003	2.476672e+000
1.121904e+003	2.484647e+000
1.122386e+003	2.491589e+000
1.122868e+003	2.495900e+000
1.123350e+003	2.496828e+000
1.123832e+003	2.494668e+000
1.124315e+003	2.490518e+000
1.124797e+003	2.485769e+000
1.125279e+003	2.481592e+000
1.125761e+003	2.478657e+000
1.126243e+003	2.477085e+000
1.126725e+003	2.476592e+000
1.127207e+003	2.476685e+000
1.127689e+003	2.476863e+000
1.128172e+003	2.476755e+000
1.128654e+003	2.476191e+000
1.129136e+003	2.475223e+000
1.129618e+003	2.474098e+000
1.130100e+003	2.473204e+000
1.130582e+003	2.472973e+000
1.131064e+003	2.473765e+000
1.131546e+003	2.475754e+000
1.132029e+003	2.478839e+000
1.132511e+003	2.482655e+000
1.132993e+003	2.486669e+000
1.133475e+003	2.490357e+000
1.133957e+003	2.493379e+000
1.134439e+003	2.495663e+000
1.134921e+003	2.497350e+000
1.135403e+003	2.498634e+000
1.135885e+003	2.499575e+000
1.136368e+003	2.500008e+000
1.136850e+003	2.499610e+000
1.137332e+003	2.498109e+000
1.137814e+003	2.495537e+000
1.138296e+003	2.492364e+000
1.138778e+003	2.489415e+000
1.139260e+003	2.487590e+000
1.139743e+003	2.487486e+000
1.140225e+003	2.489094e+000
1.140707e+003	2.491711e+000
1.141189e+003	2.494135e+000
1.141671e+003	2.495124e+000
1.142153e+003	2.493957e+000
1.142635e+003	2.490831e+000
1.143117e+003	2.486866e+000
1.143600e+003	2.483704e+000
1.144082e+003	2.482897e+000
1.144564e+003	2.485362e+000
1.145046e+003	2.491086e+000
1.145528e+003	2.499132e+000
1.146010e+003	2.507939e+000
1.146492e+003	2.515841e+000
1.146974e+003	2.521645e+000
1.147457e+003	2.525017e+000
1.147939e+003	2.526491e+000
1.148421e+003	2.527084e+000
1.148903e+003	2.527778e+000
1.149385e+003	2.529113e+000
1.149867e+003	2.531050e+000
1.150349e+003	2.533108e+000
1.150831e+003	2.534650e+000
1.151313e+003	2.535174e+000
1.151796e+003	2.534471e+000
1.152278e+003	2.532583e+000
1.152760e+003	2.529651e+000
1.153242e+003	2.525779e+000
1.153724e+003	2.521034e+000
1.154206e+003	2.515587e+000
1.154688e+003	2.509898e+000
1.155171e+003	2.504783e+000
1.155653e+003	2.501290e+000
1.156135e+003	2.500393e+000
1.156617e+003	2.502624e+000
1.157099e+003	2.507789e+000
1.157581e+003	2.514871e+000
1.158063e+003	2.522216e+000
1.158545e+003	2.528014e+000
1.159028e+003	2.530956e+000
1.159510e+003	2.530770e+000
1.159992e+003	2.528326e+000
1.160474e+003	2.525226e+000
1.160956e+003	2.523134e+000
1.161438e+003	2.523177e+000
1.161920e+003	2.525639e+000
1.162402e+003	2.529989e+000
1.162885e+003	2.535190e+000
1.163367e+003	2.540171e+000
1.163849e+003	2.544244e+000
1.164331e+003	2.547296e+000
1.164813e+003	2.549664e+000
1.165295e+003	2.551809e+000
1.165777e+003	2.553977e+000
1.166259e+003	2.556045e+000
1.166741e+003	2.557606e+000
1.167224e+003	2.558238e+000
1.167706e+003	2.557786e+000
1.168188e+003	2.556505e+000
1.168670e+003	2.554967e+000
1.169152e+003	2.553813e+000
1.169634e+003	2.553480e+000
1.170116e+003	2.554055e+000
1.170599e+003	2.555301e+000
1.171081e+003	2.556829e+000
1.171563e+003	2.558316e+000
1.172045e+003	2.559638e+000
1.172527e+003	2.560855e+000
1.173009e+003	2.562053e+000
1.173491e+003	2.563169e+000
1.173973e+003	2.563890e+000
1.174456e+003	2.563732e+000
1.174938e+003	2.562251e+000
1.175420e+003	2.559292e+000
1.175902e+003	2.555128e+000
1.176384e+003	2.550414e+000
1.176866e+003	2.545991e+000
1.177348e+003	2.542640e+000
1.177830e+003	2.540916e+000
1.178313e+003	2.541095e+000
1.178795e+003	2.543244e+000
1.179277e+003	2.547322e+000
1.179759e+003	2.553238e+000
1.180241e+003	2.560817e+000
1.180723e+003	2.569675e+000
1.181205e+003	2.579082e+000
1.181687e+003	2.587947e+000
1.182169e+003	2.594996e+000
1.182652e+003	2.599159e+000
1.183134e+003	2.599984e+000
1.183616e+003	2.597867e+000
1.184098e+003	2.593931e+000
1.184580e+003	2.589628e+000
1.185062e+003	2.586257e+000
1.185544e+003	2.584606e+000
1.186026e+003	2.584835e+000
1.186509e+003	2.586579e+000
1.186991e+003	2.589212e+000
1.187473e+003	2.592153e+000
1.187955e+003	2.595059e+000
1.188437e+003	2.597861e+000
1.188919e+003	2.600638e+000
1.189401e+003	2.603439e+000
1.189884e+003	2.606159e+000
1.190366e+003	2.608538e+000
1.190848e+003	2.610262e+000
1.191330e+003	2.611094e+000
1.191812e+003	2.610941e+000
1.192294e+003	2.609841e+000
1.192776e+003	2.607888e+000
1.193258e+003	2.605174e+000
1.193740e+003	2.601813e+000
1.194223e+003	2.598015e+000
1.194705e+003	2.594168e+000
1.195187e+003	2.590823e+000
1.195669e+003	2.588562e+000
1.196151e+003	2.587784e+000
1.196633e+003	2.588512e+000
1.197115e+003	2.590314e+000
1.197597e+003	2.592419e+000
1.198080e+003	2.594015e+000
1.198562e+003	2.594614e+000
1.199044e+003	2.594278e+000
1.199526e+003	2.593582e+000
1.200008e+003	2.593299e+000
1.200490e+003	2.593983e+000
1.200972e+003	2.595653e+000
1.201454e+003	2.597741e+000
1.201937e+003	2.599352e+000
1.202419e+003	2.599730e+000
1.202901e+003	2.598700e+000
1.203383e+003	2.596815e+000
1.203865e+003	2.595113e+000
1.204347e+003	2.594589e+000
1.204829e+003	2.595665e+000
1.205312e+003	2.597888e+000
1.205794e+003	2.600011e+000
1.206276e+003	2.600475e+000
1.206758e+003	2.598119e+000
1.207240e+003	2.592765e+000
1.207722e+003	2.585361e+000
1.208204e+003	2.577582e+000
1.208686e+003	2.571160e+000
1.209168e+003	2.567264e+000
1.209651e+003	2.566175e+000
1.210133e+003	2.567328e+000
1.210615e+003	2.569644e+000
1.211097e+003	2.572014e+000
1.211579e+003	2.573736e+000
1.212061e+003	2.574727e+000
1.212543e+003	2.575421e+000
1.213026e+003	2.576455e+000
1.213508e+003	2.578310e+000
1.213990e+003	2.581092e+000
1.214472e+003	2.584511e+000
1.214954e+003	2.588032e+000
1.215436e+003	2.591097e+000
1.215918e+003	2.593313e+000
1.216400e+003	2.594527e+000
1.216883e+003	2.594807e+000
1.217365e+003	2.594348e+000
1.217847e+003	2.593404e+000
1.218329e+003	2.592253e+000
1.218811e+003	2.591205e+000
1.219293e+003	2.590596e+000
1.219775e+003	2.590735e+000
1.220257e+003	2.591820e+000
1.220740e+003	2.593847e+000
1.221222e+003	2.596566e+000
1.221704e+003	2.599518e+000
1.222186e+003	2.602149e+000
1.222668e+003	2.603964e+000
1.223150e+003	2.604648e+000
1.223632e+003	2.604130e+000
1.224114e+003	2.602570e+000
1.224596e+003	2.600290e+000
1.225079e+003	2.597692e+000
1.225561e+003	2.595170e+000
1.226043e+003	2.593041e+000
1.226525e+003	2.591459e+000
1.227007e+003	2.590350e+000
1.227489e+003	2.589375e+000
1.227971e+003	2.587987e+000
1.228453e+003	2.585614e+000
1.228936e+003	2.581929e+000
1.229418e+003	2.577109e+000
1.229900e+003	2.571925e+000
1.230382e+003	2.567588e+000
1.230864e+003	2.565382e+000
1.231346e+003	2.566218e+000
1.231828e+003	2.570253e+000
1.232311e+003	2.576704e+000
1.232793e+003	2.583956e+000
1.233275e+003	2.590014e+000
1.233757e+003	2.593204e+000
1.234239e+003	2.592822e+000
1.234721e+003	2.589413e+000
1.235203e+003	2.584490e+000
1.235685e+003	2.579892e+000
1.236167e+003	2.577113e+000
1.236650e+003	2.576890e+000
1.237132e+003	2.579127e+000
1.237614e+003	2.583117e+000
1.238096e+003	2.587905e+000
1.238578e+003	2.592633e+000
1.239060e+003	2.596733e+000
1.239542e+003	2.599919e+000
1.240024e+003	2.602041e+000
1.240507e+003	2.602953e+000
1.240989e+003	2.602506e+000
1.241471e+003	2.600681e+000
1.241953e+003	2.597759e+000
1.242435e+003	2.594382e+000
1.242917e+003	2.591419e+000
1.243399e+003	2.589684e+000
1.243881e+003	2.589630e+000
1.244364e+003	2.591157e+000
1.244846e+003	2.593665e+000
1.245328e+003	2.596302e+000
1.245810e+003	2.598341e+000
1.246292e+003	2.599475e+000
1.246774e+003	2.599889e+000
1.247256e+003	2.600056e+000
1.247739e+003	2.600400e+000
1.248221e+003	2.601013e+000
1.248703e+003	2.601590e+000
1.249185e+003	2.601633e+000
1.249667e+003	2.600804e+000
1.250149e+003	2.599233e+000
1.250631e+003	2.597579e+000
1.251113e+003	2.596786e+000
1.251595e+003	2.597650e+000
1.252078e+003	2.600410e+000
1.252560e+003	2.604548e+000
1.253042e+003	2.608891e+000
1.253524e+003	2.612020e+000
1.254006e+003	2.612825e+000
1.254488e+003	2.610947e+000
1.254970e+003	2.606891e+000
1.255452e+003	2.601751e+000
1.255935e+003	2.596712e+000
1.256417e+003	2.592629e+000
1.256899e+003	2.589854e+000
1.257381e+003	2.588318e+000
1.257863e+003	2.587788e+000
1.258345e+003	2.588114e+000
1.258827e+003	2.589330e+000
1.259309e+003	2.591577e+000
1.259792e+003	2.594892e+000
1.260274e+003	2.599013e+000
1.260756e+003	2.603322e+000
1.261238e+003	2.607004e+000
1.261720e+003	2.609353e+000
1.262202e+003	2.610090e+000
1.262684e+003	2.609509e+000
1.263167e+003	2.608361e+000
1.263649e+003	2.607522e+000
1.264131e+003	2.607625e+000
1.264613e+003	2.608815e+000
1.265095e+003	2.610729e+000
1.265577e+003	2.612675e+000
1.266059e+003	2.613942e+000
1.266541e+003	2.614098e+000
1.267023e+003	2.613163e+000
1.267506e+003	2.611589e+000
1.267988e+003	2.610087e+000
1.268470e+003	2.609386e+000
1.268952e+003	2.610060e+000
1.269434e+003	2.612419e+000
1.269916e+003	2.616485e+000
1.270398e+003	2.622001e+000
1.270880e+003	2.628462e+000
1.271363e+003	2.635168e+000
1.271845e+003	2.641326e+000
1.272327e+003	2.646190e+000
1.272809e+003	2.649227e+000
1.273291e+003	2.650258e+000
1.273773e+003	2.649504e+000
1.274255e+003	2.647508e+000
1.274737e+003	2.644949e+000
1.275219e+003	2.642434e+000
1.275702e+003	2.640334e+000
1.276184e+003	2.638723e+000
1.276666e+003	2.637438e+000
1.277148e+003	2.636200e+000
1.277630e+003	2.634751e+000
1.278112e+003	2.632950e+000
1.278594e+003	2.630796e+000
1.279077e+003	2.628404e+000
1.279559e+003	2.625947e+000
1.280041e+003	2.623611e+000
1.280523e+003	2.621576e+000
1.281005e+003	2.619998e+000
1.281487e+003	2.618989e+000
1.281969e+003	2.618585e+000
1.282451e+003	2.618712e+000
1.282934e+003	2.619192e+000
1.283416e+003	2.619796e+000
1.283898e+003	2.620334e+000
1.284380e+003	2.620728e+000
1.284862e+003	2.621033e+000
1.285344e+003	2.621368e+000
1.285826e+003	2.621789e+000
1.286308e+003	2.622195e+000
1.286791e+003	2.622316e+000
1.287273e+003	2.621855e+000
1.287755e+003	2.620710e+000
1.288237e+003	2.619176e+000
1.288719e+003	2.617978e+000
1.289201e+003	2.618077e+000
1.289683e+003	2.620302e+000
1.290165e+003	2.624945e+000
1.290647e+003	2.631496e+000
1.291130e+003	2.638649e+000
1.291612e+003	2.644663e+000
1.292094e+003	2.648002e+000
1.292576e+003	2.648011e+000
1.293058e+003	2.645241e+000
1.293540e+003	2.641217e+000
1.294022e+003	2.637760e+000
1.294505e+003	2.636232e+000
1.294987e+003	2.637023e+000
1.295469e+003	2.639473e+000
1.295951e+003	2.642196e+000
1.296433e+003	2.643714e+000
1.296915e+003	2.643131e+000
1.297397e+003	2.640531e+000
1.297879e+003	2.636895e+000
1.298362e+003	2.633588e+000
1.298844e+003	2.631742e+000
1.299326e+003	2.631847e+000
1.299808e+003	2.633669e+000
1.300290e+003	2.636484e+000
1.300772e+003	2.639469e+000
1.301254e+003	2.642052e+000
1.301736e+003	2.644070e+000
1.302219e+003	2.645640e+000
1.302701e+003	2.646873e+000
1.303183e+003	2.647613e+000
1.303665e+003	2.647382e+000
1.304147e+003	2.645590e+000
1.304629e+003	2.641901e+000
1.305111e+003	2.636543e+000
1.305593e+003	2.630362e+000
1.306075e+003	2.624573e+000
1.306558e+003	2.620328e+000
1.307040e+003	2.618341e+000
1.307522e+003	2.618687e+000
1.308004e+003	2.620852e+000
1.308486e+003	2.623948e+000
1.308968e+003	2.627030e+000
1.309450e+003	2.629386e+000
1.309932e+003	2.630690e+000
1.310415e+003	2.630987e+000
1.310897e+003	2.630552e+000
1.311379e+003	2.629726e+000
1.311861e+003	2.628827e+000
1.312343e+003	2.628121e+000
1.312825e+003	2.627839e+000
1.313307e+003	2.628147e+000
1.313790e+003	2.629089e+000
1.314272e+003	2.630497e+000
1.314754e+003	2.631959e+000
1.315236e+003	2.632892e+000
1.315718e+003	2.632712e+000
1.316200e+003	2.631059e+000
1.316682e+003	2.627955e+000
1.317164e+003	2.623821e+000
1.317646e+003	2.619318e+000
1.318129e+003	2.615119e+000
1.318611e+003	2.611715e+000
1.319093e+003	2.609363e+000
1.319575e+003	2.608163e+000
1.320057e+003	2.608196e+000
1.320539e+003	2.609621e+000
1.321021e+003	2.612652e+000
1.321504e+003	2.617399e+000
1.321986e+003	2.623652e+000
1.322468e+003	2.630727e+000
1.322950e+003	2.637470e+000
1.323432e+003	2.642503e+000
1.323914e+003	2.644661e+000
1.324396e+003	2.643445e+000
1.324878e+003	2.639236e+000
1.325361e+003	2.633136e+000
1.325843e+003	2.626512e+000
1.326325e+003	2.620499e+000
1.326807e+003	2.615704e+000
1.327289e+003	2.612178e+000
1.327771e+003	2.609619e+000
1.328253e+003	2.607665e+000
1.328735e+003	2.606136e+000
1.329218e+003	2.605091e+000
1.329700e+003	2.604703e+000
1.330182e+003	2.605025e+000
1.330664e+003	2.605814e+000
1.331146e+003	2.606514e+000
1.331628e+003	2.606447e+000
1.332110e+003	2.605154e+000
1.332592e+003	2.602693e+000
1.333074e+003	2.599730e+000
1.333557e+003	2.597346e+000
1.334039e+003	2.596650e+000
1.334521e+003	2.598377e+000
1.335003e+003	2.602622e+000
1.335485e+003	2.608770e+000
1.335967e+003	2.615644e+000
1.336449e+003	2.621850e+000
1.336932e+003	2.626214e+000
1.337414e+003	2.628147e+000
1.337896e+003	2.627768e+000
1.338378e+003	2.625759e+000
1.338860e+003	2.623043e+000
1.339342e+003	2.620469e+000
1.339824e+003	2.618608e+000
1.340306e+003	2.617685e+000
1.340789e+003	2.617629e+000
1.341271e+003	2.618182e+000
1.341753e+003	2.619012e+000
1.342235e+003	2.619809e+000
1.342717e+003	2.620342e+000
1.343199e+003	2.620488e+000
1.343681e+003	2.620240e+000
1.344163e+003	2.619682e+000
1.344646e+003	2.618944e+000
1.345128e+003	2.618134e+000
1.345610e+003	2.617287e+000
1.346092e+003	2.616348e+000
1.346574e+003	2.615220e+000
1.347056e+003	2.613850e+000
1.347538e+003	2.612327e+000
1.348020e+003	2.610927e+000
1.348502e+003	2.610065e+000
1.348985e+003	2.610167e+000
1.349467e+003	2.611501e+000
1.349949e+003	2.614041e+000
1.350431e+003	2.617407e+000
1.350913e+003	2.620921e+000
1.351395e+003	2.623777e+000
1.351877e+003	2.625275e+000
1.352359e+003	2.625031e+000
1.352842e+003	2.623091e+000
1.353324e+003	2.619885e+000
1.353806e+003	2.616082e+000
1.354288e+003	2.612404e+000
1.354770e+003	2.609486e+000
1.355252e+003	2.607786e+000
1.355734e+003	2.607542e+000
1.356217e+003	2.608750e+000
1.356699e+003	2.611159e+000
1.357181e+003	2.614284e+000
1.357663e+003	2.617450e+000
1.358145e+003	2.619900e+000
1.358627e+003	2.620965e+000
1.359109e+003	2.620266e+000
1.359591e+003	2.617879e+000
1.360073e+003	2.614366e+000
1.360556e+003	2.610642e+000
1.361038e+003	2.607717e+000
1.361520e+003	2.606409e+000
1.362002e+003	2.607118e+000
1.362484e+003	2.609705e+000
1.362966e+003	2.613509e+000
1.363448e+003	2.617520e+000
1.363930e+003	2.620676e+000
1.364413e+003	2.622202e+000
1.364895e+003	2.621848e+000
1.365377e+003	2.619947e+000
1.365859e+003	2.617289e+000
1.366341e+003	2.614887e+000
1.366823e+003	2.613705e+000
1.367305e+003	2.614412e+000
1.367787e+003	2.617197e+000
1.368270e+003	2.621672e+000
1.368752e+003	2.626915e+000
1.369234e+003	2.631644e+000
1.369716e+003	2.634539e+000
1.370198e+003	2.634618e+000
1.370680e+003	2.631564e+000
1.371162e+003	2.625846e+000
1.371645e+003	2.618569e+000
1.372127e+003	2.611116e+000
1.372609e+003	2.604761e+000
1.373091e+003	2.600366e+000
1.373573e+003	2.598243e+000
1.374055e+003	2.598180e+000
1.374537e+003	2.599598e+000
1.375019e+003	2.601802e+000
1.375501e+003	2.604254e+000
1.375984e+003	2.606737e+000
1.376466e+003	2.609360e+000
1.376948e+003	2.612398e+000
1.377430e+003	2.616057e+000
1.377912e+003	2.620271e+000
1.378394e+003	2.624601e+000
1.378876e+003	2.628303e+000
1.379358e+003	2.630562e+000
1.379841e+003	2.630795e+000
1.380323e+003	2.628898e+000
1.380805e+003	2.625320e+000
1.381287e+003	2.620942e+000
1.381769e+003	2.616830e+000
1.382251e+003	2.613961e+000
1.382733e+003	2.612983e+000
1.383215e+003	2.614081e+000
1.383698e+003	2.616957e+000
1.384180e+003	2.620954e+000
1.384662e+003	2.625247e+000
1.385144e+003	2.629045e+000
1.385626e+003	2.631759e+000
1.386108e+003	2.633079e+000
1.386590e+003	2.632977e+000
1.387073e+003	2.631628e+000
1.387555e+003	2.629273e+000
1.388037e+003	2.626108e+000
1.388519e+003	2.622234e+000
1.389001e+003	2.617697e+000
1.389483e+003	2.612585e+000
1.389965e+003	2.607108e+000
1.390447e+003	2.601625e+000
1.390929e+003	2.596583e+000
1.391412e+003	2.592417e+000
1.391894e+003	2.589468e+000
1.392376e+003	2.587949e+000
1.392858e+003	2.587984e+000
1.393340e+003	2.589670e+000
1.393822e+003	2.593114e+000
1.394304e+003	2.598383e+000
1.394786e+003	2.605381e+000
1.395269e+003	2.613688e+000
1.395751e+003	2.622465e+000
1.396233e+003	2.630507e+000
1.396715e+003	2.636454e+000
1.397197e+003	2.639147e+000
1.397679e+003	2.638026e+000
1.398161e+003	2.633422e+000
1.398643e+003	2.626556e+000
1.399125e+003	2.619190e+000
1.399608e+003	2.613045e+000
1.400090e+003	2.609251e+000
1.400572e+003	2.608079e+000
1.401054e+003	2.609009e+000
1.401536e+003	2.611072e+000
1.402018e+003	2.613306e+000
1.402500e+003	2.615152e+000
1.402983e+003	2.616635e+000
1.403465e+003	2.618258e+000
1.403947e+003	2.620657e+000
1.404429e+003	2.624186e+000
1.404911e+003	2.628631e+000
1.405393e+003	2.633210e+000
1.405875e+003	2.636885e+000
1.406357e+003	2.638859e+000
1.406840e+003	2.639010e+000
1.407322e+003	2.638008e+000
1.407804e+003	2.637042e+000
1.408286e+003	2.637317e+000
1.408768e+003	2.639556e+000
1.409250e+003	2.643694e+000
1.409732e+003	2.648863e+000
1.410214e+003	2.653677e+000
1.410697e+003	2.656751e+000
1.411179e+003	2.657248e+000
1.411661e+003	2.655179e+000
1.412143e+003	2.651315e+000
1.412625e+003	2.646777e+000
1.413107e+003	2.642572e+000
1.413589e+003	2.639279e+000
1.414071e+003	2.636978e+000
1.414553e+003	2.635392e+000
1.415036e+003	2.634120e+000
1.415518e+003	2.632854e+000
1.416000e+003	2.631483e+000
1.416482e+003	2.630068e+000
1.416964e+003	2.628755e+000
1.417446e+003	2.627714e+000
1.417928e+003	2.627144e+000
1.418411e+003	2.627343e+000
1.418893e+003	2.628741e+000
1.419375e+003	2.631830e+000
1.419857e+003	2.636941e+000
1.420339e+003	2.643973e+000
1.420821e+003	2.652218e+000
1.421303e+003	2.660402e+000
1.421785e+003	2.666962e+000
1.422268e+003	2.670488e+000
1.422750e+003	2.670218e+000
1.423232e+003	2.666397e+000
1.423714e+003	2.660311e+000
1.424196e+003	2.653885e+000
1.424678e+003	2.648983e+000
1.425160e+003	2.646712e+000
1.425642e+003	2.647063e+000
1.426125e+003	2.648990e+000
1.426607e+003	2.650851e+000
1.427089e+003	2.651050e+000
1.427571e+003	2.648647e+000
1.428053e+003	2.643729e+000
1.428535e+003	2.637362e+000
1.429017e+003	2.631140e+000
1.429499e+003	2.626566e+000
1.429982e+003	2.624581e+000
1.430464e+003	2.625398e+000
1.430946e+003	2.628618e+000
1.431428e+003	2.633483e+000
1.431910e+003	2.639133e+000
1.432392e+003	2.644788e+000
1.432874e+003	2.649817e+000
1.433356e+003	2.653711e+000
1.433839e+003	2.656016e+000
1.434321e+003	2.656326e+000
1.434803e+003	2.654367e+000
1.435285e+003	2.650182e+000
1.435767e+003	2.644315e+000
1.436249e+003	2.637844e+000
1.436731e+003	2.632125e+000
1.437213e+003	2.628308e+000
1.437696e+003	2.626897e+000
1.438178e+003	2.627623e+000
1.438660e+003	2.629645e+000
1.439142e+003	2.631929e+000
1.439624e+003	2.633591e+000
1.440106e+003	2.634121e+000
1.440588e+003	2.633467e+000
1.441070e+003	2.631949e+000
1.441552e+003	2.630077e+000
1.442035e+003	2.628337e+000
1.442517e+003	2.627071e+000
1.442999e+003	2.626458e+000
1.443481e+003	2.626575e+000
1.443963e+003	2.627450e+000
1.444445e+003	2.629060e+000
1.444927e+003	2.631264e+000
1.445410e+003	2.633737e+000
1.445892e+003	2.635958e+000
1.446374e+003	2.637302e+000
1.446856e+003	2.637222e+000
1.447338e+003	2.635469e+000
1.447820e+003	2.632253e+000
1.448302e+003	2.628230e+000
1.448784e+003	2.624290e+000
1.449267e+003	2.621240e+000
1.449749e+003	2.619560e+000
1.450231e+003	2.619335e+000
1.450713e+003	2.620347e+000
1.451195e+003	2.622232e+000
1.451677e+003	2.624629e+000
1.452159e+003	2.627235e+000
1.452641e+003	2.629805e+000
1.453124e+003	2.632085e+000
1.453606e+003	2.633761e+000
1.454088e+003	2.634459e+000
1.454570e+003	2.633810e+000
1.455052e+003	2.631589e+000
1.455534e+003	2.627876e+000
1.456016e+003	2.623193e+000
1.456498e+003	2.618470e+000
1.456980e+003	2.614788e+000
1.457463e+003	2.612978e+000
1.457945e+003	2.613348e+000
1.458427e+003	2.615736e+000
1.458909e+003	2.619759e+000
1.459391e+003	2.625056e+000
1.459873e+003	2.631348e+000
1.460355e+003	2.638338e+000
1.460838e+003	2.645534e+000
1.461320e+003	2.652136e+000
1.461802e+003	2.657100e+000
1.462284e+003	2.659408e+000
1.462766e+003	2.658476e+000
1.463248e+003	2.654551e+000
1.463730e+003	2.648874e+000
1.464212e+003	2.643480e+000
1.464695e+003	2.640627e+000
1.465177e+003	2.642069e+000
1.465659e+003	2.648496e+000
1.466141e+003	2.659347e+000
1.466623e+003	2.673018e+000
1.467105e+003	2.687346e+000
1.467587e+003	2.700207e+000
1.468069e+003	2.710069e+000
1.468552e+003	2.716331e+000
1.469034e+003	2.719281e+000
1.469516e+003	2.719709e+000
1.469998e+003	2.718400e+000
1.470480e+003	2.715782e+000
1.470962e+003	2.711885e+000
1.471444e+003	2.706573e+000
1.471926e+003	2.699892e+000
1.472408e+003	2.692322e+000
1.472891e+003	2.684721e+000
1.473373e+003	2.677983e+000
1.473855e+003	2.672651e+000
1.474337e+003	2.668738e+000
1.474819e+003	2.665839e+000
1.475301e+003	2.663417e+000
1.475783e+003	2.661106e+000
1.476266e+003	2.658887e+000
1.476748e+003	2.657064e+000
1.477230e+003	2.656054e+000
1.477712e+003	2.656095e+000
1.478194e+003	2.657044e+000
1.478676e+003	2.658357e+000
1.479158e+003	2.659256e+000
1.479640e+003	2.659009e+000
1.480123e+003	2.657212e+000
1.480605e+003	2.653936e+000
1.481087e+003	2.649690e+000
1.481569e+003	2.645213e+000
1.482051e+003	2.641198e+000
1.482533e+003	2.638094e+000
1.483015e+003	2.636053e+000
1.483497e+003	2.635006e+000
1.483979e+003	2.634774e+000
1.484462e+003	2.635135e+000
1.484944e+003	2.635807e+000
1.485426e+003	2.636390e+000
1.485908e+003	2.636318e+000
1.486390e+003	2.634931e+000
1.486872e+003	2.631676e+000
1.487354e+003	2.626381e+000
1.487836e+003	2.619450e+000
1.488319e+003	2.611861e+000
1.488801e+003	2.604925e+000
1.489283e+003	2.599904e+000
1.489765e+003	2.597626e+000
1.490247e+003	2.598211e+000
1.490729e+003	2.601015e+000
1.491211e+003	2.604839e+000
1.491693e+003	2.608352e+000
1.492176e+003	2.610574e+000
1.492658e+003	2.611157e+000
1.493140e+003	2.610364e+000
1.493622e+003	2.608780e+000
1.494104e+003	2.606946e+000
1.494586e+003	2.605091e+000
1.495068e+003	2.603047e+000
1.495551e+003	2.600392e+000
1.496033e+003	2.596786e+000
1.496515e+003	2.592319e+000
1.496997e+003	2.587657e+000
1.497479e+003	2.583859e+000
1.497961e+003	2.581948e+000
1.498443e+003	2.582483e+000
1.498925e+003	2.585284e+000
1.499407e+003	2.589391e+000
1.499890e+003	2.593282e+000
1.500372e+003	2.595312e+000
1.500854e+003	2.594293e+000
1.501336e+003	2.589936e+000
1.501818e+003	2.582940e+000
1.502300e+003	2.574650e+000
1.502782e+003	2.566524e+000
1.503264e+003	2.559694e+000
1.503747e+003	2.554759e+000
1.504229e+003	2.551806e+000
1.504711e+003	2.550548e+000
1.505193e+003	2.550523e+000
1.505675e+003	2.551280e+000
1.506157e+003	2.552514e+000
1.506639e+003	2.554104e+000
1.507121e+003	2.556038e+000
1.507604e+003	2.558306e+000
1.508086e+003	2.560838e+000
1.508568e+003	2.563545e+000
1.509050e+003	2.566404e+000
1.509532e+003	2.569510e+000
1.510014e+003	2.573055e+000
1.510496e+003	2.577217e+000
1.510979e+003	2.582004e+000
1.511461e+003	2.587092e+000
1.511943e+003	2.591776e+000
1.512425e+003	2.595089e+000
1.512907e+003	2.596122e+000
1.513389e+003	2.594381e+000
1.513871e+003	2.590044e+000
1.514353e+003	2.583954e+000
1.514835e+003	2.577412e+000
1.515318e+003	2.571852e+000
1.515800e+003	2.568497e+000
1.516282e+003	2.568040e+000
1.516764e+003	2.570399e+000
1.517246e+003	2.574663e+000
1.517728e+003	2.579296e+000
1.518210e+003	2.582595e+000
1.518692e+003	2.583219e+000
1.519175e+003	2.580588e+000
1.519657e+003	2.575059e+000
1.520139e+003	2.567869e+000
1.520621e+003	2.560861e+000
1.521103e+003	2.555990e+000
1.521585e+003	2.554667e+000
1.522067e+003	2.557202e+000
1.522549e+003	2.562679e+000
1.523031e+003	2.569344e+000
1.523514e+003	2.575286e+000
1.523996e+003	2.579064e+000
1.524478e+003	2.580097e+000
1.524960e+003	2.578766e+000
1.525442e+003	2.576219e+000
1.525924e+003	2.573908e+000
1.526406e+003	2.572994e+000
1.526889e+003	2.573881e+000
1.527371e+003	2.576085e+000
1.527853e+003	2.578477e+000
1.528335e+003	2.579760e+000
1.528817e+003	2.578960e+000
1.529299e+003	2.575776e+000
1.529781e+003	2.570625e+000
1.530263e+003	2.564396e+000
1.530746e+003	2.558045e+000
1.531228e+003	2.552276e+000
1.531710e+003	2.547468e+000
1.532192e+003	2.543811e+000
1.532674e+003	2.541528e+000
1.533156e+003	2.541012e+000
1.533638e+003	2.542739e+000
1.534120e+003	2.546977e+000
1.534603e+003	2.553449e+000
1.535085e+003	2.561195e+000
1.535567e+003	2.568723e+000
1.536049e+003	2.574352e+000
1.536531e+003	2.576618e+000
1.537013e+003	2.574668e+000
1.537495e+003	2.568575e+000
1.537977e+003	2.559489e+000
1.538460e+003	2.549466e+000
1.538942e+003	2.540920e+000
1.539424e+003	2.535880e+000
1.539906e+003	2.535364e+000
1.540388e+003	2.539155e+000
1.540870e+003	2.546020e+000
1.541352e+003	2.554239e+000
1.541834e+003	2.562173e+000
1.542317e+003	2.568664e+000
1.542799e+003	2.573154e+000
1.543281e+003	2.575580e+000
1.543763e+003	2.576169e+000
1.544245e+003	2.575289e+000
1.544727e+003	2.573376e+000
1.545209e+003	2.570913e+000
1.545691e+003	2.568402e+000
1.546174e+003	2.566297e+000
1.546656e+003	2.564921e+000
1.547138e+003	2.564436e+000
1.547620e+003	2.564864e+000
1.548102e+003	2.566152e+000
1.548584e+003	2.568221e+000
1.549066e+003	2.570965e+000
1.549548e+003	2.574202e+000
1.550031e+003	2.577603e+000
1.550513e+003	2.580683e+000
1.550995e+003	2.582885e+000
1.551477e+003	2.583755e+000
1.551959e+003	2.583133e+000
1.552441e+003	2.581279e+000
1.552923e+003	2.578875e+000
1.553406e+003	2.576846e+000
1.553888e+003	2.575999e+000
1.554370e+003	2.576613e+000
1.554852e+003	2.578185e+000
1.555334e+003	2.579525e+000
1.555816e+003	2.579179e+000
1.556298e+003	2.576000e+000
1.556780e+003	2.569627e+000
1.557262e+003	2.560741e+000
1.557745e+003	2.551022e+000
1.558227e+003	2.542751e+000
1.558709e+003	2.538064e+000
1.559191e+003	2.538076e+000
1.559673e+003	2.542317e+000
1.560155e+003	2.548987e+000
1.560637e+003	2.555906e+000
1.561119e+003	2.561519e+000
1.561602e+003	2.565345e+000
1.562084e+003	2.567784e+000
1.562566e+003	2.569627e+000
1.563048e+003	2.571564e+000
1.563530e+003	2.573877e+000
1.564012e+003	2.576353e+000
1.564494e+003	2.578437e+000
1.564976e+003	2.579558e+000
1.565458e+003	2.579461e+000
1.565941e+003	2.578356e+000
1.566423e+003	2.576796e+000
1.566905e+003	2.575399e+000
1.567387e+003	2.574603e+000
1.567869e+003	2.574553e+000
1.568351e+003	2.575146e+000
1.568833e+003	2.576176e+000
1.569316e+003	2.577490e+000
1.569798e+003	2.579066e+000
1.570280e+003	2.580950e+000
1.570762e+003	2.583106e+000
1.571244e+003	2.585298e+000
1.571726e+003	2.587100e+000
1.572208e+003	2.588047e+000
1.572690e+003	2.587836e+000
1.573173e+003	2.586482e+000
1.573655e+003	2.584343e+000
1.574137e+003	2.582012e+000
1.574619e+003	2.580131e+000
1.575101e+003	2.579174e+000
1.575583e+003	2.579296e+000
1.576065e+003	2.580304e+000
1.576547e+003	2.581810e+000
1.577030e+003	2.583493e+000
1.577512e+003	2.585291e+000
1.577994e+003	2.587390e+000
1.578476e+003	2.590052e+000
1.578958e+003	2.593418e+000
1.579440e+003	2.597403e+000
1.579922e+003	2.601700e+000
1.580404e+003	2.605913e+000
1.580886e+003	2.609732e+000
1.581369e+003	2.613077e+000
1.581851e+003	2.616096e+000
1.582333e+003	2.618999e+000
1.582815e+003	2.621832e+000
1.583297e+003	2.624331e+000
1.583779e+003	2.625970e+000
1.584261e+003	2.626205e+000
1.584744e+003	2.624800e+000
1.585226e+003	2.622060e+000
1.585708e+003	2.618802e+000
1.586190e+003	2.616057e+000
1.586672e+003	2.614661e+000
1.587154e+003	2.614948e+000
1.587636e+003	2.616640e+000
1.588118e+003	2.618977e+000
1.588601e+003	2.621038e+000
1.589083e+003	2.622128e+000
1.589565e+003	2.622059e+000
1.590047e+003	2.621176e+000
1.590529e+003	2.620129e+000
1.591011e+003	2.619539e+000
1.591493e+003	2.619726e+000
1.591975e+003	2.620617e+000
1.592458e+003	2.621833e+000
1.592940e+003	2.622897e+000
1.593422e+003	2.623440e+000
1.593904e+003	2.623298e+000
1.594386e+003	2.622467e+000
1.594868e+003	2.620969e+000
1.595350e+003	2.618734e+000
1.595832e+003	2.615603e+000
1.596314e+003	2.611462e+000
1.596797e+003	2.606423e+000
1.597279e+003	2.600947e+000
1.597761e+003	2.595808e+000
1.598243e+003	2.591900e+000
1.598725e+003	2.589983e+000
1.599207e+003	2.590443e+000
1.599689e+003	2.593158e+000
1.600172e+003	2.597495e+000
1.600654e+003	2.602473e+000
1.601136e+003	2.607046e+000
1.601618e+003	2.610415e+000
1.602100e+003	2.612250e+000
1.602582e+003	2.612718e+000
1.603064e+003	2.612350e+000
1.603546e+003	2.611810e+000
1.604029e+003	2.611679e+000
1.604511e+003	2.612311e+000
1.604993e+003	2.613788e+000
1.605475e+003	2.615954e+000
1.605957e+003	2.618506e+000
1.606439e+003	2.621086e+000
1.606921e+003	2.623365e+000
1.607403e+003	2.625119e+000
1.607885e+003	2.626281e+000
1.608368e+003	2.626968e+000
1.608850e+003	2.627443e+000
1.609332e+003	2.628026e+000
1.609814e+003	2.628963e+000
1.610296e+003	2.630314e+000
1.610778e+003	2.631883e+000
1.611260e+003	2.633242e+000
1.611742e+003	2.633849e+000
1.612225e+003	2.633243e+000
1.612707e+003	2.631228e+000
1.613189e+003	2.627963e+000
1.613671e+003	2.623913e+000
[truncated: 4,950 more rows]
