# Supplementary material for: Every contact leaves a trace: Documenting contamination in lithic residue studies at the Middle Palaeolithic sites of Lusakert Cave 1 (Armenia) and Crvena Stijena (Montenegro)
Source: PLoS One. 2022 Apr 7;17(4):e0266362. doi: 10.1371/journal.pone.0266362 (PMC8989205; doi:10.1371/journal.pone.0266362)
Supplement: S1 File — (ZIP) [file pone.0266362.s001.zip › S9 Fig for Fig 9 - LKT1 h05_477_Spec_I_trans.CSV]

6.499040e+002	3.844768e-001
6.503861e+002	3.854160e-001
6.508682e+002	3.863986e-001
6.513503e+002	3.873297e-001
6.518325e+002	3.881045e-001
6.523146e+002	3.887058e-001
6.527968e+002	3.890806e-001
6.532789e+002	3.892484e-001
6.537610e+002	3.892339e-001
6.542431e+002	3.891446e-001
6.547252e+002	3.890913e-001
6.552073e+002	3.892103e-001
6.556895e+002	3.895648e-001
6.561716e+002	3.901617e-001
6.566537e+002	3.909110e-001
6.571359e+002	3.917060e-001
6.576180e+002	3.924375e-001
6.581001e+002	3.930672e-001
6.585822e+002	3.935981e-001
6.590643e+002	3.940780e-001
6.595465e+002	3.945216e-001
6.600286e+002	3.948990e-001
6.605107e+002	3.950987e-001
6.609929e+002	3.949850e-001
6.614750e+002	3.944293e-001
6.619571e+002	3.933952e-001
6.624392e+002	3.919591e-001
6.629213e+002	3.903346e-001
6.634035e+002	3.887973e-001
6.638856e+002	3.876047e-001
6.643677e+002	3.868859e-001
6.648499e+002	3.866379e-001
6.653320e+002	3.867507e-001
6.658141e+002	3.870972e-001
6.662962e+002	3.875741e-001
6.667783e+002	3.881529e-001
6.672605e+002	3.888659e-001
6.677426e+002	3.897691e-001
6.682247e+002	3.908183e-001
6.687068e+002	3.918318e-001
6.691890e+002	3.925852e-001
6.696711e+002	3.929628e-001
6.701532e+002	3.929564e-001
6.706354e+002	3.926238e-001
6.711175e+002	3.920406e-001
6.715996e+002	3.913085e-001
6.720817e+002	3.905437e-001
6.725638e+002	3.898758e-001
6.730460e+002	3.893974e-001
6.735281e+002	3.891348e-001
6.740102e+002	3.890174e-001
6.744924e+002	3.889102e-001
6.749745e+002	3.886510e-001
6.754566e+002	3.881147e-001
6.759387e+002	3.872478e-001
6.764208e+002	3.861058e-001
6.769030e+002	3.848369e-001
6.773851e+002	3.836500e-001
6.778672e+002	3.827435e-001
6.783494e+002	3.822612e-001
6.788315e+002	3.822549e-001
6.793136e+002	3.826866e-001
6.797957e+002	3.834280e-001
6.802778e+002	3.842895e-001
6.807599e+002	3.850433e-001
6.812421e+002	3.854738e-001
6.817242e+002	3.854043e-001
6.822064e+002	3.847282e-001
6.826885e+002	3.834089e-001
6.831706e+002	3.814939e-001
6.836527e+002	3.791138e-001
6.841348e+002	3.764852e-001
6.846169e+002	3.738762e-001
6.850991e+002	3.715589e-001
6.855812e+002	3.697402e-001
6.860634e+002	3.685249e-001
6.865455e+002	3.678976e-001
6.870276e+002	3.677498e-001
6.875097e+002	3.679130e-001
6.879918e+002	3.682173e-001
6.884739e+002	3.685303e-001
6.889561e+002	3.687931e-001
6.894382e+002	3.690107e-001
6.899203e+002	3.692286e-001
6.904025e+002	3.694846e-001
6.908846e+002	3.697810e-001
6.913667e+002	3.700681e-001
6.918488e+002	3.702675e-001
6.923309e+002	3.703018e-001
6.928131e+002	3.701366e-001
6.932952e+002	3.697903e-001
6.937773e+002	3.693302e-001
6.942595e+002	3.688351e-001
6.947416e+002	3.683681e-001
6.952237e+002	3.679484e-001
6.957058e+002	3.675553e-001
6.961879e+002	3.671390e-001
6.966700e+002	3.666530e-001
6.971522e+002	3.660691e-001
6.976343e+002	3.653922e-001
6.981165e+002	3.646475e-001
6.985986e+002	3.638757e-001
6.990807e+002	3.631179e-001
6.995628e+002	3.624184e-001
7.000449e+002	3.618179e-001
7.005271e+002	3.613557e-001
7.010092e+002	3.610526e-001
7.014913e+002	3.609006e-001
7.019734e+002	3.608428e-001
7.024556e+002	3.607779e-001
7.029377e+002	3.605774e-001
7.034198e+002	3.601339e-001
7.039019e+002	3.594066e-001
7.043841e+002	3.584619e-001
7.048662e+002	3.574654e-001
7.053483e+002	3.566421e-001
7.058304e+002	3.562010e-001
7.063126e+002	3.562691e-001
7.067947e+002	3.568400e-001
7.072768e+002	3.577746e-001
7.077589e+002	3.588360e-001
7.082411e+002	3.597639e-001
7.087232e+002	3.603406e-001
7.092053e+002	3.604370e-001
7.096874e+002	3.600141e-001
7.101696e+002	3.591104e-001
7.106517e+002	3.578200e-001
7.111338e+002	3.562908e-001
7.116160e+002	3.547241e-001
7.120981e+002	3.533690e-001
7.125802e+002	3.524827e-001
7.130623e+002	3.522695e-001
7.135444e+002	3.527976e-001
7.140266e+002	3.539442e-001
7.145087e+002	3.553844e-001
7.149908e+002	3.566665e-001
7.154729e+002	3.573471e-001
7.159551e+002	3.571606e-001
7.164372e+002	3.561278e-001
7.169193e+002	3.545723e-001
7.174014e+002	3.530161e-001
7.178835e+002	3.520114e-001
7.183657e+002	3.519563e-001
7.188478e+002	3.529682e-001
7.193300e+002	3.548506e-001
7.198121e+002	3.571860e-001
7.202942e+002	3.595050e-001
7.207763e+002	3.614689e-001
7.212584e+002	3.629618e-001
7.217405e+002	3.640735e-001
7.222227e+002	3.649813e-001
7.227048e+002	3.658145e-001
7.231870e+002	3.665531e-001
7.236691e+002	3.670203e-001
7.241512e+002	3.669501e-001
7.246333e+002	3.661081e-001
7.251154e+002	3.643937e-001
7.255975e+002	3.618913e-001
7.260797e+002	3.588442e-001
7.265618e+002	3.555804e-001
7.270439e+002	3.524127e-001
7.275261e+002	3.495657e-001
7.280082e+002	3.471430e-001
7.284903e+002	3.451479e-001
7.289724e+002	3.435274e-001
7.294545e+002	3.422186e-001
7.299366e+002	3.411676e-001
7.304188e+002	3.403321e-001
7.309009e+002	3.396627e-001
7.313831e+002	3.390997e-001
7.318652e+002	3.385787e-001
7.323473e+002	3.380548e-001
7.328294e+002	3.375182e-001
7.333115e+002	3.370009e-001
7.337936e+002	3.365534e-001
7.342758e+002	3.362156e-001
7.347579e+002	3.359843e-001
7.352401e+002	3.358069e-001
7.357222e+002	3.355987e-001
7.362043e+002	3.352818e-001
7.366864e+002	3.348190e-001
7.371685e+002	3.342337e-001
7.376506e+002	3.335952e-001
7.381328e+002	3.329920e-001
7.386149e+002	3.324921e-001
7.390970e+002	3.321267e-001
7.395792e+002	3.318883e-001
7.400613e+002	3.317598e-001
7.405434e+002	3.317343e-001
7.410255e+002	3.318307e-001
7.415077e+002	3.320756e-001
7.419898e+002	3.324691e-001
7.424719e+002	3.329516e-001
7.429540e+002	3.333941e-001
7.434362e+002	3.336219e-001
7.439183e+002	3.334702e-001
7.444004e+002	3.328464e-001
7.448825e+002	3.317773e-001
7.453646e+002	3.304167e-001
7.458468e+002	3.290083e-001
7.463289e+002	3.278088e-001
7.468110e+002	3.270047e-001
7.472932e+002	3.266433e-001
7.477753e+002	3.266190e-001
7.482574e+002	3.267071e-001
7.487395e+002	3.266419e-001
7.492217e+002	3.262054e-001
7.497038e+002	3.253032e-001
7.501859e+002	3.239964e-001
7.506680e+002	3.224866e-001
7.511501e+002	3.210483e-001
7.516323e+002	3.199438e-001
7.521144e+002	3.193386e-001
7.525966e+002	3.192559e-001
7.530787e+002	3.195719e-001
7.535608e+002	3.200669e-001
7.540429e+002	3.205002e-001
7.545250e+002	3.206947e-001
7.550071e+002	3.205865e-001
7.554893e+002	3.202302e-001
7.559714e+002	3.197516e-001
7.564535e+002	3.192781e-001
7.569357e+002	3.188749e-001
7.574178e+002	3.185211e-001
7.578999e+002	3.181309e-001
7.583820e+002	3.176198e-001
7.588641e+002	3.169731e-001
7.593463e+002	3.162872e-001
7.598284e+002	3.157524e-001
7.603105e+002	3.155833e-001
7.607927e+002	3.159173e-001
7.612748e+002	3.167306e-001
7.617569e+002	3.178087e-001
7.622390e+002	3.187977e-001
7.627211e+002	3.193147e-001
7.632032e+002	3.190796e-001
7.636854e+002	3.180034e-001
7.641675e+002	3.162100e-001
7.646497e+002	3.139798e-001
7.651318e+002	3.116471e-001
7.656139e+002	3.094848e-001
7.660960e+002	3.076331e-001
7.665781e+002	3.060833e-001
7.670602e+002	3.047337e-001
7.675424e+002	3.034728e-001
7.680245e+002	3.022568e-001
7.685067e+002	3.011419e-001
7.689888e+002	3.002651e-001
7.694709e+002	2.997809e-001
7.699530e+002	2.997932e-001
7.704351e+002	3.003051e-001
7.709172e+002	3.012167e-001
7.713994e+002	3.023564e-001
7.718815e+002	3.035388e-001
7.723636e+002	3.046094e-001
7.728458e+002	3.054709e-001
7.733279e+002	3.060796e-001
7.738100e+002	3.064258e-001
7.742921e+002	3.065068e-001
7.747742e+002	3.063143e-001
7.752563e+002	3.058340e-001
7.757385e+002	3.050647e-001
7.762206e+002	3.040375e-001
7.767028e+002	3.028320e-001
7.771849e+002	3.015691e-001
7.776670e+002	3.003888e-001
7.781491e+002	2.994097e-001
7.786312e+002	2.986932e-001
7.791134e+002	2.982201e-001
7.795955e+002	2.978947e-001
7.800776e+002	2.975754e-001
7.805598e+002	2.971287e-001
7.810419e+002	2.964810e-001
7.815240e+002	2.956591e-001
7.820061e+002	2.947882e-001
7.824883e+002	2.940547e-001
7.829703e+002	2.936390e-001
7.834525e+002	2.936439e-001
7.839346e+002	2.940446e-001
7.844167e+002	2.946871e-001
7.848989e+002	2.953319e-001
7.853810e+002	2.957355e-001
7.858631e+002	2.957284e-001
7.863452e+002	2.952654e-001
7.868274e+002	2.944234e-001
7.873095e+002	2.933585e-001
7.877916e+002	2.922425e-001
7.882737e+002	2.912126e-001
7.887559e+002	2.903493e-001
7.892380e+002	2.896935e-001
7.897201e+002	2.892759e-001
7.902023e+002	2.891423e-001
7.906844e+002	2.893475e-001
7.911665e+002	2.899209e-001
7.916486e+002	2.908215e-001
7.921307e+002	2.919197e-001
7.926129e+002	2.930173e-001
7.930950e+002	2.939168e-001
7.935771e+002	2.944982e-001
7.940592e+002	2.947712e-001
7.945414e+002	2.948609e-001
7.950235e+002	2.949364e-001
7.955056e+002	2.951056e-001
7.959877e+002	2.953376e-001
7.964698e+002	2.954529e-001
7.969520e+002	2.952009e-001
7.974341e+002	2.943902e-001
7.979163e+002	2.930123e-001
7.983984e+002	2.912863e-001
7.988805e+002	2.896037e-001
7.993626e+002	2.883785e-001
7.998447e+002	2.878745e-001
8.003268e+002	2.880771e-001
8.008090e+002	2.886840e-001
8.012911e+002	2.892203e-001
8.017732e+002	2.892312e-001
8.022554e+002	2.884574e-001
8.027375e+002	2.869215e-001
8.032196e+002	2.848880e-001
8.037017e+002	2.827253e-001
8.041838e+002	2.807389e-001
8.046660e+002	2.790568e-001
8.051481e+002	2.776175e-001
8.056302e+002	2.762637e-001
8.061124e+002	2.748815e-001
8.065945e+002	2.735099e-001
8.070766e+002	2.723574e-001
8.075587e+002	2.717175e-001
8.080408e+002	2.718234e-001
8.085229e+002	2.727172e-001
8.090051e+002	2.742027e-001
8.094872e+002	2.759103e-001
8.099694e+002	2.774401e-001
8.104515e+002	2.785138e-001
8.109336e+002	2.790644e-001
8.114157e+002	2.792278e-001
8.118978e+002	2.792427e-001
8.123800e+002	2.793166e-001
8.128621e+002	2.795174e-001
8.133442e+002	2.797480e-001
8.138264e+002	2.798035e-001
8.143085e+002	2.794842e-001
8.147906e+002	2.786997e-001
8.152727e+002	2.775220e-001
8.157548e+002	2.761627e-001
8.162369e+002	2.748906e-001
8.167191e+002	2.739302e-001
8.172012e+002	2.733855e-001
8.176833e+002	2.732147e-001
8.181655e+002	2.732607e-001
8.186476e+002	2.733079e-001
8.191297e+002	2.731433e-001
8.196118e+002	2.725946e-001
8.200940e+002	2.715517e-001
8.205761e+002	2.699669e-001
8.210582e+002	2.678626e-001
8.215403e+002	2.653368e-001
8.220225e+002	2.625726e-001
8.225046e+002	2.598265e-001
8.229867e+002	2.573932e-001
8.234689e+002	2.555388e-001
8.239509e+002	2.544282e-001
8.244331e+002	2.540715e-001
8.249152e+002	2.543202e-001
8.253973e+002	2.549132e-001
8.258795e+002	2.555616e-001
8.263616e+002	2.560323e-001
8.268437e+002	2.562077e-001
8.273258e+002	2.560911e-001
8.278080e+002	2.557699e-001
8.282901e+002	2.553489e-001
8.287722e+002	2.548900e-001
8.292543e+002	2.543802e-001
8.297365e+002	2.537431e-001
8.302186e+002	2.528825e-001
8.307007e+002	2.517412e-001
8.311829e+002	2.503452e-001
8.316649e+002	2.488176e-001
8.321471e+002	2.473513e-001
8.326292e+002	2.461541e-001
8.331113e+002	2.453828e-001
8.335934e+002	2.450914e-001
8.340756e+002	2.452077e-001
8.345577e+002	2.455525e-001
8.350398e+002	2.458907e-001
8.355220e+002	2.460054e-001
8.360041e+002	2.457620e-001
8.364862e+002	2.451475e-001
8.369683e+002	2.442635e-001
8.374504e+002	2.432844e-001
8.379326e+002	2.423908e-001
8.384147e+002	2.417085e-001
8.388969e+002	2.412725e-001
8.393790e+002	2.410340e-001
8.398611e+002	2.408999e-001
8.403432e+002	2.407904e-001
8.408253e+002	2.406798e-001
8.413074e+002	2.406020e-001
8.417896e+002	2.406167e-001
8.422717e+002	2.407573e-001
8.427538e+002	2.409823e-001
8.432360e+002	2.411656e-001
8.437181e+002	2.411300e-001
8.442002e+002	2.407159e-001
8.446823e+002	2.398520e-001
8.451644e+002	2.385961e-001
8.456465e+002	2.371255e-001
8.461287e+002	2.356811e-001
8.466108e+002	2.344823e-001
8.470930e+002	2.336559e-001
8.475751e+002	2.331999e-001
8.480572e+002	2.330017e-001
8.485393e+002	2.328931e-001
8.490214e+002	2.327186e-001
8.495035e+002	2.323825e-001
8.499857e+002	2.318665e-001
8.504678e+002	2.312149e-001
8.509500e+002	2.305061e-001
8.514321e+002	2.298250e-001
8.519142e+002	2.292503e-001
8.523963e+002	2.288509e-001
8.528784e+002	2.286851e-001
8.533606e+002	2.287884e-001
8.538427e+002	2.291548e-001
8.543248e+002	2.297168e-001
8.548069e+002	2.303473e-001
8.552891e+002	2.308827e-001
8.557712e+002	2.311732e-001
8.562533e+002	2.311302e-001
8.567354e+002	2.307568e-001
8.572175e+002	2.301382e-001
8.576997e+002	2.294016e-001
8.581818e+002	2.286570e-001
8.586639e+002	2.279544e-001
8.591461e+002	2.272706e-001
8.596282e+002	2.265384e-001
8.601103e+002	2.256966e-001
8.605924e+002	2.247339e-001
8.610746e+002	2.236987e-001
8.615566e+002	2.226745e-001
8.620388e+002	2.217264e-001
8.625209e+002	2.208579e-001
8.630031e+002	2.199975e-001
8.634852e+002	2.190336e-001
8.639673e+002	2.178744e-001
8.644494e+002	2.165098e-001
8.649315e+002	2.150345e-001
8.654137e+002	2.136253e-001
8.658958e+002	2.124725e-001
8.663779e+002	2.117064e-001
8.668600e+002	2.113511e-001
8.673422e+002	2.113314e-001
8.678243e+002	2.115305e-001
8.683064e+002	2.118678e-001
8.687886e+002	2.123553e-001
8.692707e+002	2.131057e-001
8.697528e+002	2.142842e-001
8.702349e+002	2.160285e-001
8.707170e+002	2.183693e-001
8.711992e+002	2.211904e-001
8.716813e+002	2.242431e-001
8.721635e+002	2.272008e-001
8.726455e+002	2.297368e-001
8.731277e+002	2.315920e-001
8.736098e+002	2.326156e-001
8.740919e+002	2.327772e-001
8.745740e+002	2.321551e-001
8.750562e+002	2.309119e-001
8.755383e+002	2.292649e-001
8.760204e+002	2.274511e-001
8.765026e+002	2.256826e-001
8.769847e+002	2.241002e-001
8.774668e+002	2.227337e-001
8.779489e+002	2.214901e-001
8.784310e+002	2.201845e-001
8.789131e+002	2.186150e-001
8.793953e+002	2.166521e-001
8.798774e+002	2.143145e-001
8.803595e+002	2.117868e-001
8.808417e+002	2.093744e-001
8.813238e+002	2.073993e-001
8.818059e+002	2.060826e-001
8.822880e+002	2.054618e-001
8.827701e+002	2.053828e-001
8.832523e+002	2.055695e-001
8.837344e+002	2.057353e-001
8.842166e+002	2.056883e-001
8.846987e+002	2.053813e-001
8.851808e+002	2.048889e-001
8.856629e+002	2.043339e-001
8.861450e+002	2.037958e-001
8.866271e+002	2.032613e-001
8.871093e+002	2.026314e-001
8.875914e+002	2.017844e-001
8.880735e+002	2.006542e-001
8.885557e+002	1.992847e-001
8.890378e+002	1.978210e-001
8.895199e+002	1.964499e-001
8.900020e+002	1.953096e-001
8.904841e+002	1.944244e-001
8.909663e+002	1.936921e-001
8.914484e+002	1.929369e-001
8.919305e+002	1.919990e-001
8.924127e+002	1.908180e-001
8.928948e+002	1.894654e-001
8.933769e+002	1.881164e-001
8.938590e+002	1.869649e-001
8.943411e+002	1.861344e-001
8.948232e+002	1.856177e-001
8.953054e+002	1.852829e-001
8.957875e+002	1.849337e-001
8.962697e+002	1.844001e-001
8.967518e+002	1.836122e-001
8.972339e+002	1.826283e-001
8.977160e+002	1.816017e-001
8.981981e+002	1.807076e-001
8.986803e+002	1.800633e-001
8.991624e+002	1.796777e-001
8.996445e+002	1.794472e-001
9.001266e+002	1.792001e-001
9.006088e+002	1.787625e-001
9.010909e+002	1.780199e-001
9.015730e+002	1.769476e-001
9.020552e+002	1.756053e-001
9.025372e+002	1.741007e-001
9.030194e+002	1.725458e-001
9.035015e+002	1.710214e-001
9.039836e+002	1.695647e-001
9.044658e+002	1.681773e-001
9.049479e+002	1.668483e-001
9.054300e+002	1.655769e-001
9.059121e+002	1.643867e-001
9.063943e+002	1.633255e-001
9.068763e+002	1.624513e-001
9.073585e+002	1.618108e-001
9.078406e+002	1.614196e-001
9.083228e+002	1.612490e-001
9.088049e+002	1.612255e-001
9.092870e+002	1.612445e-001
9.097692e+002	1.611923e-001
9.102512e+002	1.609736e-001
9.107334e+002	1.605338e-001
9.112155e+002	1.598702e-001
9.116976e+002	1.590299e-001
9.121797e+002	1.580883e-001
9.126619e+002	1.571216e-001
9.131440e+002	1.561740e-001
9.136261e+002	1.552402e-001
9.141083e+002	1.542640e-001
9.145904e+002	1.531608e-001
9.150725e+002	1.518531e-001
9.155546e+002	1.503139e-001
9.160367e+002	1.485912e-001
9.165189e+002	1.468136e-001
9.170010e+002	1.451586e-001
9.174832e+002	1.438023e-001
9.179652e+002	1.428580e-001
9.184474e+002	1.423288e-001
9.189295e+002	1.420930e-001
9.194116e+002	1.419310e-001
9.198937e+002	1.415856e-001
9.203759e+002	1.408439e-001
9.208580e+002	1.396050e-001
9.213401e+002	1.379139e-001
9.218223e+002	1.359477e-001
9.223044e+002	1.339573e-001
9.227865e+002	1.321872e-001
9.232686e+002	1.308015e-001
9.237507e+002	1.298388e-001
9.242329e+002	1.292177e-001
9.247150e+002	1.287765e-001
9.251971e+002	1.283396e-001
9.256792e+002	1.277686e-001
9.261614e+002	1.269897e-001
9.266435e+002	1.259872e-001
9.271256e+002	1.247789e-001
9.276077e+002	1.233930e-001
9.280898e+002	1.218601e-001
9.285720e+002	1.202300e-001
9.290541e+002	1.185919e-001
9.295363e+002	1.170827e-001
9.300184e+002	1.158636e-001
9.305005e+002	1.150657e-001
9.309826e+002	1.147203e-001
9.314647e+002	1.147152e-001
9.319469e+002	1.147979e-001
9.324290e+002	1.146443e-001
9.329111e+002	1.139697e-001
9.333932e+002	1.126400e-001
9.338754e+002	1.107373e-001
9.343575e+002	1.085467e-001
9.348396e+002	1.064692e-001
9.353218e+002	1.048817e-001
9.358038e+002	1.040045e-001
9.362860e+002	1.038236e-001
9.367681e+002	1.041009e-001
9.372502e+002	1.044628e-001
9.377324e+002	1.045277e-001
9.382145e+002	1.040251e-001
9.386966e+002	1.028639e-001
9.391787e+002	1.011338e-001
9.396609e+002	9.905303e-002
9.401429e+002	9.688440e-002
9.406251e+002	9.486015e-002
9.411072e+002	9.312949e-002
9.415894e+002	9.174125e-002
9.420715e+002	9.065292e-002
9.425536e+002	8.975612e-002
9.430358e+002	8.890875e-002
9.435178e+002	8.797348e-002
9.440000e+002	8.685470e-002
9.444821e+002	8.553287e-002
9.449642e+002	8.408092e-002
9.454464e+002	8.265360e-002
9.459285e+002	8.144674e-002
9.464106e+002	8.063261e-002
9.468927e+002	8.029419e-002
9.473749e+002	8.038747e-002
9.478569e+002	8.074763e-002
9.483391e+002	8.114405e-002
9.488212e+002	8.136030e-002
9.493033e+002	8.126284e-002
9.497855e+002	8.083274e-002
9.502676e+002	8.014931e-002
9.507498e+002	7.933258e-002
9.512318e+002	7.848191e-002
9.517140e+002	7.763505e-002
9.521961e+002	7.677274e-002
9.526782e+002	7.585550e-002
9.531603e+002	7.487232e-002
9.536425e+002	7.386615e-002
9.541246e+002	7.292302e-002
9.546067e+002	7.212667e-002
9.550889e+002	7.150818e-002
9.555709e+002	7.101987e-002
9.560531e+002	7.055709e-002
9.565352e+002	7.001489e-002
9.570173e+002	6.935490e-002
9.574995e+002	6.864040e-002
9.579816e+002	6.801694e-002
9.584637e+002	6.763930e-002
9.589458e+002	6.758212e-002
9.594280e+002	6.777333e-002
9.599101e+002	6.799884e-002
9.603922e+002	6.797173e-002
9.608743e+002	6.744777e-002
9.613564e+002	6.633067e-002
9.618386e+002	6.472124e-002
9.623207e+002	6.288709e-002
9.628029e+002	6.116435e-002
9.632850e+002	5.983255e-002
9.637671e+002	5.902005e-002
9.642492e+002	5.867636e-002
9.647313e+002	5.861679e-002
9.652135e+002	5.861427e-002
9.656956e+002	5.849119e-002
9.661777e+002	5.817479e-002
9.666598e+002	5.769747e-002
9.671420e+002	5.715327e-002
9.676241e+002	5.664037e-002
9.681062e+002	5.622089e-002
9.685883e+002	5.591230e-002
9.690704e+002	5.570577e-002
9.695526e+002	5.559399e-002
9.700347e+002	5.558497e-002
9.705168e+002	5.569312e-002
9.709990e+002	5.591237e-002
9.714811e+002	5.619207e-002
9.719632e+002	5.643218e-002
9.724453e+002	5.650324e-002
9.729275e+002	5.628950e-002
9.734095e+002	5.573231e-002
9.738917e+002	5.485367e-002
9.743738e+002	5.375592e-002
9.748560e+002	5.258776e-002
9.753381e+002	5.150389e-002
9.758202e+002	5.062627e-002
9.763024e+002	5.002040e-002
9.767844e+002	4.969151e-002
9.772666e+002	4.959333e-002
9.777487e+002	4.964109e-002
9.782308e+002	4.973083e-002
9.787130e+002	4.975747e-002
9.791951e+002	4.964092e-002
9.796772e+002	4.935077e-002
9.801593e+002	4.892639e-002
9.806415e+002	4.847785e-002
9.811235e+002	4.815947e-002
9.816057e+002	4.812032e-002
9.820878e+002	4.844564e-002
9.825699e+002	4.911438e-002
9.830521e+002	4.999761e-002
9.835342e+002	5.089917e-002
9.840164e+002	5.162894e-002
9.844984e+002	5.207428e-002
9.849806e+002	5.224060e-002
9.854626e+002	5.224284e-002
9.859448e+002	5.224699e-002
9.864269e+002	5.238997e-002
9.869091e+002	5.271897e-002
9.873912e+002	5.317271e-002
9.878733e+002	5.361573e-002
9.883555e+002	5.390836e-002
9.888375e+002	5.397613e-002
9.893197e+002	5.384342e-002
9.898018e+002	5.362016e-002
9.902839e+002	5.344503e-002
9.907661e+002	5.341924e-002
9.912482e+002	5.356178e-002
9.917303e+002	5.380716e-002
9.922124e+002	5.404556e-002
9.926946e+002	5.418306e-002
9.931767e+002	5.418854e-002
9.936588e+002	5.410683e-002
9.941409e+002	5.402984e-002
9.946230e+002	5.404566e-002
9.951052e+002	5.419174e-002
9.955873e+002	5.443205e-002
9.960695e+002	5.467423e-002
9.965515e+002	5.481459e-002
9.970337e+002	5.478223e-002
9.975158e+002	5.457210e-002
9.979979e+002	5.424263e-002
9.984800e+002	5.388884e-002
9.989622e+002	5.360498e-002
9.994443e+002	5.345166e-002
9.999264e+002	5.344183e-002
1.000409e+003	5.354647e-002
1.000891e+003	5.371030e-002
1.001373e+003	5.387036e-002
1.001855e+003	5.396749e-002
1.002337e+003	5.395579e-002
1.002819e+003	5.380743e-002
1.003301e+003	5.352307e-002
1.003783e+003	5.313848e-002
1.004266e+003	5.273019e-002
1.004748e+003	5.240130e-002
1.005230e+003	5.225658e-002
1.005712e+003	5.236422e-002
1.006194e+003	5.272757e-002
1.006676e+003	5.327640e-002
1.007158e+003	5.388465e-002
1.007640e+003	5.441299e-002
1.008123e+003	5.475597e-002
1.008605e+003	5.487232e-002
1.009087e+003	5.479346e-002
1.009569e+003	5.459469e-002
1.010051e+003	5.435850e-002
1.010533e+003	5.413568e-002
1.011015e+003	5.393088e-002
1.011497e+003	5.370915e-002
1.011980e+003	5.342489e-002
1.012462e+003	5.304612e-002
1.012944e+003	5.257211e-002
1.013426e+003	5.203073e-002
1.013908e+003	5.146521e-002
1.014390e+003	5.092084e-002
1.014872e+003	5.044271e-002
1.015354e+003	5.007796e-002
1.015837e+003	4.988238e-002
1.016319e+003	4.991024e-002
1.016801e+003	5.019168e-002
1.017283e+003	5.069513e-002
1.017765e+003	5.130783e-002
1.018247e+003	5.183985e-002
1.018729e+003	5.207241e-002
1.019211e+003	5.183094e-002
1.019694e+003	5.106277e-002
1.020176e+003	4.987650e-002
1.020658e+003	4.852589e-002
1.021140e+003	4.733346e-002
1.021622e+003	4.658287e-002
1.022104e+003	4.642203e-002
1.022586e+003	4.681903e-002
1.023068e+003	4.758646e-002
1.023551e+003	4.846411e-002
1.024033e+003	4.922218e-002
1.024515e+003	4.973648e-002
1.024997e+003	5.000645e-002
1.025479e+003	5.011579e-002
1.025961e+003	5.015549e-002
1.026443e+003	5.015470e-002
1.026925e+003	5.005646e-002
1.027407e+003	4.974621e-002
1.027890e+003	4.911485e-002
1.028372e+003	4.812916e-002
1.028854e+003	4.686486e-002
1.029336e+003	4.548951e-002
1.029818e+003	4.420323e-002
1.030300e+003	4.316362e-002
1.030782e+003	4.242997e-002
1.031265e+003	4.195075e-002
1.031747e+003	4.159866e-002
1.032229e+003	4.123044e-002
1.032711e+003	4.074744e-002
1.033193e+003	4.012354e-002
1.033675e+003	3.940197e-002
1.034157e+003	3.865740e-002
1.034639e+003	3.795002e-002
1.035122e+003	3.729532e-002
1.035604e+003	3.665329e-002
1.036086e+003	3.594652e-002
1.036568e+003	3.508918e-002
1.037050e+003	3.402034e-002
1.037532e+003	3.272195e-002
1.038014e+003	3.122884e-002
1.038496e+003	2.962016e-002
1.038979e+003	2.800822e-002
1.039461e+003	2.651364e-002
1.039943e+003	2.524426e-002
1.040425e+003	2.426480e-002
1.040907e+003	2.357952e-002
1.041389e+003	2.312265e-002
1.041871e+003	2.277097e-002
1.042353e+003	2.237081e-002
1.042835e+003	2.177976e-002
1.043318e+003	2.090082e-002
1.043800e+003	1.970387e-002
1.044282e+003	1.821613e-002
1.044764e+003	1.649921e-002
1.045246e+003	1.461883e-002
1.045728e+003	1.262553e-002
1.046210e+003	1.055859e-002
1.046693e+003	8.466917e-003
1.047175e+003	6.434741e-003
1.047657e+003	4.589804e-003
1.048139e+003	3.084477e-003
1.048621e+003	2.054084e-003
1.049103e+003	1.566153e-003
1.049585e+003	1.589966e-003
1.050067e+003	1.996796e-003
1.050550e+003	2.601105e-003
1.051032e+003	3.219633e-003
1.051514e+003	3.727634e-003
1.051996e+003	4.077007e-003
1.052478e+003	4.287650e-003
1.052960e+003	4.397803e-003
1.053442e+003	4.419677e-003
1.053924e+003	4.317825e-003
1.054406e+003	4.024311e-003
1.054889e+003	3.485183e-003
1.055371e+003	2.709488e-003
1.055853e+003	1.794589e-003
1.056335e+003	9.127901e-004
1.056817e+003	2.623183e-004
1.057299e+003	0.000000e+000
1.057781e+003	1.971044e-004
1.058263e+003	8.257022e-004
1.058746e+003	1.782138e-003
1.059228e+003	2.936903e-003
1.059710e+003	4.178008e-003
1.060192e+003	5.434319e-003
1.060674e+003	6.672124e-003
1.061156e+003	7.872848e-003
1.061638e+003	9.014312e-003
1.062120e+003	1.007325e-002
1.062603e+003	1.103740e-002
1.063085e+003	1.192791e-002
1.063567e+003	1.279944e-002
1.064049e+003	1.372196e-002
1.064531e+003	1.474225e-002
1.065013e+003	1.584765e-002
1.065495e+003	1.695907e-002
1.065978e+003	1.796324e-002
1.066460e+003	1.876925e-002
1.066942e+003	1.937559e-002
1.067424e+003	1.989455e-002
1.067906e+003	2.053397e-002
1.068388e+003	2.152830e-002
1.068870e+003	2.305332e-002
1.069352e+003	2.515619e-002
1.069834e+003	2.774699e-002
1.070317e+003	3.062919e-002
1.070799e+003	3.358205e-002
1.071281e+003	3.643064e-002
1.071763e+003	3.908920e-002
1.072245e+003	4.155365e-002
1.072727e+003	4.386107e-002
1.073209e+003	4.604235e-002
1.073692e+003	4.810201e-002
1.074174e+003	5.002125e-002
1.074656e+003	5.178682e-002
1.075138e+003	5.341278e-002
1.075620e+003	5.494240e-002
1.076102e+003	5.642578e-002
1.076584e+003	5.788879e-002
1.077066e+003	5.931492e-002
1.077548e+003	6.067131e-002
1.078031e+003	6.194688e-002
1.078513e+003	6.320448e-002
1.078995e+003	6.459136e-002
1.079477e+003	6.630567e-002
1.079959e+003	6.851698e-002
1.080441e+003	7.128230e-002
1.080923e+003	7.449903e-002
1.081406e+003	7.793132e-002
1.081888e+003	8.130097e-002
1.082370e+003	8.440753e-002
1.082852e+003	8.721047e-002
1.083334e+003	8.984052e-002
1.083816e+003	9.252048e-002
1.084298e+003	9.544303e-002
1.084780e+003	9.866045e-002
1.085262e+003	1.020513e-001
1.085745e+003	1.053815e-001
1.086227e+003	1.084336e-001
1.086709e+003	1.111365e-001
1.087191e+003	1.136332e-001
1.087673e+003	1.162461e-001
1.088155e+003	1.193472e-001
1.088637e+003	1.231996e-001
1.089120e+003	1.278395e-001
1.089602e+003	1.330549e-001
1.090084e+003	1.384656e-001
1.090566e+003	1.436755e-001
1.091048e+003	1.484107e-001
1.091530e+003	1.525994e-001
1.092012e+003	1.563522e-001
1.092494e+003	1.598809e-001
1.092976e+003	1.633896e-001
1.093459e+003	1.670062e-001
1.093941e+003	1.707621e-001
1.094423e+003	1.746283e-001
1.094905e+003	1.785692e-001
1.095387e+003	1.825762e-001
1.095869e+003	1.866626e-001
1.096351e+003	1.908330e-001
1.096833e+003	1.950459e-001
1.097316e+003	1.992065e-001
1.097798e+003	2.031972e-001
1.098280e+003	2.069352e-001
1.098762e+003	2.104241e-001
1.099244e+003	2.137748e-001
1.099726e+003	2.171773e-001
1.100208e+003	2.208336e-001
1.100690e+003	2.248872e-001
1.101173e+003	2.293699e-001
1.101655e+003	2.341961e-001
1.102137e+003	2.391967e-001
1.102619e+003	2.441785e-001
1.103101e+003	2.489741e-001
1.103583e+003	2.534728e-001
1.104065e+003	2.576201e-001
1.104547e+003	2.614077e-001
1.105030e+003	2.648497e-001
1.105512e+003	2.679809e-001
1.105994e+003	2.708516e-001
1.106476e+003	2.735324e-001
1.106958e+003	2.761132e-001
1.107440e+003	2.786936e-001
1.107922e+003	2.813687e-001
1.108404e+003	2.842163e-001
1.108887e+003	2.872879e-001
1.109369e+003	2.906078e-001
1.109851e+003	2.941700e-001
1.110333e+003	2.979425e-001
1.110815e+003	3.018647e-001
1.111297e+003	3.058514e-001
1.111779e+003	3.098020e-001
1.112261e+003	3.136226e-001
1.112744e+003	3.172517e-001
1.113226e+003	3.206760e-001
1.113708e+003	3.239291e-001
1.114190e+003	3.270615e-001
1.114672e+003	3.300998e-001
1.115154e+003	3.330066e-001
1.115636e+003	3.356601e-001
1.116118e+003	3.378736e-001
1.116601e+003	3.394419e-001
1.117083e+003	3.401990e-001
1.117565e+003	3.400612e-001
1.118047e+003	3.390446e-001
1.118529e+003	3.372495e-001
1.119011e+003	3.348279e-001
1.119493e+003	3.319577e-001
1.119975e+003	3.288279e-001
1.120458e+003	3.256387e-001
1.120940e+003	3.226024e-001
1.121422e+003	3.199269e-001
1.121904e+003	3.177858e-001
1.122386e+003	3.162752e-001
1.122868e+003	3.153819e-001
1.123350e+003	3.149792e-001
1.123832e+003	3.148665e-001
1.124315e+003	3.148411e-001
1.124797e+003	3.147711e-001
1.125279e+003	3.146418e-001
1.125761e+003	3.145487e-001
1.126243e+003	3.146439e-001
1.126725e+003	3.150572e-001
1.127207e+003	3.158280e-001
1.127689e+003	3.168861e-001
1.128172e+003	3.180826e-001
1.128654e+003	3.192634e-001
1.129136e+003	3.203436e-001
1.129618e+003	3.213514e-001
1.130100e+003	3.224197e-001
1.130582e+003	3.237297e-001
1.131064e+003	3.254358e-001
1.131546e+003	3.276024e-001
1.132029e+003	3.301783e-001
1.132511e+003	3.330200e-001
1.132993e+003	3.359385e-001
1.133475e+003	3.387596e-001
1.133957e+003	3.413681e-001
1.134439e+003	3.437248e-001
1.134921e+003	3.458629e-001
1.135403e+003	3.478752e-001
1.135885e+003	3.498881e-001
1.136368e+003	3.520434e-001
1.136850e+003	3.544657e-001
1.137332e+003	3.572344e-001
1.137814e+003	3.603552e-001
1.138296e+003	3.637460e-001
1.138778e+003	3.672497e-001
1.139260e+003	3.706762e-001
1.139743e+003	3.738594e-001
1.140225e+003	3.767133e-001
1.140707e+003	3.792502e-001
1.141189e+003	3.815642e-001
1.141671e+003	3.837782e-001
1.142153e+003	3.859815e-001
1.142635e+003	3.881944e-001
1.143117e+003	3.903695e-001
1.143600e+003	3.924360e-001
1.144082e+003	3.943556e-001
1.144564e+003	3.961628e-001
1.145046e+003	3.979664e-001
1.145528e+003	3.999053e-001
1.146010e+003	4.020886e-001
1.146492e+003	4.045441e-001
1.146974e+003	4.072110e-001
1.147457e+003	4.099764e-001
1.147939e+003	4.127344e-001
1.148421e+003	4.154416e-001
1.148903e+003	4.181284e-001
1.149385e+003	4.208715e-001
1.149867e+003	4.237311e-001
1.150349e+003	4.266996e-001
1.150831e+003	4.296834e-001
1.151313e+003	4.325340e-001
1.151796e+003	4.351119e-001
1.152278e+003	4.373514e-001
1.152760e+003	4.392873e-001
1.153242e+003	4.410418e-001
1.153724e+003	4.427660e-001
1.154206e+003	4.445826e-001
1.154688e+003	4.465463e-001
1.155171e+003	4.486511e-001
1.155653e+003	4.508604e-001
1.156135e+003	4.531549e-001
1.156617e+003	4.555481e-001
1.157099e+003	4.580772e-001
1.157581e+003	4.607648e-001
1.158063e+003	4.635776e-001
1.158545e+003	4.664198e-001
1.159028e+003	4.691568e-001
1.159510e+003	4.716705e-001
1.159992e+003	4.739096e-001
1.160474e+003	4.759102e-001
1.160956e+003	4.777728e-001
1.161438e+003	4.796038e-001
1.161920e+003	4.814620e-001
1.162402e+003	4.833271e-001
1.162885e+003	4.851232e-001
1.163367e+003	4.867717e-001
1.163849e+003	4.882506e-001
1.164331e+003	4.896297e-001
1.164813e+003	4.910527e-001
1.165295e+003	4.926757e-001
1.165777e+003	4.945947e-001
1.166259e+003	4.967959e-001
1.166741e+003	4.991501e-001
1.167224e+003	5.014654e-001
1.167706e+003	5.035625e-001
1.168188e+003	5.053425e-001
1.168670e+003	5.068215e-001
1.169152e+003	5.081131e-001
1.169634e+003	5.093820e-001
1.170116e+003	5.107874e-001
1.170599e+003	5.124438e-001
1.171081e+003	5.144070e-001
1.171563e+003	5.166829e-001
1.172045e+003	5.192444e-001
1.172527e+003	5.220408e-001
1.173009e+003	5.250003e-001
1.173491e+003	5.280266e-001
1.173973e+003	5.310102e-001
1.174456e+003	5.338486e-001
1.174938e+003	5.364826e-001
1.175420e+003	5.389184e-001
1.175902e+003	5.412315e-001
1.176384e+003	5.435361e-001
1.176866e+003	5.459386e-001
1.177348e+003	5.484919e-001
1.177830e+003	5.511739e-001
1.178313e+003	5.539062e-001
1.178795e+003	5.565963e-001
1.179277e+003	5.591882e-001
1.179759e+003	5.616910e-001
1.180241e+003	5.641745e-001
1.180723e+003	5.667305e-001
1.181205e+003	5.694274e-001
1.181687e+003	5.722818e-001
1.182169e+003	5.752580e-001
1.182652e+003	5.783043e-001
1.183134e+003	5.813915e-001
1.183616e+003	5.845359e-001
1.184098e+003	5.877888e-001
1.184580e+003	5.911947e-001
1.185062e+003	5.947327e-001
1.185544e+003	5.982832e-001
1.186026e+003	6.016302e-001
1.186509e+003	6.045032e-001
1.186991e+003	6.066567e-001
1.187473e+003	6.079371e-001
1.187955e+003	6.083330e-001
1.188437e+003	6.079816e-001
1.188919e+003	6.071407e-001
1.189401e+003	6.061435e-001
1.189884e+003	6.053414e-001
1.190366e+003	6.050580e-001
1.190848e+003	6.055444e-001
1.191330e+003	6.069527e-001
1.191812e+003	6.093181e-001
1.192294e+003	6.125554e-001
1.192776e+003	6.164784e-001
1.193258e+003	6.208414e-001
1.193740e+003	6.253989e-001
1.194223e+003	6.299658e-001
1.194705e+003	6.344553e-001
1.195187e+003	6.388871e-001
1.195669e+003	6.433495e-001
1.196151e+003	6.479487e-001
1.196633e+003	6.527542e-001
1.197115e+003	6.577752e-001
1.197597e+003	6.629627e-001
1.198080e+003	6.682473e-001
1.198562e+003	6.735718e-001
1.199044e+003	6.789131e-001
1.199526e+003	6.842738e-001
1.200008e+003	6.896580e-001
1.200490e+003	6.950370e-001
1.200972e+003	7.003419e-001
1.201454e+003	7.054764e-001
1.201937e+003	7.103497e-001
1.202419e+003	7.149130e-001
1.202901e+003	7.191740e-001
1.203383e+003	7.231951e-001
1.203865e+003	7.270620e-001
1.204347e+003	7.308645e-001
1.204829e+003	7.346783e-001
1.205312e+003	7.385719e-001
1.205794e+003	7.426186e-001
1.206276e+003	7.469009e-001
1.206758e+003	7.514997e-001
1.207240e+003	7.564668e-001
1.207722e+003	7.617923e-001
1.208204e+003	7.673911e-001
1.208686e+003	7.731205e-001
1.209168e+003	7.788261e-001
1.209651e+003	7.843931e-001
1.210133e+003	7.897762e-001
1.210615e+003	7.949933e-001
1.211097e+003	8.000784e-001
1.211579e+003	8.050162e-001
1.212061e+003	8.097001e-001
1.212543e+003	8.139353e-001
1.213026e+003	8.174897e-001
1.213508e+003	8.201771e-001
1.213990e+003	8.219307e-001
1.214472e+003	8.228399e-001
1.214954e+003	8.231338e-001
1.215436e+003	8.231228e-001
1.215918e+003	8.231282e-001
1.216400e+003	8.234335e-001
1.216883e+003	8.242585e-001
1.217365e+003	8.257686e-001
1.217847e+003	8.280879e-001
1.218329e+003	8.313041e-001
1.218811e+003	8.354557e-001
1.219293e+003	8.405048e-001
1.219775e+003	8.463214e-001
1.220257e+003	8.526908e-001
1.220740e+003	8.593571e-001
1.221222e+003	8.660828e-001
1.221704e+003	8.727002e-001
1.222186e+003	8.791352e-001
1.222668e+003	8.853903e-001
1.223150e+003	8.914979e-001
1.223632e+003	8.974763e-001
1.224114e+003	9.033105e-001
1.224596e+003	9.089624e-001
1.225079e+003	9.144059e-001
1.225561e+003	9.196513e-001
1.226043e+003	9.247503e-001
1.226525e+003	9.297620e-001
1.227007e+003	9.347141e-001
1.227489e+003	9.395708e-001
1.227971e+003	9.442413e-001
1.228453e+003	9.486226e-001
1.228936e+003	9.526652e-001
1.229418e+003	9.564121e-001
1.229900e+003	9.599997e-001
1.230382e+003	9.635993e-001
1.230864e+003	9.673357e-001
1.231346e+003	9.712135e-001
1.231828e+003	9.751011e-001
1.232311e+003	9.787707e-001
1.232793e+003	9.819930e-001
1.233275e+003	9.846323e-001
1.233757e+003	9.867035e-001
1.234239e+003	9.883604e-001
1.234721e+003	9.898254e-001
1.235203e+003	9.912914e-001
1.235685e+003	9.928512e-001
1.236167e+003	9.944681e-001
1.236650e+003	9.960154e-001
1.237132e+003	9.973466e-001
1.237614e+003	9.983651e-001
1.238096e+003	9.990624e-001
1.238578e+003	9.995043e-001
1.239060e+003	9.997817e-001
1.239542e+003	9.999517e-001
1.240024e+003	1.000000e+000
1.240507e+003	9.998375e-001
1.240989e+003	9.993286e-001
1.241471e+003	9.983385e-001
1.241953e+003	9.967759e-001
1.242435e+003	9.946128e-001
1.242917e+003	9.918854e-001
1.243399e+003	9.886782e-001
1.243881e+003	9.851036e-001
1.244364e+003	9.812818e-001
1.244846e+003	9.773287e-001
1.245328e+003	9.733473e-001
1.245810e+003	9.694234e-001
1.246292e+003	9.656271e-001
1.246774e+003	9.620121e-001
1.247256e+003	9.586256e-001
1.247739e+003	9.555163e-001
1.248221e+003	9.527375e-001
1.248703e+003	9.503400e-001
1.249185e+003	9.483542e-001
1.249667e+003	9.467627e-001
1.250149e+003	9.454789e-001
1.250631e+003	9.443401e-001
1.251113e+003	9.431326e-001
1.251595e+003	9.416345e-001
1.252078e+003	9.396738e-001
1.252560e+003	9.371730e-001
1.253042e+003	9.341635e-001
1.253524e+003	9.307674e-001
1.254006e+003	9.271477e-001
1.254488e+003	9.234521e-001
1.254970e+003	9.197676e-001
1.255452e+003	9.161050e-001
1.255935e+003	9.124143e-001
1.256417e+003	9.086203e-001
1.256899e+003	9.046639e-001
1.257381e+003	9.005319e-001
1.257863e+003	8.962657e-001
1.258345e+003	8.919461e-001
1.258827e+003	8.876737e-001
1.259309e+003	8.835365e-001
1.259792e+003	8.795962e-001
1.260274e+003	8.758798e-001
1.260756e+003	8.723871e-001
1.261238e+003	8.691061e-001
1.261720e+003	8.660260e-001
1.262202e+003	8.631453e-001
1.262684e+003	8.604731e-001
1.263167e+003	8.580199e-001
1.263649e+003	8.557851e-001
1.264131e+003	8.537424e-001
1.264613e+003	8.518338e-001
1.265095e+003	8.499742e-001
1.265577e+003	8.480671e-001
1.266059e+003	8.460282e-001
1.266541e+003	8.438107e-001
1.267023e+003	8.414181e-001
1.267506e+003	8.389019e-001
1.267988e+003	8.363381e-001
1.268470e+003	8.337994e-001
1.268952e+003	8.313252e-001
1.269434e+003	8.289126e-001
1.269916e+003	8.265228e-001
1.270398e+003	8.241070e-001
1.270880e+003	8.216331e-001
1.271363e+003	8.190979e-001
1.271845e+003	8.165255e-001
1.272327e+003	8.139415e-001
1.272809e+003	8.113527e-001
1.273291e+003	8.087298e-001
1.273773e+003	8.060197e-001
1.274255e+003	8.031755e-001
1.274737e+003	8.001904e-001
1.275219e+003	7.971197e-001
1.275702e+003	7.940713e-001
1.276184e+003	7.911700e-001
1.276666e+003	7.885104e-001
1.277148e+003	7.861169e-001
1.277630e+003	7.839372e-001
1.278112e+003	7.818701e-001
1.278594e+003	7.798154e-001
1.279077e+003	7.777247e-001
1.279559e+003	7.756211e-001
1.280041e+003	7.735867e-001
1.280523e+003	7.717165e-001
1.281005e+003	7.700707e-001
1.281487e+003	7.686435e-001
1.281969e+003	7.673759e-001
1.282451e+003	7.661909e-001
1.282934e+003	7.650453e-001
1.283416e+003	7.639605e-001
1.283898e+003	7.630164e-001
1.284380e+003	7.623093e-001
1.284862e+003	7.618945e-001
1.285344e+003	7.617432e-001
1.285826e+003	7.617410e-001
1.286308e+003	7.617233e-001
1.286791e+003	7.615399e-001
1.287273e+003	7.611076e-001
1.287755e+003	7.604303e-001
1.288237e+003	7.595740e-001
1.288719e+003	7.586133e-001
1.289201e+003	7.575797e-001
1.289683e+003	7.564426e-001
1.290165e+003	7.551321e-001
1.290647e+003	7.535962e-001
1.291130e+003	7.518559e-001
1.291612e+003	7.500286e-001
1.292094e+003	7.483076e-001
1.292576e+003	7.468931e-001
1.293058e+003	7.459192e-001
1.293540e+003	7.453998e-001
1.294022e+003	7.452261e-001
1.294505e+003	7.452143e-001
1.294987e+003	7.451771e-001
1.295469e+003	7.449914e-001
1.295951e+003	7.446219e-001
1.296433e+003	7.440994e-001
1.296915e+003	7.434662e-001
1.297397e+003	7.427219e-001
1.297879e+003	7.417980e-001
1.298362e+003	7.405737e-001
1.298844e+003	7.389261e-001
1.299326e+003	7.367880e-001
1.299808e+003	7.341820e-001
1.300290e+003	7.312183e-001
1.300772e+003	7.280560e-001
1.301254e+003	7.248508e-001
1.301736e+003	7.217141e-001
1.302219e+003	7.186968e-001
1.302701e+003	7.158080e-001
1.303183e+003	7.130483e-001
1.303665e+003	7.104443e-001
1.304147e+003	7.080540e-001
1.304629e+003	7.059535e-001
1.305111e+003	7.041979e-001
1.305593e+003	7.027888e-001
1.306075e+003	7.016566e-001
1.306558e+003	7.006761e-001
1.307040e+003	6.997024e-001
1.307522e+003	6.986183e-001
1.308004e+003	6.973667e-001
1.308486e+003	6.959609e-001
1.308968e+003	6.944720e-001
1.309450e+003	6.929945e-001
1.309932e+003	6.916108e-001
1.310415e+003	6.903644e-001
1.310897e+003	6.892503e-001
1.311379e+003	6.882253e-001
1.311861e+003	6.872302e-001
1.312343e+003	6.862190e-001
1.312825e+003	6.851833e-001
1.313307e+003	6.841601e-001
1.313790e+003	6.832238e-001
1.314272e+003	6.824611e-001
1.314754e+003	6.819381e-001
1.315236e+003	6.816707e-001
1.315718e+003	6.816111e-001
1.316200e+003	6.816559e-001
1.316682e+003	6.816819e-001
1.317164e+003	6.815875e-001
1.317646e+003	6.813326e-001
1.318129e+003	6.809509e-001
1.318611e+003	6.805290e-001
1.319093e+003	6.801558e-001
1.319575e+003	6.798694e-001
1.320057e+003	6.796180e-001
1.320539e+003	6.792668e-001
1.321021e+003	6.786420e-001
1.321504e+003	6.776041e-001
1.321986e+003	6.761128e-001
1.322468e+003	6.742559e-001
1.322950e+003	6.722244e-001
1.323432e+003	6.702435e-001
1.323914e+003	6.684834e-001
1.324396e+003	6.669971e-001
1.324878e+003	6.657004e-001
1.325361e+003	6.644144e-001
1.325843e+003	6.629465e-001
1.326325e+003	6.611760e-001
1.326807e+003	6.591092e-001
1.327289e+003	6.568816e-001
1.327771e+003	6.547051e-001
1.328253e+003	6.527925e-001
1.328735e+003	6.512800e-001
1.329218e+003	6.501895e-001
1.329700e+003	6.494327e-001
1.330182e+003	6.488529e-001
1.330664e+003	6.482859e-001
1.331146e+003	6.476035e-001
1.331628e+003	6.467382e-001
1.332110e+003	6.456830e-001
1.332592e+003	6.444737e-001
1.333074e+003	6.431715e-001
1.333557e+003	6.418501e-001
1.334039e+003	6.405914e-001
1.334521e+003	6.394839e-001
1.335003e+003	6.386106e-001
1.335485e+003	6.380341e-001
1.335967e+003	6.377750e-001
1.336449e+003	6.377985e-001
1.336932e+003	6.380145e-001
1.337414e+003	6.383005e-001
1.337896e+003	6.385301e-001
1.338378e+003	6.386067e-001
1.338860e+003	6.384801e-001
1.339342e+003	6.381427e-001
1.339824e+003	6.376143e-001
1.340306e+003	6.369179e-001
1.340789e+003	6.360625e-001
1.341271e+003	6.350384e-001
1.341753e+003	6.338250e-001
1.342235e+003	6.324023e-001
1.342717e+003	6.307645e-001
1.343199e+003	6.289220e-001
1.343681e+003	6.269020e-001
1.344163e+003	6.247423e-001
1.344646e+003	6.224900e-001
1.345128e+003	6.202023e-001
1.345610e+003	6.179507e-001
1.346092e+003	6.158194e-001
1.346574e+003	6.138978e-001
1.347056e+003	6.122609e-001
1.347538e+003	6.109498e-001
1.348020e+003	6.099521e-001
1.348502e+003	6.092029e-001
1.348985e+003	6.085970e-001
1.349467e+003	6.080199e-001
1.349949e+003	6.073768e-001
1.350431e+003	6.066144e-001
1.350913e+003	6.057248e-001
1.351395e+003	6.047325e-001
1.351877e+003	6.036736e-001
1.352359e+003	6.025753e-001
1.352842e+003	6.014479e-001
1.353324e+003	6.002883e-001
1.353806e+003	5.990989e-001
1.354288e+003	5.979056e-001
1.354770e+003	5.967643e-001
1.355252e+003	5.957583e-001
1.355734e+003	5.949749e-001
1.356217e+003	5.944774e-001
1.356699e+003	5.942752e-001
1.357181e+003	5.943110e-001
1.357663e+003	5.944654e-001
1.358145e+003	5.945827e-001
1.358627e+003	5.945123e-001
1.359109e+003	5.941513e-001
1.359591e+003	5.934777e-001
1.360073e+003	5.925589e-001
1.360556e+003	5.915315e-001
1.361038e+003	5.905563e-001
1.361520e+003	5.897630e-001
1.362002e+003	5.892029e-001
1.362484e+003	5.888291e-001
1.362966e+003	5.885129e-001
1.363448e+003	5.880961e-001
1.363930e+003	5.874564e-001
1.364413e+003	5.865615e-001
1.364895e+003	5.854902e-001
1.365377e+003	5.844077e-001
1.365859e+003	5.835032e-001
1.366341e+003	5.829210e-001
1.366823e+003	5.827029e-001
1.367305e+003	5.827711e-001
1.367787e+003	5.829544e-001
1.368270e+003	5.830505e-001
1.368752e+003	5.828975e-001
1.369234e+003	5.824257e-001
1.369716e+003	5.816722e-001
1.370198e+003	5.807538e-001
1.370680e+003	5.798188e-001
1.371162e+003	5.789951e-001
1.371645e+003	5.783578e-001
1.372127e+003	5.779207e-001
1.372609e+003	5.776509e-001
1.373091e+003	5.774890e-001
1.373573e+003	5.773672e-001
1.374055e+003	5.772157e-001
1.374537e+003	5.769664e-001
1.375019e+003	5.765555e-001
1.375501e+003	5.759383e-001
1.375984e+003	5.751073e-001
1.376466e+003	5.741076e-001
1.376948e+003	5.730368e-001
1.377430e+003	5.720195e-001
1.377912e+003	5.711688e-001
1.378394e+003	5.705380e-001
1.378876e+003	5.700940e-001
1.379358e+003	5.697223e-001
1.379841e+003	5.692661e-001
1.380323e+003	5.685932e-001
1.380805e+003	5.676520e-001
1.381287e+003	5.664986e-001
1.381769e+003	5.652804e-001
1.382251e+003	5.641842e-001
1.382733e+003	5.633649e-001
1.383215e+003	5.628923e-001
1.383698e+003	5.627304e-001
1.384180e+003	5.627670e-001
1.384662e+003	5.628679e-001
1.385144e+003	5.629343e-001
1.385626e+003	5.629396e-001
1.386108e+003	5.629250e-001
1.386590e+003	5.629668e-001
1.387073e+003	5.631310e-001
1.387555e+003	5.634338e-001
1.388037e+003	5.638364e-001
1.388519e+003	5.642673e-001
1.389001e+003	5.646622e-001
1.389483e+003	5.649984e-001
1.389965e+003	5.653089e-001
1.390447e+003	5.656639e-001
1.390929e+003	5.661371e-001
1.391412e+003	5.667681e-001
1.391894e+003	5.675408e-001
1.392376e+003	5.683882e-001
1.392858e+003	5.692192e-001
1.393340e+003	5.699549e-001
1.393822e+003	5.705571e-001
1.394304e+003	5.710417e-001
1.394786e+003	5.714621e-001
1.395269e+003	5.718816e-001
1.395751e+003	5.723426e-001
1.396233e+003	5.728503e-001
1.396715e+003	5.733779e-001
1.397197e+003	5.738890e-001
1.397679e+003	5.743660e-001
1.398161e+003	5.748293e-001
1.398643e+003	5.753353e-001
1.399125e+003	5.759578e-001
1.399608e+003	5.767559e-001
1.400090e+003	5.777468e-001
1.400572e+003	5.788970e-001
1.401054e+003	5.801339e-001
1.401536e+003	5.813750e-001
1.402018e+003	5.825633e-001
1.402500e+003	5.836854e-001
1.402983e+003	5.847751e-001
1.403465e+003	5.858927e-001
1.403947e+003	5.870982e-001
1.404429e+003	5.884258e-001
1.404911e+003	5.898733e-001
1.405393e+003	5.914163e-001
1.405875e+003	5.930289e-001
1.406357e+003	5.947098e-001
1.406840e+003	5.964890e-001
1.407322e+003	5.984210e-001
1.407804e+003	6.005570e-001
1.408286e+003	6.029195e-001
1.408768e+003	6.054876e-001
1.409250e+003	6.082035e-001
1.409732e+003	6.109963e-001
1.410214e+003	6.138138e-001
1.410697e+003	6.166420e-001
1.411179e+003	6.195078e-001
1.411661e+003	6.224598e-001
1.412143e+003	6.255385e-001
1.412625e+003	6.287583e-001
1.413107e+003	6.321042e-001
1.413589e+003	6.355490e-001
1.414071e+003	6.390790e-001
1.414553e+003	6.427079e-001
1.415036e+003	6.464658e-001
1.415518e+003	6.503664e-001
1.416000e+003	6.543559e-001
1.416482e+003	6.582789e-001
1.416964e+003	6.618723e-001
1.417446e+003	6.647993e-001
1.417928e+003	6.667219e-001
1.418411e+003	6.673836e-001
1.418893e+003	6.666824e-001
1.419375e+003	6.647021e-001
1.419857e+003	6.616849e-001
1.420339e+003	6.579577e-001
1.420821e+003	6.538404e-001
1.421303e+003	6.495722e-001
1.421785e+003	6.452780e-001
1.422268e+003	6.409791e-001
1.422750e+003	6.366316e-001
1.423232e+003	6.321733e-001
1.423714e+003	6.275634e-001
1.424196e+003	6.228063e-001
1.424678e+003	6.179543e-001
1.425160e+003	6.130995e-001
1.425642e+003	6.083503e-001
1.426125e+003	6.038108e-001
1.426607e+003	5.995606e-001
1.427089e+003	5.956416e-001
1.427571e+003	5.920526e-001
1.428053e+003	5.887511e-001
1.428535e+003	5.856666e-001
1.429017e+003	5.827239e-001
1.429499e+003	5.798681e-001
1.429982e+003	5.770850e-001
1.430464e+003	5.744038e-001
1.430946e+003	5.718799e-001
1.431428e+003	5.695669e-001
1.431910e+003	5.674869e-001
1.432392e+003	5.656167e-001
1.432874e+003	5.638985e-001
1.433356e+003	5.622661e-001
1.433839e+003	5.606827e-001
1.434321e+003	5.591637e-001
1.434803e+003	5.577782e-001
1.435285e+003	5.566245e-001
1.435767e+003	5.557936e-001
1.436249e+003	5.553291e-001
1.436731e+003	5.552093e-001
1.437213e+003	5.553532e-001
1.437696e+003	5.556511e-001
1.438178e+003	5.560018e-001
1.438660e+003	5.563321e-001
1.439142e+003	5.565956e-001
1.439624e+003	5.567549e-001
1.440106e+003	5.567725e-001
1.440588e+003	5.566076e-001
1.441070e+003	5.562363e-001
1.441552e+003	5.556713e-001
1.442035e+003	5.549720e-001
1.442517e+003	5.542314e-001
1.442999e+003	5.535451e-001
1.443481e+003	5.529724e-001
1.443963e+003	5.525194e-001
1.444445e+003	5.521412e-001
1.444927e+003	5.517782e-001
1.445410e+003	5.513964e-001
1.445892e+003	5.510166e-001
1.446374e+003	5.507120e-001
1.446856e+003	5.505747e-001
1.447338e+003	5.506620e-001
1.447820e+003	5.509585e-001
1.448302e+003	5.513665e-001
1.448784e+003	5.517414e-001
1.449267e+003	5.519482e-001
1.449749e+003	5.519198e-001
1.450231e+003	5.516778e-001
1.450713e+003	5.513166e-001
1.451195e+003	5.509587e-001
1.451677e+003	5.507110e-001
1.452159e+003	5.506358e-001
1.452641e+003	5.507535e-001
1.453124e+003	5.510641e-001
1.453606e+003	5.515689e-001
1.454088e+003	5.522746e-001
1.454570e+003	5.531700e-001
1.455052e+003	5.541922e-001
1.455534e+003	5.552041e-001
1.456016e+003	5.560150e-001
1.456498e+003	5.564454e-001
1.456980e+003	5.564163e-001
1.457463e+003	5.560161e-001
1.457945e+003	5.554879e-001
1.458427e+003	5.551433e-001
1.458909e+003	5.552422e-001
1.459391e+003	5.559046e-001
1.459873e+003	5.570871e-001
1.460355e+003	5.586341e-001
1.460838e+003	5.603788e-001
1.461320e+003	5.622363e-001
1.461802e+003	5.642589e-001
1.462284e+003	5.666087e-001
1.462766e+003	5.694785e-001
1.463248e+003	5.730038e-001
1.463730e+003	5.772153e-001
1.464212e+003	5.820678e-001
1.464695e+003	5.875214e-001
1.465177e+003	5.936249e-001
1.465659e+003	6.005218e-001
1.466141e+003	6.083372e-001
1.466623e+003	6.169790e-001
1.467105e+003	6.259385e-001
1.467587e+003	6.342075e-001
1.468069e+003	6.403910e-001
1.468552e+003	6.430228e-001
1.469034e+003	6.409848e-001
1.469516e+003	6.338675e-001
1.469998e+003	6.221165e-001
1.470480e+003	6.069203e-001
1.470962e+003	5.898985e-001
1.471444e+003	5.727125e-001
1.471926e+003	5.567285e-001
1.472408e+003	5.428023e-001
1.472891e+003	5.312345e-001
1.473373e+003	5.218841e-001
1.473855e+003	5.143800e-001
1.474337e+003	5.083318e-001
1.474819e+003	5.034575e-001
1.475301e+003	4.995954e-001
1.475783e+003	4.966400e-001
1.476266e+003	4.944624e-001
1.476748e+003	4.928722e-001
1.477230e+003	4.916417e-001
1.477712e+003	4.905716e-001
1.478194e+003	4.895502e-001
1.478676e+003	4.885705e-001
1.479158e+003	4.876906e-001
1.479640e+003	4.869628e-001
1.480123e+003	4.863702e-001
1.480605e+003	4.858108e-001
1.481087e+003	4.851329e-001
1.481569e+003	4.842013e-001
1.482051e+003	4.829617e-001
1.482533e+003	4.814609e-001
1.483015e+003	4.798227e-001
1.483497e+003	4.781874e-001
1.483979e+003	4.766600e-001
1.484462e+003	4.752877e-001
1.484944e+003	4.740748e-001
1.485426e+003	4.730192e-001
1.485908e+003	4.721425e-001
1.486390e+003	4.714882e-001
1.486872e+003	4.710979e-001
1.487354e+003	4.709678e-001
1.487836e+003	4.710264e-001
1.488319e+003	4.711512e-001
1.488801e+003	4.712192e-001
1.489283e+003	4.711640e-001
1.489765e+003	4.710143e-001
1.490247e+003	4.708807e-001
1.490729e+003	4.708962e-001
1.491211e+003	4.711409e-001
1.491693e+003	4.715859e-001
1.492176e+003	4.720955e-001
1.492658e+003	4.724806e-001
1.493140e+003	4.725791e-001
1.493622e+003	4.723202e-001
1.494104e+003	4.717471e-001
1.494586e+003	4.709887e-001
1.495068e+003	4.702016e-001
1.495551e+003	4.695087e-001
1.496033e+003	4.689680e-001
1.496515e+003	4.685788e-001
1.496997e+003	4.683213e-001
1.497479e+003	4.681943e-001
1.497961e+003	4.682289e-001
1.498443e+003	4.684626e-001
1.498925e+003	4.688983e-001
1.499407e+003	4.694728e-001
1.499890e+003	4.700571e-001
1.500372e+003	4.705008e-001
1.500854e+003	4.706899e-001
1.501336e+003	4.705971e-001
1.501818e+003	4.702916e-001
1.502300e+003	4.699001e-001
1.502782e+003	4.695494e-001
1.503264e+003	4.693109e-001
1.503747e+003	4.691876e-001
1.504229e+003	4.691368e-001
1.504711e+003	4.691204e-001
1.505193e+003	4.691429e-001
1.505675e+003	4.692616e-001
1.506157e+003	4.695467e-001
1.506639e+003	4.700240e-001
1.507121e+003	4.706284e-001
1.507604e+003	4.712179e-001
1.508086e+003	4.716372e-001
1.508568e+003	4.718013e-001
1.509050e+003	4.717461e-001
1.509532e+003	4.716182e-001
1.510014e+003	4.716087e-001
1.510496e+003	4.718585e-001
1.510979e+003	4.723833e-001
1.511461e+003	4.730566e-001
1.511943e+003	4.736650e-001
1.512425e+003	4.740130e-001
1.512907e+003	4.740255e-001
1.513389e+003	4.737871e-001
1.513871e+003	4.735004e-001
1.514353e+003	4.733800e-001
1.514835e+003	4.735378e-001
1.515318e+003	4.739231e-001
1.515800e+003	4.743419e-001
1.516282e+003	4.745543e-001
1.516764e+003	4.744013e-001
1.517246e+003	4.738952e-001
1.517728e+003	4.732242e-001
1.518210e+003	4.726638e-001
1.518692e+003	4.724469e-001
1.519175e+003	4.726575e-001
1.519657e+003	4.731991e-001
1.520139e+003	4.738426e-001
1.520621e+003	4.743373e-001
1.521103e+003	4.745282e-001
1.521585e+003	4.744264e-001
1.522067e+003	4.741934e-001
1.522549e+003	4.740492e-001
1.523031e+003	4.741603e-001
1.523514e+003	4.745724e-001
1.523996e+003	4.752117e-001
1.524478e+003	4.759449e-001
1.524960e+003	4.766527e-001
1.525442e+003	4.772818e-001
1.525924e+003	4.778477e-001
1.526406e+003	4.783962e-001
1.526889e+003	4.789464e-001
1.527371e+003	4.794563e-001
1.527853e+003	4.798343e-001
1.528335e+003	4.799882e-001
1.528817e+003	4.798886e-001
1.529299e+003	4.796023e-001
1.529781e+003	4.792819e-001
1.530263e+003	4.791091e-001
1.530746e+003	4.792212e-001
1.531228e+003	4.796602e-001
1.531710e+003	4.803678e-001
1.532192e+003	4.812266e-001
1.532674e+003	4.821245e-001
1.533156e+003	4.830056e-001
1.533638e+003	4.838882e-001
1.534120e+003	4.848376e-001
1.534603e+003	4.859171e-001
1.535085e+003	4.871466e-001
1.535567e+003	4.884956e-001
1.536049e+003	4.899125e-001
1.536531e+003	4.913686e-001
1.537013e+003	4.928899e-001
1.537495e+003	4.945587e-001
1.537977e+003	4.964783e-001
1.538460e+003	4.987176e-001
1.538942e+003	5.012581e-001
1.539424e+003	5.039735e-001
1.539906e+003	5.066590e-001
1.540388e+003	5.090938e-001
1.540870e+003	5.111077e-001
1.541352e+003	5.126159e-001
1.541834e+003	5.136129e-001
1.542317e+003	5.141365e-001
1.542799e+003	5.142298e-001
1.543281e+003	5.139185e-001
1.543763e+003	5.132170e-001
1.544245e+003	5.121552e-001
1.544727e+003	5.108057e-001
1.545209e+003	5.092937e-001
1.545691e+003	5.077804e-001
1.546174e+003	5.064254e-001
1.546656e+003	5.053453e-001
1.547138e+003	5.045874e-001
1.547620e+003	5.041285e-001
1.548102e+003	5.038910e-001
1.548584e+003	5.037664e-001
1.549066e+003	5.036325e-001
1.549548e+003	5.033644e-001
1.550031e+003	5.028462e-001
1.550513e+003	5.019889e-001
1.550995e+003	5.007522e-001
1.551477e+003	4.991714e-001
1.551959e+003	4.973693e-001
1.552441e+003	4.955471e-001
1.552923e+003	4.939473e-001
1.553406e+003	4.927912e-001
1.553888e+003	4.922087e-001
1.554370e+003	4.921922e-001
1.554852e+003	4.925956e-001
1.555334e+003	4.931873e-001
1.555816e+003	4.937334e-001
1.556298e+003	4.940728e-001
1.556780e+003	4.941538e-001
1.557262e+003	4.940293e-001
1.557745e+003	4.938186e-001
1.558227e+003	4.936540e-001
1.558709e+003	4.936278e-001
1.559191e+003	4.937636e-001
1.559673e+003	4.940174e-001
1.560155e+003	4.943048e-001
1.560637e+003	4.945390e-001
1.561119e+003	4.946569e-001
1.561602e+003	4.946332e-001
1.562084e+003	4.944795e-001
1.562566e+003	4.942397e-001
1.563048e+003	4.939805e-001
1.563530e+003	4.937831e-001
1.564012e+003	4.937168e-001
1.564494e+003	4.938158e-001
1.564976e+003	4.940559e-001
1.565458e+003	4.943536e-001
1.565941e+003	4.945951e-001
1.566423e+003	4.946865e-001
1.566905e+003	4.945990e-001
1.567387e+003	4.943967e-001
1.567869e+003	4.942158e-001
1.568351e+003	4.942099e-001
1.568833e+003	4.944746e-001
1.569316e+003	4.949899e-001
1.569798e+003	4.956188e-001
1.570280e+003	4.961628e-001
1.570762e+003	4.964628e-001
1.571244e+003	4.964911e-001
1.571726e+003	4.963855e-001
1.572208e+003	4.964064e-001
1.572690e+003	4.968332e-001
1.573173e+003	4.978528e-001
1.573655e+003	4.994842e-001
1.574137e+003	5.015722e-001
1.574619e+003	5.038490e-001
1.575101e+003	5.060400e-001
1.575583e+003	5.079683e-001
1.576065e+003	5.096076e-001
1.576547e+003	5.110552e-001
1.577030e+003	5.124404e-001
1.577512e+003	5.138167e-001
1.577994e+003	5.151058e-001
1.578476e+003	5.161208e-001
1.578958e+003	5.166512e-001
1.579440e+003	5.165626e-001
1.579922e+003	5.158648e-001
1.580404e+003	5.147169e-001
1.580886e+003	5.133690e-001
1.581369e+003	5.120637e-001
1.581851e+003	5.109426e-001
1.582333e+003	5.100083e-001
1.582815e+003	5.091533e-001
1.583297e+003	5.082356e-001
1.583779e+003	5.071593e-001
1.584261e+003	5.059184e-001
1.584744e+003	5.045874e-001
1.585226e+003	5.032730e-001
1.585708e+003	5.020540e-001
1.586190e+003	5.009464e-001
1.586672e+003	4.999072e-001
1.587154e+003	4.988711e-001
1.587636e+003	4.977920e-001
1.588118e+003	4.966645e-001
1.588601e+003	4.955187e-001
1.589083e+003	4.943947e-001
1.589565e+003	4.933173e-001
1.590047e+003	4.922971e-001
1.590529e+003	4.913492e-001
1.591011e+003	4.905209e-001
1.591493e+003	4.898984e-001
1.591975e+003	4.895812e-001
1.592458e+003	4.896223e-001
1.592940e+003	4.899724e-001
1.593422e+003	4.904560e-001
1.593904e+003	4.908076e-001
1.594386e+003	4.907646e-001
1.594868e+003	4.901712e-001
1.595350e+003	4.890558e-001
1.595832e+003	4.876330e-001
1.596314e+003	4.862280e-001
1.596797e+003	4.851507e-001
1.597279e+003	4.845778e-001
1.597761e+003	4.844931e-001
1.598243e+003	4.847152e-001
1.598725e+003	4.849919e-001
1.599207e+003	4.851158e-001
1.599689e+003	4.850033e-001
1.600172e+003	4.847046e-001
1.600654e+003	4.843466e-001
1.601136e+003	4.840423e-001
1.601618e+003	4.838184e-001
1.602100e+003	4.836024e-001
1.602582e+003	4.832682e-001
1.603064e+003	4.827156e-001
1.603546e+003	4.819378e-001
1.604029e+003	4.810417e-001
1.604511e+003	4.802070e-001
1.604993e+003	4.796092e-001
1.605475e+003	4.793431e-001
1.605957e+003	4.793923e-001
1.606439e+003	4.796461e-001
1.606921e+003	4.799606e-001
1.607403e+003	4.802251e-001
1.607885e+003	4.804001e-001
1.608368e+003	4.805177e-001
1.608850e+003	4.806485e-001
1.609332e+003	4.808562e-001
1.609814e+003	4.811740e-001
1.610296e+003	4.816079e-001
1.610778e+003	4.821574e-001
1.611260e+003	4.828348e-001
1.611742e+003	4.836618e-001
1.612225e+003	4.846483e-001
1.612707e+003	4.857532e-001
1.613189e+003	4.868762e-001
1.613671e+003	4.878745e-001
[truncated: 4,950 more rows]
