# Supplementary material for: Every contact leaves a trace: Documenting contamination in lithic residue studies at the Middle Palaeolithic sites of Lusakert Cave 1 (Armenia) and Crvena Stijena (Montenegro)
Source: PLoS One. 2022 Apr 7;17(4):e0266362. doi: 10.1371/journal.pone.0266362 (PMC8989205; doi:10.1371/journal.pone.0266362)
Supplement: S1 File — (ZIP) [file pone.0266362.s001.zip › S10 Fig for Fig 9 - LKT1 h05_477_Spec_K.CSV]

6.50E+02	3.10E-01
6.50E+02	3.11E-01
6.51E+02	3.12E-01
6.51E+02	3.13E-01
6.52E+02	3.13E-01
6.52E+02	3.14E-01
6.53E+02	3.14E-01
6.53E+02	3.14E-01
6.54E+02	3.14E-01
6.54E+02	3.13E-01
6.55E+02	3.12E-01
6.55E+02	3.10E-01
6.56E+02	3.09E-01
6.56E+02	3.08E-01
6.57E+02	3.08E-01
6.57E+02	3.09E-01
6.58E+02	3.12E-01
6.58E+02	3.14E-01
6.59E+02	3.17E-01
6.59E+02	3.18E-01
6.60E+02	3.18E-01
6.60E+02	3.17E-01
6.61E+02	3.15E-01
6.61E+02	3.13E-01
6.61E+02	3.11E-01
6.62E+02	3.09E-01
6.62E+02	3.08E-01
6.63E+02	3.07E-01
6.63E+02	3.07E-01
6.64E+02	3.06E-01
6.64E+02	3.06E-01
6.65E+02	3.06E-01
6.65E+02	3.06E-01
6.66E+02	3.05E-01
6.66E+02	3.05E-01
6.67E+02	3.04E-01
6.67E+02	3.03E-01
6.68E+02	3.03E-01
6.68E+02	3.04E-01
6.69E+02	3.06E-01
6.69E+02	3.09E-01
6.70E+02	3.11E-01
6.70E+02	3.13E-01
6.71E+02	3.14E-01
6.71E+02	3.14E-01
6.72E+02	3.13E-01
6.72E+02	3.12E-01
6.73E+02	3.10E-01
6.73E+02	3.09E-01
6.74E+02	3.07E-01
6.74E+02	3.07E-01
6.74E+02	3.07E-01
6.75E+02	3.06E-01
6.75E+02	3.06E-01
6.76E+02	3.04E-01
6.76E+02	3.03E-01
6.77E+02	3.00E-01
6.77E+02	2.99E-01
6.78E+02	2.97E-01
6.78E+02	2.96E-01
6.79E+02	2.96E-01
6.79E+02	2.96E-01
6.80E+02	2.96E-01
6.80E+02	2.96E-01
6.81E+02	2.96E-01
6.81E+02	2.96E-01
6.82E+02	2.97E-01
6.82E+02	2.97E-01
6.83E+02	2.96E-01
6.83E+02	2.96E-01
6.84E+02	2.94E-01
6.84E+02	2.93E-01
6.85E+02	2.92E-01
6.85E+02	2.91E-01
6.86E+02	2.91E-01
6.86E+02	2.92E-01
6.87E+02	2.94E-01
6.87E+02	2.96E-01
6.88E+02	2.98E-01
6.88E+02	2.99E-01
6.88E+02	2.99E-01
6.89E+02	2.98E-01
6.89E+02	2.96E-01
6.90E+02	2.93E-01
6.90E+02	2.92E-01
6.91E+02	2.90E-01
6.91E+02	2.90E-01
6.92E+02	2.90E-01
6.92E+02	2.91E-01
6.93E+02	2.91E-01
6.93E+02	2.91E-01
6.94E+02	2.91E-01
6.94E+02	2.91E-01
6.95E+02	2.90E-01
6.95E+02	2.90E-01
6.96E+02	2.90E-01
6.96E+02	2.90E-01
6.97E+02	2.90E-01
6.97E+02	2.91E-01
6.98E+02	2.92E-01
6.98E+02	2.93E-01
6.99E+02	2.94E-01
6.99E+02	2.95E-01
7.00E+02	2.96E-01
7.00E+02	2.97E-01
7.01E+02	2.97E-01
7.01E+02	2.97E-01
7.01E+02	2.96E-01
7.02E+02	2.94E-01
7.02E+02	2.92E-01
7.03E+02	2.90E-01
7.03E+02	2.87E-01
7.04E+02	2.85E-01
7.04E+02	2.83E-01
7.05E+02	2.82E-01
7.05E+02	2.81E-01
7.06E+02	2.82E-01
7.06E+02	2.84E-01
7.07E+02	2.86E-01
7.07E+02	2.88E-01
7.08E+02	2.91E-01
7.08E+02	2.93E-01
7.09E+02	2.95E-01
7.09E+02	2.96E-01
7.10E+02	2.97E-01
7.10E+02	2.96E-01
7.11E+02	2.95E-01
7.11E+02	2.93E-01
7.12E+02	2.91E-01
7.12E+02	2.89E-01
7.13E+02	2.87E-01
7.13E+02	2.86E-01
7.14E+02	2.85E-01
7.14E+02	2.85E-01
7.15E+02	2.85E-01
7.15E+02	2.84E-01
7.15E+02	2.83E-01
7.16E+02	2.82E-01
7.16E+02	2.81E-01
7.17E+02	2.80E-01
7.17E+02	2.80E-01
7.18E+02	2.79E-01
7.18E+02	2.79E-01
7.19E+02	2.80E-01
7.19E+02	2.80E-01
7.20E+02	2.81E-01
7.20E+02	2.82E-01
7.21E+02	2.84E-01
7.21E+02	2.86E-01
7.22E+02	2.88E-01
7.22E+02	2.90E-01
7.23E+02	2.92E-01
7.23E+02	2.92E-01
7.24E+02	2.92E-01
7.24E+02	2.91E-01
7.25E+02	2.89E-01
7.25E+02	2.88E-01
7.26E+02	2.87E-01
7.26E+02	2.87E-01
7.27E+02	2.87E-01
7.27E+02	2.87E-01
7.28E+02	2.87E-01
7.28E+02	2.86E-01
7.28E+02	2.85E-01
7.29E+02	2.83E-01
7.29E+02	2.81E-01
7.30E+02	2.79E-01
7.30E+02	2.78E-01
7.31E+02	2.78E-01
7.31E+02	2.78E-01
7.32E+02	2.79E-01
7.32E+02	2.79E-01
7.33E+02	2.79E-01
7.33E+02	2.78E-01
7.34E+02	2.77E-01
7.34E+02	2.76E-01
7.35E+02	2.74E-01
7.35E+02	2.73E-01
7.36E+02	2.72E-01
7.36E+02	2.71E-01
7.37E+02	2.70E-01
7.37E+02	2.69E-01
7.38E+02	2.68E-01
7.38E+02	2.68E-01
7.39E+02	2.68E-01
7.39E+02	2.68E-01
7.40E+02	2.69E-01
7.40E+02	2.70E-01
7.41E+02	2.70E-01
7.41E+02	2.71E-01
7.42E+02	2.71E-01
7.42E+02	2.70E-01
7.42E+02	2.69E-01
7.43E+02	2.67E-01
7.43E+02	2.66E-01
7.44E+02	2.64E-01
7.44E+02	2.62E-01
7.45E+02	2.61E-01
7.45E+02	2.61E-01
7.46E+02	2.61E-01
7.46E+02	2.61E-01
7.47E+02	2.62E-01
7.47E+02	2.63E-01
7.48E+02	2.63E-01
7.48E+02	2.63E-01
7.49E+02	2.64E-01
7.49E+02	2.64E-01
7.50E+02	2.63E-01
7.50E+02	2.63E-01
7.51E+02	2.63E-01
7.51E+02	2.62E-01
7.52E+02	2.62E-01
7.52E+02	2.62E-01
7.53E+02	2.61E-01
7.53E+02	2.60E-01
7.54E+02	2.58E-01
7.54E+02	2.56E-01
7.55E+02	2.54E-01
7.55E+02	2.52E-01
7.55E+02	2.51E-01
7.56E+02	2.50E-01
7.56E+02	2.50E-01
7.57E+02	2.51E-01
7.57E+02	2.52E-01
7.58E+02	2.53E-01
7.58E+02	2.53E-01
7.59E+02	2.54E-01
7.59E+02	2.54E-01
7.60E+02	2.54E-01
7.60E+02	2.54E-01
7.61E+02	2.54E-01
7.61E+02	2.54E-01
7.62E+02	2.54E-01
7.62E+02	2.54E-01
7.63E+02	2.53E-01
7.63E+02	2.52E-01
7.64E+02	2.51E-01
7.64E+02	2.50E-01
7.65E+02	2.50E-01
7.65E+02	2.50E-01
7.66E+02	2.50E-01
7.66E+02	2.49E-01
7.67E+02	2.49E-01
7.67E+02	2.48E-01
7.68E+02	2.47E-01
7.68E+02	2.46E-01
7.69E+02	2.45E-01
7.69E+02	2.44E-01
7.69E+02	2.44E-01
7.70E+02	2.44E-01
7.70E+02	2.44E-01
7.71E+02	2.44E-01
7.71E+02	2.45E-01
7.72E+02	2.46E-01
7.72E+02	2.47E-01
7.73E+02	2.47E-01
7.73E+02	2.48E-01
7.74E+02	2.48E-01
7.74E+02	2.47E-01
7.75E+02	2.47E-01
7.75E+02	2.46E-01
7.76E+02	2.45E-01
7.76E+02	2.44E-01
7.77E+02	2.42E-01
7.77E+02	2.41E-01
7.78E+02	2.39E-01
7.78E+02	2.38E-01
7.79E+02	2.37E-01
7.79E+02	2.37E-01
7.80E+02	2.37E-01
7.80E+02	2.38E-01
7.81E+02	2.39E-01
7.81E+02	2.39E-01
7.82E+02	2.40E-01
7.82E+02	2.40E-01
7.82E+02	2.39E-01
7.83E+02	2.39E-01
7.83E+02	2.38E-01
7.84E+02	2.37E-01
7.84E+02	2.36E-01
7.85E+02	2.36E-01
7.85E+02	2.36E-01
7.86E+02	2.36E-01
7.86E+02	2.37E-01
7.87E+02	2.36E-01
7.87E+02	2.36E-01
7.88E+02	2.35E-01
7.88E+02	2.35E-01
7.89E+02	2.34E-01
7.89E+02	2.34E-01
7.90E+02	2.34E-01
7.90E+02	2.35E-01
7.91E+02	2.36E-01
7.91E+02	2.37E-01
7.92E+02	2.38E-01
7.92E+02	2.38E-01
7.93E+02	2.38E-01
7.93E+02	2.38E-01
7.94E+02	2.37E-01
7.94E+02	2.36E-01
7.95E+02	2.36E-01
7.95E+02	2.35E-01
7.96E+02	2.35E-01
7.96E+02	2.35E-01
7.96E+02	2.35E-01
7.97E+02	2.34E-01
7.97E+02	2.34E-01
7.98E+02	2.33E-01
7.98E+02	2.32E-01
7.99E+02	2.31E-01
7.99E+02	2.30E-01
8.00E+02	2.29E-01
8.00E+02	2.29E-01
8.01E+02	2.28E-01
8.01E+02	2.28E-01
8.02E+02	2.27E-01
8.02E+02	2.27E-01
8.03E+02	2.26E-01
8.03E+02	2.26E-01
8.04E+02	2.25E-01
8.04E+02	2.25E-01
8.05E+02	2.25E-01
8.05E+02	2.25E-01
8.06E+02	2.24E-01
8.06E+02	2.24E-01
8.07E+02	2.23E-01
8.07E+02	2.23E-01
8.08E+02	2.22E-01
8.08E+02	2.21E-01
8.09E+02	2.21E-01
8.09E+02	2.20E-01
8.09E+02	2.20E-01
8.10E+02	2.20E-01
8.10E+02	2.19E-01
8.11E+02	2.18E-01
8.11E+02	2.18E-01
8.12E+02	2.17E-01
8.12E+02	2.16E-01
8.13E+02	2.15E-01
8.13E+02	2.14E-01
8.14E+02	2.13E-01
8.14E+02	2.13E-01
8.15E+02	2.13E-01
8.15E+02	2.13E-01
8.16E+02	2.13E-01
8.16E+02	2.13E-01
8.17E+02	2.14E-01
8.17E+02	2.14E-01
8.18E+02	2.14E-01
8.18E+02	2.12E-01
8.19E+02	2.11E-01
8.19E+02	2.09E-01
8.20E+02	2.08E-01
8.20E+02	2.06E-01
8.21E+02	2.05E-01
8.21E+02	2.05E-01
8.22E+02	2.05E-01
8.22E+02	2.06E-01
8.23E+02	2.06E-01
8.23E+02	2.06E-01
8.23E+02	2.05E-01
8.24E+02	2.04E-01
8.24E+02	2.02E-01
8.25E+02	2.01E-01
8.25E+02	1.99E-01
8.26E+02	1.98E-01
8.26E+02	1.96E-01
8.27E+02	1.95E-01
8.27E+02	1.93E-01
8.28E+02	1.92E-01
8.28E+02	1.91E-01
8.29E+02	1.89E-01
8.29E+02	1.88E-01
8.30E+02	1.87E-01
8.30E+02	1.86E-01
8.31E+02	1.85E-01
8.31E+02	1.84E-01
8.32E+02	1.83E-01
8.32E+02	1.83E-01
8.33E+02	1.82E-01
8.33E+02	1.81E-01
8.34E+02	1.80E-01
8.34E+02	1.78E-01
8.35E+02	1.76E-01
8.35E+02	1.75E-01
8.36E+02	1.73E-01
8.36E+02	1.72E-01
8.36E+02	1.72E-01
8.37E+02	1.72E-01
8.37E+02	1.72E-01
8.38E+02	1.72E-01
8.38E+02	1.73E-01
8.39E+02	1.73E-01
8.39E+02	1.74E-01
8.40E+02	1.74E-01
8.40E+02	1.74E-01
8.41E+02	1.73E-01
8.41E+02	1.72E-01
8.42E+02	1.70E-01
8.42E+02	1.67E-01
8.43E+02	1.65E-01
8.43E+02	1.62E-01
8.44E+02	1.61E-01
8.44E+02	1.60E-01
8.45E+02	1.60E-01
8.45E+02	1.61E-01
8.46E+02	1.61E-01
8.46E+02	1.61E-01
8.47E+02	1.61E-01
8.47E+02	1.60E-01
8.48E+02	1.59E-01
8.48E+02	1.59E-01
8.49E+02	1.59E-01
8.49E+02	1.60E-01
8.50E+02	1.61E-01
8.50E+02	1.63E-01
8.50E+02	1.64E-01
8.51E+02	1.65E-01
8.51E+02	1.65E-01
8.52E+02	1.64E-01
8.52E+02	1.62E-01
8.53E+02	1.60E-01
8.53E+02	1.58E-01
8.54E+02	1.56E-01
8.54E+02	1.54E-01
8.55E+02	1.53E-01
8.55E+02	1.53E-01
8.56E+02	1.54E-01
8.56E+02	1.55E-01
8.57E+02	1.55E-01
8.57E+02	1.55E-01
8.58E+02	1.54E-01
8.58E+02	1.53E-01
8.59E+02	1.51E-01
8.59E+02	1.49E-01
8.60E+02	1.47E-01
8.60E+02	1.46E-01
8.61E+02	1.46E-01
8.61E+02	1.46E-01
8.62E+02	1.47E-01
8.62E+02	1.49E-01
8.63E+02	1.50E-01
8.63E+02	1.50E-01
8.63E+02	1.49E-01
8.64E+02	1.48E-01
8.64E+02	1.47E-01
8.65E+02	1.45E-01
8.65E+02	1.43E-01
8.66E+02	1.42E-01
8.66E+02	1.41E-01
8.67E+02	1.40E-01
8.67E+02	1.40E-01
8.68E+02	1.40E-01
8.68E+02	1.41E-01
8.69E+02	1.41E-01
8.69E+02	1.42E-01
8.70E+02	1.43E-01
8.70E+02	1.44E-01
8.71E+02	1.45E-01
8.71E+02	1.47E-01
8.72E+02	1.49E-01
8.72E+02	1.51E-01
8.73E+02	1.53E-01
8.73E+02	1.55E-01
8.74E+02	1.56E-01
8.74E+02	1.56E-01
8.75E+02	1.56E-01
8.75E+02	1.55E-01
8.76E+02	1.53E-01
8.76E+02	1.52E-01
8.77E+02	1.51E-01
8.77E+02	1.50E-01
8.77E+02	1.49E-01
8.78E+02	1.48E-01
8.78E+02	1.47E-01
8.79E+02	1.46E-01
8.79E+02	1.45E-01
8.80E+02	1.44E-01
8.80E+02	1.42E-01
8.81E+02	1.41E-01
8.81E+02	1.40E-01
8.82E+02	1.39E-01
8.82E+02	1.38E-01
8.83E+02	1.37E-01
8.83E+02	1.36E-01
8.84E+02	1.35E-01
8.84E+02	1.34E-01
8.85E+02	1.33E-01
8.85E+02	1.32E-01
8.86E+02	1.31E-01
8.86E+02	1.30E-01
8.87E+02	1.30E-01
8.87E+02	1.30E-01
8.88E+02	1.31E-01
8.88E+02	1.31E-01
8.89E+02	1.31E-01
8.89E+02	1.30E-01
8.90E+02	1.29E-01
8.90E+02	1.27E-01
8.90E+02	1.25E-01
8.91E+02	1.23E-01
8.91E+02	1.22E-01
8.92E+02	1.21E-01
8.92E+02	1.20E-01
8.93E+02	1.19E-01
8.93E+02	1.18E-01
8.94E+02	1.17E-01
8.94E+02	1.16E-01
8.95E+02	1.15E-01
8.95E+02	1.14E-01
8.96E+02	1.13E-01
8.96E+02	1.13E-01
8.97E+02	1.13E-01
8.97E+02	1.13E-01
8.98E+02	1.12E-01
8.98E+02	1.12E-01
8.99E+02	1.12E-01
8.99E+02	1.11E-01
9.00E+02	1.11E-01
9.00E+02	1.10E-01
9.01E+02	1.09E-01
9.01E+02	1.09E-01
9.02E+02	1.08E-01
9.02E+02	1.07E-01
9.03E+02	1.07E-01
9.03E+02	1.07E-01
9.04E+02	1.07E-01
9.04E+02	1.07E-01
9.04E+02	1.07E-01
9.05E+02	1.07E-01
9.05E+02	1.06E-01
9.06E+02	1.05E-01
9.06E+02	1.04E-01
9.07E+02	1.03E-01
9.07E+02	1.02E-01
9.08E+02	1.02E-01
9.08E+02	1.01E-01
9.09E+02	1.01E-01
9.09E+02	1.01E-01
9.10E+02	9.99E-02
9.10E+02	9.89E-02
9.11E+02	9.78E-02
9.11E+02	9.68E-02
9.12E+02	9.60E-02
9.12E+02	9.54E-02
9.13E+02	9.50E-02
9.13E+02	9.47E-02
9.14E+02	9.43E-02
9.14E+02	9.37E-02
9.15E+02	9.28E-02
9.15E+02	9.16E-02
9.16E+02	9.01E-02
9.16E+02	8.84E-02
9.17E+02	8.66E-02
9.17E+02	8.50E-02
9.17E+02	8.36E-02
9.18E+02	8.27E-02
9.18E+02	8.23E-02
9.19E+02	8.22E-02
9.19E+02	8.23E-02
9.20E+02	8.22E-02
9.20E+02	8.16E-02
9.21E+02	8.05E-02
9.21E+02	7.87E-02
9.22E+02	7.67E-02
9.22E+02	7.45E-02
9.23E+02	7.27E-02
9.23E+02	7.12E-02
9.24E+02	7.02E-02
9.24E+02	6.95E-02
9.25E+02	6.89E-02
9.25E+02	6.83E-02
9.26E+02	6.75E-02
9.26E+02	6.65E-02
9.27E+02	6.53E-02
9.27E+02	6.41E-02
9.28E+02	6.28E-02
9.28E+02	6.15E-02
9.29E+02	6.04E-02
9.29E+02	5.93E-02
9.30E+02	5.85E-02
9.30E+02	5.81E-02
9.31E+02	5.80E-02
9.31E+02	5.83E-02
9.31E+02	5.88E-02
9.32E+02	5.91E-02
9.32E+02	5.90E-02
9.33E+02	5.83E-02
9.33E+02	5.69E-02
9.34E+02	5.50E-02
9.34E+02	5.28E-02
9.35E+02	5.08E-02
9.35E+02	4.91E-02
9.36E+02	4.79E-02
9.36E+02	4.72E-02
9.37E+02	4.68E-02
9.37E+02	4.63E-02
9.38E+02	4.57E-02
9.38E+02	4.49E-02
9.39E+02	4.39E-02
9.39E+02	4.29E-02
9.40E+02	4.20E-02
9.40E+02	4.13E-02
9.41E+02	4.07E-02
9.41E+02	4.01E-02
9.42E+02	3.94E-02
9.42E+02	3.85E-02
9.43E+02	3.74E-02
9.43E+02	3.61E-02
9.44E+02	3.50E-02
9.44E+02	3.42E-02
9.44E+02	3.36E-02
9.45E+02	3.34E-02
9.45E+02	3.34E-02
9.46E+02	3.32E-02
9.46E+02	3.28E-02
9.47E+02	3.20E-02
9.47E+02	3.09E-02
9.48E+02	2.95E-02
9.48E+02	2.81E-02
9.49E+02	2.70E-02
9.49E+02	2.61E-02
9.50E+02	2.56E-02
9.50E+02	2.53E-02
9.51E+02	2.51E-02
9.51E+02	2.49E-02
9.52E+02	2.46E-02
9.52E+02	2.42E-02
9.53E+02	2.37E-02
9.53E+02	2.32E-02
9.54E+02	2.26E-02
9.54E+02	2.19E-02
9.55E+02	2.10E-02
9.55E+02	2.00E-02
9.56E+02	1.88E-02
9.56E+02	1.78E-02
9.57E+02	1.70E-02
9.57E+02	1.65E-02
9.57E+02	1.64E-02
9.58E+02	1.65E-02
9.58E+02	1.66E-02
9.59E+02	1.65E-02
9.59E+02	1.61E-02
9.60E+02	1.52E-02
9.60E+02	1.41E-02
9.61E+02	1.28E-02
9.61E+02	1.16E-02
9.62E+02	1.05E-02
9.62E+02	9.61E-03
9.63E+02	8.94E-03
9.63E+02	8.43E-03
9.64E+02	8.00E-03
9.64E+02	7.62E-03
9.65E+02	7.28E-03
9.65E+02	6.97E-03
9.66E+02	6.70E-03
9.66E+02	6.45E-03
9.67E+02	6.23E-03
9.67E+02	6.05E-03
9.68E+02	5.95E-03
9.68E+02	5.97E-03
9.69E+02	6.11E-03
9.69E+02	6.33E-03
9.70E+02	6.55E-03
9.70E+02	6.62E-03
9.71E+02	6.43E-03
9.71E+02	5.91E-03
9.71E+02	5.06E-03
9.72E+02	3.99E-03
9.72E+02	2.85E-03
9.73E+02	1.80E-03
9.73E+02	9.51E-04
9.74E+02	3.74E-04
9.74E+02	6.85E-05
9.75E+02	0.00E+00
9.75E+02	1.25E-04
9.76E+02	4.04E-04
9.76E+02	8.00E-04
9.77E+02	1.27E-03
9.77E+02	1.76E-03
9.78E+02	2.23E-03
9.78E+02	2.62E-03
9.79E+02	2.96E-03
9.79E+02	3.27E-03
9.80E+02	3.63E-03
9.80E+02	4.09E-03
9.81E+02	4.64E-03
9.81E+02	5.20E-03
9.82E+02	5.66E-03
9.82E+02	5.89E-03
9.83E+02	5.81E-03
9.83E+02	5.45E-03
9.84E+02	4.96E-03
9.84E+02	4.50E-03
9.84E+02	4.27E-03
9.85E+02	4.39E-03
9.85E+02	4.85E-03
9.86E+02	5.57E-03
9.86E+02	6.38E-03
9.87E+02	7.16E-03
9.87E+02	7.78E-03
9.88E+02	8.24E-03
9.88E+02	8.54E-03
9.89E+02	8.75E-03
9.89E+02	8.92E-03
9.90E+02	9.04E-03
9.90E+02	9.12E-03
9.91E+02	9.11E-03
9.91E+02	9.00E-03
9.92E+02	8.75E-03
9.92E+02	8.37E-03
9.93E+02	7.90E-03
9.93E+02	7.40E-03
9.94E+02	6.95E-03
9.94E+02	6.67E-03
9.95E+02	6.67E-03
9.95E+02	7.02E-03
9.96E+02	7.74E-03
9.96E+02	8.76E-03
9.97E+02	9.94E-03
9.97E+02	1.11E-02
9.98E+02	1.20E-02
9.98E+02	1.27E-02
9.98E+02	1.31E-02
9.99E+02	1.32E-02
9.99E+02	1.32E-02
1.00E+03	1.32E-02
1.00E+03	1.33E-02
1.00E+03	1.35E-02
1.00E+03	1.39E-02
1.00E+03	1.44E-02
1.00E+03	1.50E-02
1.00E+03	1.58E-02
1.00E+03	1.68E-02
1.00E+03	1.77E-02
1.00E+03	1.84E-02
1.00E+03	1.89E-02
1.01E+03	1.90E-02
1.01E+03	1.87E-02
1.01E+03	1.83E-02
1.01E+03	1.79E-02
1.01E+03	1.77E-02
1.01E+03	1.79E-02
1.01E+03	1.84E-02
1.01E+03	1.91E-02
1.01E+03	1.97E-02
1.01E+03	2.01E-02
1.01E+03	2.03E-02
1.01E+03	2.03E-02
1.01E+03	2.03E-02
1.01E+03	2.04E-02
1.01E+03	2.09E-02
1.01E+03	2.16E-02
1.01E+03	2.25E-02
1.01E+03	2.34E-02
1.01E+03	2.41E-02
1.01E+03	2.48E-02
1.01E+03	2.54E-02
1.02E+03	2.60E-02
1.02E+03	2.68E-02
1.02E+03	2.77E-02
1.02E+03	2.85E-02
1.02E+03	2.91E-02
1.02E+03	2.92E-02
1.02E+03	2.89E-02
1.02E+03	2.82E-02
1.02E+03	2.74E-02
1.02E+03	2.65E-02
1.02E+03	2.58E-02
1.02E+03	2.54E-02
1.02E+03	2.52E-02
1.02E+03	2.53E-02
1.02E+03	2.56E-02
1.02E+03	2.61E-02
1.02E+03	2.69E-02
1.02E+03	2.79E-02
1.02E+03	2.90E-02
1.02E+03	3.01E-02
1.02E+03	3.11E-02
1.03E+03	3.17E-02
1.03E+03	3.20E-02
1.03E+03	3.20E-02
1.03E+03	3.17E-02
1.03E+03	3.14E-02
1.03E+03	3.11E-02
1.03E+03	3.07E-02
1.03E+03	3.03E-02
1.03E+03	2.98E-02
1.03E+03	2.92E-02
1.03E+03	2.87E-02
1.03E+03	2.82E-02
1.03E+03	2.80E-02
1.03E+03	2.83E-02
1.03E+03	2.89E-02
1.03E+03	2.99E-02
1.03E+03	3.09E-02
1.03E+03	3.18E-02
1.03E+03	3.23E-02
1.03E+03	3.25E-02
1.04E+03	3.22E-02
1.04E+03	3.17E-02
1.04E+03	3.11E-02
1.04E+03	3.04E-02
1.04E+03	2.99E-02
1.04E+03	2.95E-02
1.04E+03	2.93E-02
1.04E+03	2.92E-02
1.04E+03	2.91E-02
1.04E+03	2.88E-02
1.04E+03	2.84E-02
1.04E+03	2.78E-02
1.04E+03	2.73E-02
1.04E+03	2.68E-02
1.04E+03	2.65E-02
1.04E+03	2.65E-02
1.04E+03	2.67E-02
1.04E+03	2.69E-02
1.04E+03	2.70E-02
1.04E+03	2.68E-02
1.04E+03	2.62E-02
1.05E+03	2.54E-02
1.05E+03	2.45E-02
1.05E+03	2.38E-02
1.05E+03	2.36E-02
1.05E+03	2.39E-02
1.05E+03	2.47E-02
1.05E+03	2.59E-02
1.05E+03	2.72E-02
1.05E+03	2.86E-02
1.05E+03	2.98E-02
1.05E+03	3.08E-02
1.05E+03	3.17E-02
1.05E+03	3.24E-02
1.05E+03	3.29E-02
1.05E+03	3.32E-02
1.05E+03	3.33E-02
1.05E+03	3.32E-02
1.05E+03	3.30E-02
1.05E+03	3.30E-02
1.05E+03	3.33E-02
1.05E+03	3.40E-02
1.06E+03	3.52E-02
1.06E+03	3.68E-02
1.06E+03	3.86E-02
1.06E+03	4.05E-02
1.06E+03	4.21E-02
1.06E+03	4.33E-02
1.06E+03	4.42E-02
1.06E+03	4.47E-02
1.06E+03	4.52E-02
1.06E+03	4.57E-02
1.06E+03	4.64E-02
1.06E+03	4.74E-02
1.06E+03	4.87E-02
1.06E+03	5.02E-02
1.06E+03	5.19E-02
1.06E+03	5.36E-02
1.06E+03	5.54E-02
1.06E+03	5.70E-02
1.06E+03	5.87E-02
1.06E+03	6.03E-02
1.07E+03	6.19E-02
1.07E+03	6.34E-02
1.07E+03	6.48E-02
1.07E+03	6.63E-02
1.07E+03	6.79E-02
1.07E+03	6.96E-02
1.07E+03	7.16E-02
1.07E+03	7.38E-02
1.07E+03	7.62E-02
1.07E+03	7.87E-02
1.07E+03	8.10E-02
1.07E+03	8.33E-02
1.07E+03	8.56E-02
1.07E+03	8.80E-02
1.07E+03	9.07E-02
1.07E+03	9.37E-02
1.07E+03	9.71E-02
1.07E+03	1.01E-01
1.07E+03	1.04E-01
1.07E+03	1.07E-01
1.07E+03	1.09E-01
1.08E+03	1.11E-01
1.08E+03	1.12E-01
1.08E+03	1.14E-01
1.08E+03	1.16E-01
1.08E+03	1.18E-01
1.08E+03	1.21E-01
1.08E+03	1.24E-01
1.08E+03	1.26E-01
1.08E+03	1.29E-01
1.08E+03	1.32E-01
1.08E+03	1.35E-01
1.08E+03	1.38E-01
1.08E+03	1.42E-01
1.08E+03	1.46E-01
1.08E+03	1.49E-01
1.08E+03	1.53E-01
1.08E+03	1.56E-01
1.08E+03	1.59E-01
1.08E+03	1.63E-01
1.08E+03	1.67E-01
1.08E+03	1.71E-01
1.09E+03	1.76E-01
1.09E+03	1.80E-01
1.09E+03	1.85E-01
1.09E+03	1.89E-01
1.09E+03	1.92E-01
1.09E+03	1.95E-01
1.09E+03	1.98E-01
1.09E+03	2.02E-01
1.09E+03	2.06E-01
1.09E+03	2.11E-01
1.09E+03	2.16E-01
1.09E+03	2.21E-01
1.09E+03	2.26E-01
1.09E+03	2.31E-01
1.09E+03	2.36E-01
1.09E+03	2.41E-01
1.09E+03	2.47E-01
1.09E+03	2.52E-01
1.09E+03	2.57E-01
1.09E+03	2.61E-01
1.09E+03	2.66E-01
1.10E+03	2.70E-01
1.10E+03	2.75E-01
1.10E+03	2.80E-01
1.10E+03	2.84E-01
1.10E+03	2.89E-01
1.10E+03	2.93E-01
1.10E+03	2.97E-01
1.10E+03	3.00E-01
1.10E+03	3.03E-01
1.10E+03	3.06E-01
1.10E+03	3.09E-01
1.10E+03	3.13E-01
1.10E+03	3.17E-01
1.10E+03	3.22E-01
1.10E+03	3.26E-01
1.10E+03	3.30E-01
1.10E+03	3.33E-01
1.10E+03	3.36E-01
1.10E+03	3.39E-01
1.10E+03	3.43E-01
1.11E+03	3.46E-01
1.11E+03	3.50E-01
1.11E+03	3.54E-01
1.11E+03	3.59E-01
1.11E+03	3.63E-01
1.11E+03	3.68E-01
1.11E+03	3.72E-01
1.11E+03	3.76E-01
1.11E+03	3.79E-01
1.11E+03	3.83E-01
1.11E+03	3.86E-01
1.11E+03	3.90E-01
1.11E+03	3.93E-01
1.11E+03	3.97E-01
1.11E+03	4.02E-01
1.11E+03	4.06E-01
1.11E+03	4.10E-01
1.11E+03	4.13E-01
1.11E+03	4.16E-01
1.11E+03	4.18E-01
1.11E+03	4.19E-01
1.12E+03	4.20E-01
1.12E+03	4.20E-01
1.12E+03	4.21E-01
1.12E+03	4.21E-01
1.12E+03	4.21E-01
1.12E+03	4.21E-01
1.12E+03	4.20E-01
1.12E+03	4.19E-01
1.12E+03	4.17E-01
1.12E+03	4.15E-01
1.12E+03	4.13E-01
1.12E+03	4.12E-01
1.12E+03	4.10E-01
1.12E+03	4.09E-01
1.12E+03	4.09E-01
1.12E+03	4.08E-01
1.12E+03	4.08E-01
1.12E+03	4.08E-01
1.12E+03	4.08E-01
1.12E+03	4.08E-01
1.12E+03	4.08E-01
1.13E+03	4.09E-01
1.13E+03	4.09E-01
1.13E+03	4.10E-01
1.13E+03	4.11E-01
1.13E+03	4.12E-01
1.13E+03	4.13E-01
1.13E+03	4.14E-01
1.13E+03	4.15E-01
1.13E+03	4.16E-01
1.13E+03	4.18E-01
1.13E+03	4.19E-01
1.13E+03	4.21E-01
1.13E+03	4.24E-01
1.13E+03	4.26E-01
1.13E+03	4.29E-01
1.13E+03	4.31E-01
1.13E+03	4.33E-01
1.13E+03	4.35E-01
1.13E+03	4.36E-01
1.13E+03	4.38E-01
1.13E+03	4.39E-01
1.14E+03	4.41E-01
1.14E+03	4.43E-01
1.14E+03	4.45E-01
1.14E+03	4.48E-01
1.14E+03	4.50E-01
1.14E+03	4.53E-01
1.14E+03	4.56E-01
1.14E+03	4.58E-01
1.14E+03	4.61E-01
1.14E+03	4.62E-01
1.14E+03	4.64E-01
1.14E+03	4.65E-01
1.14E+03	4.67E-01
1.14E+03	4.69E-01
1.14E+03	4.72E-01
1.14E+03	4.75E-01
1.14E+03	4.78E-01
1.14E+03	4.81E-01
1.14E+03	4.83E-01
1.14E+03	4.85E-01
1.15E+03	4.87E-01
1.15E+03	4.88E-01
1.15E+03	4.90E-01
1.15E+03	4.91E-01
1.15E+03	4.93E-01
1.15E+03	4.95E-01
1.15E+03	4.97E-01
1.15E+03	4.98E-01
1.15E+03	5.00E-01
1.15E+03	5.02E-01
1.15E+03	5.04E-01
1.15E+03	5.06E-01
1.15E+03	5.09E-01
1.15E+03	5.11E-01
1.15E+03	5.14E-01
1.15E+03	5.16E-01
1.15E+03	5.18E-01
1.15E+03	5.19E-01
1.15E+03	5.21E-01
1.15E+03	5.23E-01
1.15E+03	5.25E-01
1.16E+03	5.27E-01
1.16E+03	5.29E-01
1.16E+03	5.31E-01
1.16E+03	5.33E-01
1.16E+03	5.35E-01
1.16E+03	5.37E-01
1.16E+03	5.39E-01
1.16E+03	5.41E-01
1.16E+03	5.43E-01
1.16E+03	5.45E-01
1.16E+03	5.46E-01
1.16E+03	5.48E-01
1.16E+03	5.49E-01
1.16E+03	5.51E-01
1.16E+03	5.52E-01
1.16E+03	5.54E-01
1.16E+03	5.55E-01
1.16E+03	5.57E-01
1.16E+03	5.58E-01
1.16E+03	5.60E-01
1.16E+03	5.61E-01
1.17E+03	5.62E-01
1.17E+03	5.63E-01
1.17E+03	5.65E-01
1.17E+03	5.66E-01
1.17E+03	5.68E-01
1.17E+03	5.70E-01
1.17E+03	5.73E-01
1.17E+03	5.75E-01
1.17E+03	5.78E-01
1.17E+03	5.80E-01
1.17E+03	5.82E-01
1.17E+03	5.84E-01
1.17E+03	5.85E-01
1.17E+03	5.86E-01
1.17E+03	5.88E-01
1.17E+03	5.89E-01
1.17E+03	5.90E-01
1.17E+03	5.92E-01
1.17E+03	5.95E-01
1.17E+03	5.97E-01
1.17E+03	6.00E-01
1.18E+03	6.02E-01
1.18E+03	6.05E-01
1.18E+03	6.07E-01
1.18E+03	6.09E-01
1.18E+03	6.11E-01
1.18E+03	6.14E-01
1.18E+03	6.16E-01
1.18E+03	6.19E-01
1.18E+03	6.21E-01
1.18E+03	6.24E-01
1.18E+03	6.27E-01
1.18E+03	6.30E-01
1.18E+03	6.33E-01
1.18E+03	6.36E-01
1.18E+03	6.39E-01
1.18E+03	6.41E-01
1.18E+03	6.44E-01
1.18E+03	6.47E-01
1.18E+03	6.50E-01
1.18E+03	6.53E-01
1.19E+03	6.56E-01
1.19E+03	6.59E-01
1.19E+03	6.62E-01
1.19E+03	6.64E-01
1.19E+03	6.65E-01
1.19E+03	6.66E-01
1.19E+03	6.66E-01
1.19E+03	6.66E-01
1.19E+03	6.65E-01
1.19E+03	6.64E-01
1.19E+03	6.63E-01
1.19E+03	6.62E-01
1.19E+03	6.63E-01
1.19E+03	6.64E-01
1.19E+03	6.66E-01
1.19E+03	6.69E-01
1.19E+03	6.73E-01
1.19E+03	6.77E-01
1.19E+03	6.82E-01
1.19E+03	6.87E-01
1.19E+03	6.91E-01
1.20E+03	6.96E-01
1.20E+03	7.00E-01
1.20E+03	7.05E-01
1.20E+03	7.09E-01
1.20E+03	7.14E-01
1.20E+03	7.19E-01
1.20E+03	7.24E-01
1.20E+03	7.28E-01
1.20E+03	7.33E-01
1.20E+03	7.38E-01
1.20E+03	7.42E-01
1.20E+03	7.46E-01
1.20E+03	7.50E-01
1.20E+03	7.54E-01
1.20E+03	7.58E-01
1.20E+03	7.61E-01
1.20E+03	7.65E-01
1.20E+03	7.69E-01
1.20E+03	7.73E-01
1.20E+03	7.77E-01
1.20E+03	7.81E-01
1.21E+03	7.86E-01
1.21E+03	7.90E-01
1.21E+03	7.95E-01
1.21E+03	7.99E-01
1.21E+03	8.04E-01
1.21E+03	8.08E-01
1.21E+03	8.13E-01
1.21E+03	8.18E-01
1.21E+03	8.22E-01
1.21E+03	8.27E-01
1.21E+03	8.31E-01
1.21E+03	8.36E-01
1.21E+03	8.40E-01
1.21E+03	8.44E-01
1.21E+03	8.48E-01
1.21E+03	8.51E-01
1.21E+03	8.54E-01
1.21E+03	8.56E-01
1.21E+03	8.57E-01
1.21E+03	8.58E-01
1.21E+03	8.58E-01
1.22E+03	8.58E-01
1.22E+03	8.58E-01
1.22E+03	8.58E-01
1.22E+03	8.59E-01
1.22E+03	8.60E-01
1.22E+03	8.63E-01
1.22E+03	8.67E-01
1.22E+03	8.71E-01
1.22E+03	8.76E-01
1.22E+03	8.81E-01
1.22E+03	8.87E-01
1.22E+03	8.93E-01
1.22E+03	8.98E-01
1.22E+03	9.04E-01
1.22E+03	9.10E-01
1.22E+03	9.16E-01
1.22E+03	9.21E-01
1.22E+03	9.27E-01
1.22E+03	9.32E-01
1.22E+03	9.37E-01
1.23E+03	9.41E-01
1.23E+03	9.45E-01
1.23E+03	9.48E-01
1.23E+03	9.52E-01
1.23E+03	9.55E-01
1.23E+03	9.58E-01
1.23E+03	9.62E-01
1.23E+03	9.65E-01
1.23E+03	9.68E-01
1.23E+03	9.72E-01
1.23E+03	9.75E-01
1.23E+03	9.79E-01
1.23E+03	9.82E-01
1.23E+03	9.85E-01
1.23E+03	9.88E-01
1.23E+03	9.91E-01
1.23E+03	9.92E-01
1.23E+03	9.94E-01
1.23E+03	9.95E-01
1.23E+03	9.96E-01
1.23E+03	9.97E-01
1.24E+03	9.98E-01
1.24E+03	9.99E-01
1.24E+03	1.00E+00
1.24E+03	1.00E+00
1.24E+03	1.00E+00
1.24E+03	1.00E+00
1.24E+03	9.99E-01
1.24E+03	9.98E-01
1.24E+03	9.97E-01
1.24E+03	9.96E-01
1.24E+03	9.95E-01
1.24E+03	9.93E-01
1.24E+03	9.91E-01
1.24E+03	9.88E-01
1.24E+03	9.85E-01
1.24E+03	9.82E-01
1.24E+03	9.78E-01
1.24E+03	9.74E-01
1.24E+03	9.70E-01
1.24E+03	9.66E-01
1.24E+03	9.61E-01
1.25E+03	9.56E-01
1.25E+03	9.52E-01
1.25E+03	9.48E-01
1.25E+03	9.44E-01
1.25E+03	9.41E-01
1.25E+03	9.38E-01
1.25E+03	9.35E-01
1.25E+03	9.32E-01
1.25E+03	9.29E-01
1.25E+03	9.26E-01
1.25E+03	9.24E-01
1.25E+03	9.21E-01
1.25E+03	9.19E-01
1.25E+03	9.16E-01
1.25E+03	9.14E-01
1.25E+03	9.11E-01
1.25E+03	9.08E-01
1.25E+03	9.05E-01
1.25E+03	9.01E-01
1.25E+03	8.98E-01
1.25E+03	8.93E-01
1.26E+03	8.89E-01
1.26E+03	8.84E-01
1.26E+03	8.79E-01
1.26E+03	8.75E-01
1.26E+03	8.71E-01
1.26E+03	8.68E-01
1.26E+03	8.65E-01
1.26E+03	8.63E-01
1.26E+03	8.61E-01
1.26E+03	8.58E-01
1.26E+03	8.54E-01
1.26E+03	8.50E-01
1.26E+03	8.45E-01
1.26E+03	8.41E-01
1.26E+03	8.37E-01
1.26E+03	8.33E-01
1.26E+03	8.30E-01
1.26E+03	8.27E-01
1.26E+03	8.24E-01
1.26E+03	8.21E-01
1.27E+03	8.18E-01
1.27E+03	8.16E-01
1.27E+03	8.14E-01
1.27E+03	8.12E-01
1.27E+03	8.10E-01
1.27E+03	8.08E-01
1.27E+03	8.06E-01
1.27E+03	8.03E-01
1.27E+03	8.00E-01
1.27E+03	7.96E-01
1.27E+03	7.93E-01
1.27E+03	7.90E-01
1.27E+03	7.87E-01
1.27E+03	7.85E-01
1.27E+03	7.83E-01
1.27E+03	7.81E-01
1.27E+03	7.79E-01
1.27E+03	7.76E-01
1.27E+03	7.73E-01
1.27E+03	7.70E-01
1.27E+03	7.66E-01
1.28E+03	7.62E-01
1.28E+03	7.59E-01
1.28E+03	7.56E-01
1.28E+03	7.53E-01
1.28E+03	7.51E-01
1.28E+03	7.48E-01
1.28E+03	7.46E-01
1.28E+03	7.45E-01
1.28E+03	7.43E-01
1.28E+03	7.41E-01
1.28E+03	7.40E-01
1.28E+03	7.38E-01
1.28E+03	7.37E-01
1.28E+03	7.36E-01
1.28E+03	7.35E-01
1.28E+03	7.35E-01
1.28E+03	7.34E-01
1.28E+03	7.34E-01
1.28E+03	7.33E-01
1.28E+03	7.32E-01
1.28E+03	7.31E-01
1.29E+03	7.29E-01
1.29E+03	7.27E-01
1.29E+03	7.25E-01
1.29E+03	7.24E-01
1.29E+03	7.22E-01
1.29E+03	7.21E-01
1.29E+03	7.20E-01
1.29E+03	7.20E-01
1.29E+03	7.19E-01
1.29E+03	7.19E-01
1.29E+03	7.18E-01
1.29E+03	7.17E-01
1.29E+03	7.16E-01
1.29E+03	7.14E-01
1.29E+03	7.12E-01
1.29E+03	7.10E-01
1.29E+03	7.08E-01
1.29E+03	7.06E-01
1.29E+03	7.04E-01
1.29E+03	7.03E-01
1.29E+03	7.02E-01
1.30E+03	7.02E-01
1.30E+03	7.02E-01
1.30E+03	7.02E-01
1.30E+03	7.02E-01
1.30E+03	7.02E-01
1.30E+03	7.01E-01
1.30E+03	7.00E-01
1.30E+03	6.99E-01
1.30E+03	6.98E-01
1.30E+03	6.95E-01
1.30E+03	6.93E-01
1.30E+03	6.90E-01
1.30E+03	6.87E-01
1.30E+03	6.84E-01
1.30E+03	6.81E-01
1.30E+03	6.78E-01
1.30E+03	6.75E-01
1.30E+03	6.72E-01
1.30E+03	6.69E-01
1.30E+03	6.66E-01
1.31E+03	6.64E-01
1.31E+03	6.62E-01
1.31E+03	6.60E-01
1.31E+03	6.59E-01
1.31E+03	6.58E-01
1.31E+03	6.57E-01
1.31E+03	6.57E-01
1.31E+03	6.56E-01
1.31E+03	6.56E-01
1.31E+03	6.55E-01
1.31E+03	6.54E-01
1.31E+03	6.53E-01
1.31E+03	6.52E-01
1.31E+03	6.51E-01
1.31E+03	6.50E-01
1.31E+03	6.49E-01
1.31E+03	6.48E-01
1.31E+03	6.47E-01
1.31E+03	6.46E-01
1.31E+03	6.45E-01
1.31E+03	6.44E-01
1.32E+03	6.43E-01
1.32E+03	6.43E-01
1.32E+03	6.43E-01
1.32E+03	6.43E-01
1.32E+03	6.43E-01
1.32E+03	6.42E-01
1.32E+03	6.42E-01
1.32E+03	6.42E-01
1.32E+03	6.41E-01
1.32E+03	6.41E-01
1.32E+03	6.40E-01
1.32E+03	6.40E-01
1.32E+03	6.40E-01
1.32E+03	6.39E-01
1.32E+03	6.39E-01
1.32E+03	6.39E-01
1.32E+03	6.38E-01
1.32E+03	6.36E-01
1.32E+03	6.35E-01
1.32E+03	6.32E-01
1.32E+03	6.30E-01
1.33E+03	6.28E-01
1.33E+03	6.26E-01
1.33E+03	6.24E-01
1.33E+03	6.23E-01
1.33E+03	6.22E-01
1.33E+03	6.21E-01
1.33E+03	6.20E-01
1.33E+03	6.19E-01
1.33E+03	6.17E-01
1.33E+03	6.16E-01
1.33E+03	6.14E-01
1.33E+03	6.13E-01
1.33E+03	6.12E-01
1.33E+03	6.11E-01
1.33E+03	6.11E-01
1.33E+03	6.11E-01
1.33E+03	6.10E-01
1.33E+03	6.10E-01
1.33E+03	6.09E-01
1.33E+03	6.08E-01
1.34E+03	6.07E-01
1.34E+03	6.07E-01
1.34E+03	6.06E-01
1.34E+03	6.06E-01
1.34E+03	6.06E-01
1.34E+03	6.06E-01
1.34E+03	6.05E-01
1.34E+03	6.05E-01
1.34E+03	6.04E-01
1.34E+03	6.02E-01
1.34E+03	6.01E-01
1.34E+03	6.00E-01
1.34E+03	5.99E-01
1.34E+03	5.98E-01
1.34E+03	5.97E-01
1.34E+03	5.96E-01
1.34E+03	5.95E-01
1.34E+03	5.93E-01
1.34E+03	5.91E-01
1.34E+03	5.89E-01
1.34E+03	5.87E-01
1.35E+03	5.85E-01
1.35E+03	5.83E-01
1.35E+03	5.82E-01
1.35E+03	5.80E-01
1.35E+03	5.79E-01
1.35E+03	5.77E-01
1.35E+03	5.76E-01
1.35E+03	5.75E-01
1.35E+03	5.75E-01
1.35E+03	5.74E-01
1.35E+03	5.73E-01
1.35E+03	5.72E-01
1.35E+03	5.71E-01
1.35E+03	5.70E-01
1.35E+03	5.70E-01
1.35E+03	5.69E-01
1.35E+03	5.69E-01
1.35E+03	5.70E-01
1.35E+03	5.70E-01
1.35E+03	5.70E-01
1.35E+03	5.70E-01
1.36E+03	5.70E-01
1.36E+03	5.69E-01
1.36E+03	5.68E-01
1.36E+03	5.66E-01
1.36E+03	5.65E-01
1.36E+03	5.63E-01
1.36E+03	5.61E-01
1.36E+03	5.59E-01
1.36E+03	5.58E-01
1.36E+03	5.57E-01
1.36E+03	5.57E-01
1.36E+03	5.57E-01
1.36E+03	5.56E-01
1.36E+03	5.56E-01
1.36E+03	5.55E-01
1.36E+03	5.54E-01
1.36E+03	5.53E-01
1.36E+03	5.52E-01
1.36E+03	5.51E-01
1.36E+03	5.51E-01
1.36E+03	5.51E-01
1.37E+03	5.51E-01
1.37E+03	5.52E-01
1.37E+03	5.52E-01
1.37E+03	5.52E-01
1.37E+03	5.52E-01
1.37E+03	5.51E-01
1.37E+03	5.51E-01
1.37E+03	5.50E-01
1.37E+03	5.49E-01
1.37E+03	5.48E-01
1.37E+03	5.47E-01
1.37E+03	5.46E-01
1.37E+03	5.46E-01
1.37E+03	5.46E-01
1.37E+03	5.47E-01
1.37E+03	5.48E-01
1.37E+03	5.48E-01
1.37E+03	5.49E-01
1.37E+03	5.49E-01
1.37E+03	5.49E-01
1.38E+03	5.49E-01
1.38E+03	5.49E-01
1.38E+03	5.48E-01
1.38E+03	5.48E-01
1.38E+03	5.47E-01
1.38E+03	5.46E-01
1.38E+03	5.45E-01
1.38E+03	5.44E-01
1.38E+03	5.43E-01
1.38E+03	5.41E-01
1.38E+03	5.40E-01
1.38E+03	5.38E-01
1.38E+03	5.38E-01
1.38E+03	5.37E-01
1.38E+03	5.37E-01
1.38E+03	5.37E-01
1.38E+03	5.37E-01
1.38E+03	5.37E-01
1.38E+03	5.37E-01
1.38E+03	5.37E-01
1.38E+03	5.37E-01
1.39E+03	5.37E-01
1.39E+03	5.37E-01
1.39E+03	5.37E-01
1.39E+03	5.37E-01
1.39E+03	5.38E-01
1.39E+03	5.39E-01
1.39E+03	5.39E-01
1.39E+03	5.40E-01
1.39E+03	5.40E-01
1.39E+03	5.40E-01
1.39E+03	5.40E-01
1.39E+03	5.40E-01
1.39E+03	5.40E-01
1.39E+03	5.41E-01
1.39E+03	5.42E-01
1.39E+03	5.43E-01
1.39E+03	5.44E-01
1.39E+03	5.44E-01
1.39E+03	5.44E-01
1.39E+03	5.44E-01
1.39E+03	5.43E-01
1.40E+03	5.43E-01
1.40E+03	5.43E-01
1.40E+03	5.43E-01
1.40E+03	5.44E-01
1.40E+03	5.45E-01
1.40E+03	5.47E-01
1.40E+03	5.49E-01
1.40E+03	5.50E-01
1.40E+03	5.52E-01
1.40E+03	5.53E-01
1.40E+03	5.54E-01
1.40E+03	5.54E-01
1.40E+03	5.54E-01
1.40E+03	5.54E-01
1.40E+03	5.55E-01
1.40E+03	5.56E-01
1.40E+03	5.57E-01
1.40E+03	5.58E-01
1.40E+03	5.60E-01
1.40E+03	5.62E-01
1.40E+03	5.64E-01
1.41E+03	5.65E-01
1.41E+03	5.67E-01
1.41E+03	5.68E-01
1.41E+03	5.70E-01
1.41E+03	5.71E-01
1.41E+03	5.73E-01
1.41E+03	5.75E-01
1.41E+03	5.76E-01
1.41E+03	5.78E-01
1.41E+03	5.80E-01
1.41E+03	5.82E-01
1.41E+03	5.84E-01
1.41E+03	5.87E-01
1.41E+03	5.91E-01
1.41E+03	5.94E-01
1.41E+03	5.98E-01
1.41E+03	6.02E-01
1.41E+03	6.05E-01
1.41E+03	6.09E-01
1.41E+03	6.12E-01
1.42E+03	6.16E-01
1.42E+03	6.20E-01
1.42E+03	6.24E-01
1.42E+03	6.27E-01
1.42E+03	6.30E-01
1.42E+03	6.32E-01
1.42E+03	6.34E-01
1.42E+03	6.34E-01
1.42E+03	6.32E-01
1.42E+03	6.29E-01
1.42E+03	6.26E-01
1.42E+03	6.21E-01
1.42E+03	6.15E-01
1.42E+03	6.10E-01
1.42E+03	6.05E-01
1.42E+03	6.01E-01
1.42E+03	5.97E-01
1.42E+03	5.94E-01
1.42E+03	5.90E-01
1.42E+03	5.86E-01
1.42E+03	5.81E-01
1.43E+03	5.76E-01
1.43E+03	5.71E-01
1.43E+03	5.66E-01
1.43E+03	5.62E-01
1.43E+03	5.58E-01
1.43E+03	5.55E-01
1.43E+03	5.52E-01
1.43E+03	5.49E-01
1.43E+03	5.47E-01
1.43E+03	5.44E-01
1.43E+03	5.42E-01
1.43E+03	5.41E-01
1.43E+03	5.39E-01
1.43E+03	5.39E-01
1.43E+03	5.38E-01
1.43E+03	5.37E-01
1.43E+03	5.37E-01
1.43E+03	5.36E-01
1.43E+03	5.35E-01
1.43E+03	5.34E-01
1.43E+03	5.34E-01
1.44E+03	5.33E-01
1.44E+03	5.32E-01
1.44E+03	5.32E-01
1.44E+03	5.31E-01
1.44E+03	5.30E-01
1.44E+03	5.29E-01
1.44E+03	5.29E-01
1.44E+03	5.29E-01
1.44E+03	5.29E-01
1.44E+03	5.29E-01
1.44E+03	5.28E-01
1.44E+03	5.28E-01
1.44E+03	5.27E-01
1.44E+03	5.25E-01
1.44E+03	5.24E-01
1.44E+03	5.23E-01
1.44E+03	5.22E-01
1.44E+03	5.22E-01
1.44E+03	5.21E-01
1.44E+03	5.21E-01
1.44E+03	5.22E-01
1.45E+03	5.22E-01
1.45E+03	5.22E-01
1.45E+03	5.23E-01
1.45E+03	5.23E-01
1.45E+03	5.24E-01
1.45E+03	5.25E-01
1.45E+03	5.25E-01
1.45E+03	5.25E-01
1.45E+03	5.25E-01
1.45E+03	5.24E-01
1.45E+03	5.23E-01
1.45E+03	5.23E-01
1.45E+03	5.22E-01
1.45E+03	5.22E-01
1.45E+03	5.22E-01
1.45E+03	5.22E-01
1.45E+03	5.22E-01
1.45E+03	5.23E-01
1.45E+03	5.24E-01
1.45E+03	5.25E-01
1.46E+03	5.26E-01
1.46E+03	5.27E-01
1.46E+03	5.28E-01
1.46E+03	5.27E-01
1.46E+03	5.27E-01
1.46E+03	5.26E-01
1.46E+03	5.25E-01
1.46E+03	5.25E-01
1.46E+03	5.25E-01
1.46E+03	5.26E-01
1.46E+03	5.27E-01
1.46E+03	5.29E-01
1.46E+03	5.31E-01
1.46E+03	5.34E-01
1.46E+03	5.36E-01
1.46E+03	5.38E-01
1.46E+03	5.41E-01
1.46E+03	5.43E-01
1.46E+03	5.46E-01
1.46E+03	5.49E-01
1.46E+03	5.52E-01
1.47E+03	5.57E-01
1.47E+03	5.63E-01
1.47E+03	5.71E-01
1.47E+03	5.79E-01
1.47E+03	5.88E-01
1.47E+03	5.96E-01
1.47E+03	6.01E-01
1.47E+03	6.03E-01
1.47E+03	5.99E-01
1.47E+03	5.91E-01
1.47E+03	5.79E-01
1.47E+03	5.64E-01
1.47E+03	5.47E-01
1.47E+03	5.31E-01
1.47E+03	5.16E-01
1.47E+03	5.03E-01
1.47E+03	4.92E-01
1.47E+03	4.84E-01
1.47E+03	4.79E-01
1.47E+03	4.75E-01
1.47E+03	4.72E-01
1.48E+03	4.69E-01
1.48E+03	4.67E-01
1.48E+03	4.65E-01
1.48E+03	4.64E-01
1.48E+03	4.64E-01
1.48E+03	4.63E-01
1.48E+03	4.64E-01
1.48E+03	4.64E-01
1.48E+03	4.63E-01
1.48E+03	4.63E-01
1.48E+03	4.62E-01
1.48E+03	4.60E-01
1.48E+03	4.59E-01
1.48E+03	4.58E-01
1.48E+03	4.58E-01
1.48E+03	4.57E-01
1.48E+03	4.57E-01
1.48E+03	4.56E-01
1.48E+03	4.55E-01
1.48E+03	4.54E-01
1.48E+03	4.53E-01
1.49E+03	4.51E-01
1.49E+03	4.50E-01
1.49E+03	4.50E-01
1.49E+03	4.49E-01
1.49E+03	4.49E-01
1.49E+03	4.50E-01
1.49E+03	4.50E-01
1.49E+03	4.50E-01
1.49E+03	4.51E-01
1.49E+03	4.51E-01
1.49E+03	4.52E-01
1.49E+03	4.53E-01
1.49E+03	4.53E-01
1.49E+03	4.54E-01
1.49E+03	4.54E-01
1.49E+03	4.54E-01
1.49E+03	4.54E-01
1.49E+03	4.53E-01
1.49E+03	4.53E-01
1.49E+03	4.53E-01
1.50E+03	4.52E-01
1.50E+03	4.52E-01
1.50E+03	4.52E-01
1.50E+03	4.52E-01
1.50E+03	4.53E-01
1.50E+03	4.54E-01
1.50E+03	4.54E-01
1.50E+03	4.55E-01
1.50E+03	4.54E-01
1.50E+03	4.53E-01
1.50E+03	4.52E-01
1.50E+03	4.51E-01
1.50E+03	4.50E-01
1.50E+03	4.49E-01
1.50E+03	4.49E-01
1.50E+03	4.49E-01
1.50E+03	4.50E-01
1.50E+03	4.50E-01
1.50E+03	4.50E-01
1.50E+03	4.50E-01
1.50E+03	4.50E-01
1.51E+03	4.50E-01
1.51E+03	4.50E-01
1.51E+03	4.50E-01
1.51E+03	4.50E-01
1.51E+03	4.50E-01
1.51E+03	4.51E-01
1.51E+03	4.51E-01
1.51E+03	4.51E-01
1.51E+03	4.52E-01
1.51E+03	4.52E-01
1.51E+03	4.52E-01
1.51E+03	4.52E-01
1.51E+03	4.53E-01
1.51E+03	4.53E-01
1.51E+03	4.53E-01
1.51E+03	4.53E-01
1.51E+03	4.53E-01
1.51E+03	4.53E-01
1.51E+03	4.53E-01
1.51E+03	4.53E-01
1.51E+03	4.53E-01
1.52E+03	4.54E-01
1.52E+03	4.54E-01
1.52E+03	4.54E-01
1.52E+03	4.55E-01
1.52E+03	4.55E-01
1.52E+03	4.54E-01
1.52E+03	4.54E-01
1.52E+03	4.53E-01
1.52E+03	4.52E-01
1.52E+03	4.52E-01
1.52E+03	4.51E-01
1.52E+03	4.51E-01
1.52E+03	4.51E-01
1.52E+03	4.51E-01
1.52E+03	4.51E-01
1.52E+03	4.51E-01
1.52E+03	4.52E-01
1.52E+03	4.52E-01
1.52E+03	4.52E-01
1.52E+03	4.52E-01
1.52E+03	4.52E-01
1.53E+03	4.52E-01
1.53E+03	4.52E-01
1.53E+03	4.53E-01
1.53E+03	4.53E-01
1.53E+03	4.54E-01
1.53E+03	4.54E-01
1.53E+03	4.55E-01
1.53E+03	4.56E-01
1.53E+03	4.56E-01
1.53E+03	4.57E-01
1.53E+03	4.56E-01
1.53E+03	4.56E-01
1.53E+03	4.56E-01
1.53E+03	4.55E-01
1.53E+03	4.55E-01
1.53E+03	4.56E-01
1.53E+03	4.56E-01
1.53E+03	4.58E-01
1.53E+03	4.59E-01
1.53E+03	4.61E-01
1.54E+03	4.62E-01
1.54E+03	4.64E-01
1.54E+03	4.65E-01
1.54E+03	4.67E-01
1.54E+03	4.68E-01
1.54E+03	4.70E-01
1.54E+03	4.72E-01
1.54E+03	4.73E-01
1.54E+03	4.75E-01
1.54E+03	4.77E-01
1.54E+03	4.78E-01
1.54E+03	4.79E-01
1.54E+03	4.80E-01
1.54E+03	4.81E-01
1.54E+03	4.81E-01
1.54E+03	4.81E-01
1.54E+03	4.80E-01
1.54E+03	4.80E-01
1.54E+03	4.79E-01
1.54E+03	4.79E-01
1.54E+03	4.78E-01
1.55E+03	4.77E-01
1.55E+03	4.77E-01
1.55E+03	4.76E-01
1.55E+03	4.75E-01
1.55E+03	4.75E-01
1.55E+03	4.74E-01
1.55E+03	4.74E-01
1.55E+03	4.74E-01
1.55E+03	4.73E-01
1.55E+03	4.73E-01
1.55E+03	4.72E-01
1.55E+03	4.71E-01
1.55E+03	4.70E-01
1.55E+03	4.69E-01
1.55E+03	4.68E-01
1.55E+03	4.67E-01
1.55E+03	4.66E-01
1.55E+03	4.65E-01
1.55E+03	4.64E-01
1.55E+03	4.64E-01
1.55E+03	4.63E-01
1.56E+03	4.63E-01
1.56E+03	4.63E-01
1.56E+03	4.63E-01
1.56E+03	4.63E-01
1.56E+03	4.63E-01
1.56E+03	4.64E-01
1.56E+03	4.64E-01
1.56E+03	4.64E-01
1.56E+03	4.64E-01
1.56E+03	4.64E-01
1.56E+03	4.64E-01
1.56E+03	4.64E-01
1.56E+03	4.64E-01
1.56E+03	4.63E-01
1.56E+03	4.63E-01
1.56E+03	4.63E-01
1.56E+03	4.62E-01
1.56E+03	4.62E-01
1.56E+03	4.62E-01
1.56E+03	4.62E-01
1.56E+03	4.62E-01
1.57E+03	4.63E-01
1.57E+03	4.63E-01
1.57E+03	4.63E-01
1.57E+03	4.62E-01
1.57E+03	4.62E-01
1.57E+03	4.61E-01
1.57E+03	4.61E-01
1.57E+03	4.61E-01
1.57E+03	4.60E-01
1.57E+03	4.61E-01
1.57E+03	4.62E-01
1.57E+03	4.62E-01
1.57E+03	4.64E-01
1.57E+03	4.65E-01
1.57E+03	4.66E-01
1.57E+03	4.66E-01
1.57E+03	4.67E-01
1.57E+03	4.68E-01
1.57E+03	4.68E-01
1.57E+03	4.69E-01
1.58E+03	4.70E-01
1.58E+03	4.71E-01
1.58E+03	4.72E-01
1.58E+03	4.73E-01
1.58E+03	4.73E-01
1.58E+03	4.74E-01
1.58E+03	4.74E-01
1.58E+03	4.74E-01
1.58E+03	4.74E-01
1.58E+03	4.74E-01
1.58E+03	4.74E-01
1.58E+03	4.74E-01
1.58E+03	4.73E-01
1.58E+03	4.72E-01
1.58E+03	4.72E-01
1.58E+03	4.71E-01
1.58E+03	4.70E-01
1.58E+03	4.70E-01
1.58E+03	4.70E-01
1.58E+03	4.70E-01
1.58E+03	4.70E-01
1.59E+03	4.69E-01
1.59E+03	4.69E-01
1.59E+03	4.68E-01
1.59E+03	4.67E-01
1.59E+03	4.66E-01
1.59E+03	4.66E-01
1.59E+03	4.65E-01
1.59E+03	4.64E-01
1.59E+03	4.64E-01
1.59E+03	4.64E-01
1.59E+03	4.63E-01
1.59E+03	4.63E-01
1.59E+03	4.62E-01
1.59E+03	4.61E-01
1.59E+03	4.60E-01
1.59E+03	4.60E-01
1.59E+03	4.59E-01
1.59E+03	4.59E-01
1.59E+03	4.59E-01
1.59E+03	4.59E-01
1.59E+03	4.59E-01
1.60E+03	4.59E-01
1.60E+03	4.58E-01
1.60E+03	4.58E-01
1.60E+03	4.58E-01
1.60E+03	4.57E-01
1.60E+03	4.57E-01
1.60E+03	4.57E-01
1.60E+03	4.56E-01
1.60E+03	4.56E-01
1.60E+03	4.56E-01
1.60E+03	4.56E-01
1.60E+03	4.55E-01
1.60E+03	4.55E-01
1.60E+03	4.55E-01
1.60E+03	4.55E-01
1.60E+03	4.55E-01
1.60E+03	4.55E-01
1.60E+03	4.55E-01
1.60E+03	4.55E-01
1.60E+03	4.55E-01
1.60E+03	4.55E-01
1.61E+03	4.56E-01
1.61E+03	4.56E-01
1.61E+03	4.56E-01
1.61E+03	4.56E-01
1.61E+03	4.56E-01
1.61E+03	4.55E-01
1.61E+03	4.54E-01
1.61E+03	4.53E-01
1.61E+03	4.52E-01
1.61E+03	4.52E-01
1.61E+03	4.53E-01
1.61E+03	4.54E-01
1.61E+03	4.56E-01
1.61E+03	4.57E-01
1.61E+03	4.58E-01
1.61E+03	4.59E-01
1.61E+03	4.59E-01
1.61E+03	4.59E-01
[truncated: 4,950 more rows]
