# Supplementary material for: Every contact leaves a trace: Documenting contamination in lithic residue studies at the Middle Palaeolithic sites of Lusakert Cave 1 (Armenia) and Crvena Stijena (Montenegro)
Source: PLoS One. 2022 Apr 7;17(4):e0266362. doi: 10.1371/journal.pone.0266362 (PMC8989205; doi:10.1371/journal.pone.0266362)
Supplement: S1 File — (ZIP) [file pone.0266362.s001.zip › S11 Fig for Figs 7-9 - Stearamide NIST standard.CSV]

6.479648e+002	0.000000e+000
6.518218e+002	0.000000e+000
6.556787e+002	0.000000e+000
6.595356e+002	3.685562e-001
6.633926e+002	3.297541e-001
6.672495e+002	2.765988e-001
6.711064e+002	2.582073e-001
6.749634e+002	2.285477e-001
6.788203e+002	2.083093e-001
6.826772e+002	1.924763e-001
6.865342e+002	1.784012e-001
6.903911e+002	1.687703e-001
6.942480e+002	1.642970e-001
6.981050e+002	1.594134e-001
7.019619e+002	1.561446e-001
7.058188e+002	1.609933e-001
7.096758e+002	1.649206e-001
7.135327e+002	1.961088e-001
7.173896e+002	3.163190e-001
7.212466e+002	3.979040e-001
7.251035e+002	2.561707e-001
7.289604e+002	1.902252e-001
7.328174e+002	1.599919e-001
7.366743e+002	1.512354e-001
7.405313e+002	1.456940e-001
7.443882e+002	1.490253e-001
7.482451e+002	1.487416e-001
7.521021e+002	1.475200e-001
7.559590e+002	1.475200e-001
7.598159e+002	1.475200e-001
7.636729e+002	1.499667e-001
7.675298e+002	1.530447e-001
7.713867e+002	1.549020e-001
7.752437e+002	1.637736e-001
7.791006e+002	1.789731e-001
7.829575e+002	1.844799e-001
7.868145e+002	1.833011e-001
7.906714e+002	2.017724e-001
7.945283e+002	2.308950e-001
7.983853e+002	2.544377e-001
8.022422e+002	2.668027e-001
8.060991e+002	2.439911e-001
8.099561e+002	2.479900e-001
8.138130e+002	2.671524e-001
8.176699e+002	2.308564e-001
8.215269e+002	2.047397e-001
8.253838e+002	1.823746e-001
8.292407e+002	1.685955e-001
8.330977e+002	1.606765e-001
8.369546e+002	1.554704e-001
8.408115e+002	1.596634e-001
8.446685e+002	1.572415e-001
8.485254e+002	1.499667e-001
8.523823e+002	1.460203e-001
8.562393e+002	1.432711e-001
8.600962e+002	1.402615e-001
8.639531e+002	1.402615e-001
8.678101e+002	1.435724e-001
8.716670e+002	1.496913e-001
8.755239e+002	1.714558e-001
8.793809e+002	1.753726e-001
8.832378e+002	1.549525e-001
8.870947e+002	1.549020e-001
8.909517e+002	1.596250e-001
8.948086e+002	1.429272e-001
8.986655e+002	1.366771e-001
9.025225e+002	1.339054e-001
9.063794e+002	1.313556e-001
9.102363e+002	1.313556e-001
9.140933e+002	1.309195e-001
9.179502e+002	1.301818e-001
9.218071e+002	1.295961e-001
9.256641e+002	1.295961e-001
9.295210e+002	1.293939e-001
9.333779e+002	1.292864e-001
9.372349e+002	1.271198e-001
9.410918e+002	1.255182e-001
9.449487e+002	1.255182e-001
9.488057e+002	1.283104e-001
9.526626e+002	1.287219e-001
9.565195e+002	1.243705e-001
9.603765e+002	1.226286e-001
9.642334e+002	1.214782e-001
9.680903e+002	1.214782e-001
9.719473e+002	1.214782e-001
9.758042e+002	1.214782e-001
9.796611e+002	1.214782e-001
9.835181e+002	1.203308e-001
9.873750e+002	1.203308e-001
9.912319e+002	1.226286e-001
9.950889e+002	1.237822e-001
9.989458e+002	1.226286e-001
1.002803e+003	1.226286e-001
1.006660e+003	1.236189e-001
1.010517e+003	1.237822e-001
1.014374e+003	1.255182e-001
1.018230e+003	1.307935e-001
1.022087e+003	1.313658e-001
1.025944e+003	1.313556e-001
1.029801e+003	1.323079e-001
1.033658e+003	1.384656e-001
1.037515e+003	1.313556e-001
1.041372e+003	1.295961e-001
1.045229e+003	1.313556e-001
1.049086e+003	1.315411e-001
1.052943e+003	1.331222e-001
1.056800e+003	1.354889e-001
1.060657e+003	1.372725e-001
1.064514e+003	1.384656e-001
1.068371e+003	1.409281e-001
1.072228e+003	1.414628e-001
1.076084e+003	1.426675e-001
1.079941e+003	1.432711e-001
1.083798e+003	1.444809e-001
1.087655e+003	1.488048e-001
1.091512e+003	1.546178e-001
1.095369e+003	1.619184e-001
1.099226e+003	1.698537e-001
1.103083e+003	1.798410e-001
1.106940e+003	1.912321e-001
1.110797e+003	2.134371e-001
1.114654e+003	2.582460e-001
1.118511e+003	3.123986e-001
1.122368e+003	3.779122e-001
1.126225e+003	3.693620e-001
1.130082e+003	3.187287e-001
1.133938e+003	2.754539e-001
1.137795e+003	2.519309e-001
1.141652e+003	2.288690e-001
1.145509e+003	2.204035e-001
1.149366e+003	2.190829e-001
1.153223e+003	2.153827e-001
1.157080e+003	2.146702e-001
1.160937e+003	2.146702e-001
1.164794e+003	2.153827e-001
1.168651e+003	2.189631e-001
1.172508e+003	2.218487e-001
1.176365e+003	2.235834e-001
1.180222e+003	2.317156e-001
1.184079e+003	2.477061e-001
1.187936e+003	2.980342e-001
1.191792e+003	2.768700e-001
1.195649e+003	2.351612e-001
1.199506e+003	2.394268e-001
1.203363e+003	2.587349e-001
1.207220e+003	3.030478e-001
1.211077e+003	2.887882e-001
1.214934e+003	2.362347e-001
1.218791e+003	2.329488e-001
1.222648e+003	2.511392e-001
1.226505e+003	2.870674e-001
1.230362e+003	3.266309e-001
1.234219e+003	2.471045e-001
1.238076e+003	2.306227e-001
1.241933e+003	2.344148e-001
1.245790e+003	2.642417e-001
1.249646e+003	2.807119e-001
1.253503e+003	2.416402e-001
1.257360e+003	2.229791e-001
1.261217e+003	2.215750e-001
1.265074e+003	2.390821e-001
1.268931e+003	2.908147e-001
1.272788e+003	2.699674e-001
1.276645e+003	2.151691e-001
1.280502e+003	2.118316e-001
1.284359e+003	2.164483e-001
1.288216e+003	2.422658e-001
1.292073e+003	2.746793e-001
1.295930e+003	2.319373e-001
1.299787e+003	2.150544e-001
1.303644e+003	2.262857e-001
1.307500e+003	2.692967e-001
1.311357e+003	2.926075e-001
1.315214e+003	2.419240e-001
1.319071e+003	2.013493e-001
1.322928e+003	2.169317e-001
1.326785e+003	2.759674e-001
1.330642e+003	2.418304e-001
1.334499e+003	2.085309e-001
1.338356e+003	2.241849e-001
1.342213e+003	2.465164e-001
1.346070e+003	2.252022e-001
1.349927e+003	2.042059e-001
1.353784e+003	2.124335e-001
1.357641e+003	2.120231e-001
1.361498e+003	2.062096e-001
1.365354e+003	2.076609e-001
1.369211e+003	2.098846e-001
1.373068e+003	2.155950e-001
1.376925e+003	2.148151e-001
1.380782e+003	2.008191e-001
1.384639e+003	1.965429e-001
1.388496e+003	1.981028e-001
1.392353e+003	2.062896e-001
1.396210e+003	2.153114e-001
1.400067e+003	2.352306e-001
1.403924e+003	2.555270e-001
1.407781e+003	2.816677e-001
1.411638e+003	3.217733e-001
1.415495e+003	3.904946e-001
1.419352e+003	5.604646e-001
1.423208e+003	7.853909e-001
1.427065e+003	7.487771e-001
1.430922e+003	5.919719e-001
1.434779e+003	4.823847e-001
1.438636e+003	3.905952e-001
1.442493e+003	3.259485e-001
1.446350e+003	2.855096e-001
1.450207e+003	2.842684e-001
1.454064e+003	2.968394e-001
1.457921e+003	3.162139e-001
1.461778e+003	4.059006e-001
1.465635e+003	4.995544e-001
1.469492e+003	7.188475e-001
1.473349e+003	7.566278e-001
1.477206e+003	5.744432e-001
1.481063e+003	3.273314e-001
1.484919e+003	2.339442e-001
1.488776e+003	2.008271e-001
1.492633e+003	1.807447e-001
1.496490e+003	1.734006e-001
1.500347e+003	1.715397e-001
1.504204e+003	1.718150e-001
1.508061e+003	1.732775e-001
1.511918e+003	1.732775e-001
1.515775e+003	1.732775e-001
1.519632e+003	1.732775e-001
1.523489e+003	1.752236e-001
1.527346e+003	1.752236e-001
1.531203e+003	1.752236e-001
1.535060e+003	1.752236e-001
1.538917e+003	1.784865e-001
1.542773e+003	1.805900e-001
1.546630e+003	1.817741e-001
1.550487e+003	1.830962e-001
1.554344e+003	1.854664e-001
1.558201e+003	1.919541e-001
1.562058e+003	1.947884e-001
1.565915e+003	1.992829e-001
1.569772e+003	2.025334e-001
1.573629e+003	2.064345e-001
1.577486e+003	2.083093e-001
1.581343e+003	2.139220e-001
1.585200e+003	2.189846e-001
1.589057e+003	2.264638e-001
1.592914e+003	2.325392e-001
1.596771e+003	2.431959e-001
1.600627e+003	2.547636e-001
1.604484e+003	2.732728e-001
1.608341e+003	2.949065e-001
1.612198e+003	3.080451e-001
1.616055e+003	3.484988e-001
1.619912e+003	4.023221e-001
1.623769e+003	5.235798e-001
1.627626e+003	6.742245e-001
1.631483e+003	9.099056e-001
1.635340e+003	9.693276e-001
1.639197e+003	9.831849e-001
1.643054e+003	9.956786e-001
1.646911e+003	1.008327e+000
1.650768e+003	9.957408e-001
1.654625e+003	9.168764e-001
1.658481e+003	8.279807e-001
1.662338e+003	7.947108e-001
1.666195e+003	7.520861e-001
1.670052e+003	6.072192e-001
1.673909e+003	5.059929e-001
1.677766e+003	4.202395e-001
1.681623e+003	3.606924e-001
1.685480e+003	2.898328e-001
1.689337e+003	2.603745e-001
1.693194e+003	2.379433e-001
1.697051e+003	2.241001e-001
1.700908e+003	2.026955e-001
1.704765e+003	1.964084e-001
1.708622e+003	1.898488e-001
1.712479e+003	1.834271e-001
1.716335e+003	1.761299e-001
1.720192e+003	1.686159e-001
1.724049e+003	1.668527e-001
1.727906e+003	1.638448e-001
1.731763e+003	1.624115e-001
1.735620e+003	1.624115e-001
1.739477e+003	1.635383e-001
1.743334e+003	1.668529e-001
1.747191e+003	1.668529e-001
1.751048e+003	1.639279e-001
1.754905e+003	1.620083e-001
1.758762e+003	1.532336e-001
1.762619e+003	1.505806e-001
1.766476e+003	1.492768e-001
1.770333e+003	1.468195e-001
1.774189e+003	1.442436e-001
1.778046e+003	1.432706e-001
1.781903e+003	1.417064e-001
1.785760e+003	1.407577e-001
1.789617e+003	1.392213e-001
1.793474e+003	1.372725e-001
1.797331e+003	1.367317e-001
1.801188e+003	1.366771e-001
1.805045e+003	1.354889e-001
1.808902e+003	1.343039e-001
1.812759e+003	1.332430e-001
1.816616e+003	1.331222e-001
1.820473e+003	1.331222e-001
1.824330e+003	1.331222e-001
1.828187e+003	1.340311e-001
1.832043e+003	1.343039e-001
1.835900e+003	1.354889e-001
1.839757e+003	1.354889e-001
1.843614e+003	1.366771e-001
1.847471e+003	1.364429e-001
1.851328e+003	1.354889e-001
1.855185e+003	1.354889e-001
1.859042e+003	1.354889e-001
1.862899e+003	1.354889e-001
1.866756e+003	1.354889e-001
1.870613e+003	1.354889e-001
1.874470e+003	1.363265e-001
1.878327e+003	1.368688e-001
1.882184e+003	1.372725e-001
1.886041e+003	1.391069e-001
1.889897e+003	1.414628e-001
1.893754e+003	1.414628e-001
1.897611e+003	1.426675e-001
1.901468e+003	1.426675e-001
1.905325e+003	1.426675e-001
1.909182e+003	1.414628e-001
1.913039e+003	1.407646e-001
1.916896e+003	1.402615e-001
1.920753e+003	1.402615e-001
1.924610e+003	1.402615e-001
1.928467e+003	1.402615e-001
1.932324e+003	1.402615e-001
1.936181e+003	1.402615e-001
1.940038e+003	1.402615e-001
1.943895e+003	1.402615e-001
1.947751e+003	1.402615e-001
1.951608e+003	1.402615e-001
1.955465e+003	1.402615e-001
1.959322e+003	1.402615e-001
1.963179e+003	1.402615e-001
1.967036e+003	1.411769e-001
1.970893e+003	1.414628e-001
1.974750e+003	1.414628e-001
1.978607e+003	1.414628e-001
1.982464e+003	1.421877e-001
1.986321e+003	1.426675e-001
1.990178e+003	1.426675e-001
1.994035e+003	1.415566e-001
1.997892e+003	1.414628e-001
2.001749e+003	1.423961e-001
2.005605e+003	1.427839e-001
2.009462e+003	1.440036e-001
2.013319e+003	1.444809e-001
2.017176e+003	1.449836e-001
2.021033e+003	1.456940e-001
2.024890e+003	1.456940e-001
2.028747e+003	1.456940e-001
2.032604e+003	1.456940e-001
2.036461e+003	1.452767e-001
2.040318e+003	1.444809e-001
2.044175e+003	1.432711e-001
2.048032e+003	1.432711e-001
2.051889e+003	1.427920e-001
2.055746e+003	1.426675e-001
2.059603e+003	1.426675e-001
2.063459e+003	1.426675e-001
2.067316e+003	1.426675e-001
2.071173e+003	1.426675e-001
2.075030e+003	1.426675e-001
2.078887e+003	1.426675e-001
2.082744e+003	1.426675e-001
2.086601e+003	1.426675e-001
2.090458e+003	1.427075e-001
2.094315e+003	1.432711e-001
2.098172e+003	1.432711e-001
2.102029e+003	1.444241e-001
2.105886e+003	1.444809e-001
2.109743e+003	1.444809e-001
2.113600e+003	1.444809e-001
2.117457e+003	1.445651e-001
2.121313e+003	1.456940e-001
2.125170e+003	1.456940e-001
2.129027e+003	1.456940e-001
2.132884e+003	1.456940e-001
2.136741e+003	1.456940e-001
2.140598e+003	1.460621e-001
2.144455e+003	1.463018e-001
2.148312e+003	1.463018e-001
2.152169e+003	1.463018e-001
2.156026e+003	1.463018e-001
2.159883e+003	1.463018e-001
2.163740e+003	1.463018e-001
2.167597e+003	1.463018e-001
2.171454e+003	1.463018e-001
2.175311e+003	1.463018e-001
2.179167e+003	1.463018e-001
2.183024e+003	1.475200e-001
2.186881e+003	1.475200e-001
2.190738e+003	1.475200e-001
2.194595e+003	1.482188e-001
2.198452e+003	1.487416e-001
2.202309e+003	1.487416e-001
2.206166e+003	1.487416e-001
2.210023e+003	1.487416e-001
2.213880e+003	1.487416e-001
2.217737e+003	1.494648e-001
2.221594e+003	1.499667e-001
2.225451e+003	1.499667e-001
2.229308e+003	1.499667e-001
2.233165e+003	1.499667e-001
2.237021e+003	1.499667e-001
2.240878e+003	1.502514e-001
2.244735e+003	1.505806e-001
2.248592e+003	1.505806e-001
2.252449e+003	1.516233e-001
2.256306e+003	1.518109e-001
2.260163e+003	1.519147e-001
2.264020e+003	1.530447e-001
2.267877e+003	1.530447e-001
2.271734e+003	1.530447e-001
2.275591e+003	1.530447e-001
2.279448e+003	1.534213e-001
2.283305e+003	1.545341e-001
2.287162e+003	1.549020e-001
2.291019e+003	1.549020e-001
2.294875e+003	1.549020e-001
2.298732e+003	1.561446e-001
2.302589e+003	1.561446e-001
2.306446e+003	1.561446e-001
2.310303e+003	1.561446e-001
2.314160e+003	1.561446e-001
2.318017e+003	1.561446e-001
2.321874e+003	1.561446e-001
2.325731e+003	1.564534e-001
2.329588e+003	1.567672e-001
2.333445e+003	1.567672e-001
2.337302e+003	1.567672e-001
2.341159e+003	1.567672e-001
2.345016e+003	1.567672e-001
2.348873e+003	1.567672e-001
2.352729e+003	1.562821e-001
2.356586e+003	1.541444e-001
2.360443e+003	1.521267e-001
2.364300e+003	1.502442e-001
2.368157e+003	1.499667e-001
2.372014e+003	1.499667e-001
2.375871e+003	1.499667e-001
2.379728e+003	1.505174e-001
2.383585e+003	1.505806e-001
2.387442e+003	1.505806e-001
2.391299e+003	1.505806e-001
2.395156e+003	1.505806e-001
2.399013e+003	1.505806e-001
2.402870e+003	1.516518e-001
2.406727e+003	1.518109e-001
2.410583e+003	1.528430e-001
2.414440e+003	1.530447e-001
2.418297e+003	1.535328e-001
2.422154e+003	1.546066e-001
2.426011e+003	1.549020e-001
2.429868e+003	1.549020e-001
2.433725e+003	1.549020e-001
2.437582e+003	1.549020e-001
2.441439e+003	1.541892e-001
2.445296e+003	1.536629e-001
2.449153e+003	1.542570e-001
2.453010e+003	1.549020e-001
2.456867e+003	1.553639e-001
2.460724e+003	1.561446e-001
2.464581e+003	1.561446e-001
2.468438e+003	1.564962e-001
2.472294e+003	1.580152e-001
2.476151e+003	1.580788e-001
2.480008e+003	1.592391e-001
2.483865e+003	1.592667e-001
2.487722e+003	1.592667e-001
2.491579e+003	1.597321e-001
2.495436e+003	1.598939e-001
2.499293e+003	1.598939e-001
2.503150e+003	1.598939e-001
2.507007e+003	1.598939e-001
2.510864e+003	1.598939e-001
2.514721e+003	1.598939e-001
2.518578e+003	1.600103e-001
2.522435e+003	1.611367e-001
2.526292e+003	1.611509e-001
2.530148e+003	1.611509e-001
2.534005e+003	1.611509e-001
2.537862e+003	1.618392e-001
2.541719e+003	1.629535e-001
2.545576e+003	1.636759e-001
2.549433e+003	1.636759e-001
2.553290e+003	1.637141e-001
2.557147e+003	1.642665e-001
2.561004e+003	1.643094e-001
2.564861e+003	1.651581e-001
2.568718e+003	1.655793e-001
2.572575e+003	1.655793e-001
2.576432e+003	1.659014e-001
2.580289e+003	1.670625e-001
2.584146e+003	1.686996e-001
2.588002e+003	1.687703e-001
2.591859e+003	1.700474e-001
2.595716e+003	1.713526e-001
2.599573e+003	1.726700e-001
2.603430e+003	1.744304e-001
2.607287e+003	1.765904e-001
2.611144e+003	1.782301e-001
2.615001e+003	1.803340e-001
2.618858e+003	1.814669e-001
2.622715e+003	1.817741e-001
2.626572e+003	1.820248e-001
2.630429e+003	1.830962e-001
2.634286e+003	1.830962e-001
2.638143e+003	1.839640e-001
2.642000e+003	1.847354e-001
2.645856e+003	1.850868e-001
2.649713e+003	1.852170e-001
2.653570e+003	1.862956e-001
2.657427e+003	1.864190e-001
2.661284e+003	1.864190e-001
2.665141e+003	1.868498e-001
2.668998e+003	1.877553e-001
2.672855e+003	1.877553e-001
2.676712e+003	1.882351e-001
2.680569e+003	1.884250e-001
2.684426e+003	1.888293e-001
2.688283e+003	1.900105e-001
2.692140e+003	1.921324e-001
2.695997e+003	1.929125e-001
2.699854e+003	1.952559e-001
2.703710e+003	1.989871e-001
2.707567e+003	2.027369e-001
2.711424e+003	2.065180e-001
2.715281e+003	2.095413e-001
2.719138e+003	2.122620e-001
2.722995e+003	2.151843e-001
2.726852e+003	2.195800e-001
2.730709e+003	2.204035e-001
2.734566e+003	2.217921e-001
2.738423e+003	2.247613e-001
2.742280e+003	2.286447e-001
2.746137e+003	2.301179e-001
2.749994e+003	2.324560e-001
2.753851e+003	2.355663e-001
2.757708e+003	2.378116e-001
2.761564e+003	2.415675e-001
2.765421e+003	2.449147e-001
2.769278e+003	2.485742e-001
2.773135e+003	2.554735e-001
2.776992e+003	2.640010e-001
2.780849e+003	2.713983e-001
2.784706e+003	2.778241e-001
2.788563e+003	2.869827e-001
2.792420e+003	2.958334e-001
2.796277e+003	3.023212e-001
2.800134e+003	3.055163e-001
2.803991e+003	3.093564e-001
2.807848e+003	3.231999e-001
2.811705e+003	3.422918e-001
2.815562e+003	3.611839e-001
2.819418e+003	3.810871e-001
2.823275e+003	4.123578e-001
2.827132e+003	4.575234e-001
2.830989e+003	5.236284e-001
2.834846e+003	6.535813e-001
2.838703e+003	7.957315e-001
2.842560e+003	8.856942e-001
2.846417e+003	9.058497e-001
2.850274e+003	9.069963e-001
2.854131e+003	8.996722e-001
2.857988e+003	8.147438e-001
2.861845e+003	7.674360e-001
2.865702e+003	7.516165e-001
2.869559e+003	7.482382e-001
2.873416e+003	7.494251e-001
2.877272e+003	7.551498e-001
2.881129e+003	7.689434e-001
2.884986e+003	8.201712e-001
2.888843e+003	8.893245e-001
2.892700e+003	9.737248e-001
2.896557e+003	1.075955e+000
2.900414e+003	1.164173e+000
2.904271e+003	1.222616e+000
2.908128e+003	1.247397e+000
2.911985e+003	1.251380e+000
2.915842e+003	1.230937e+000
2.919699e+003	1.216008e+000
2.923556e+003	1.166854e+000
2.927413e+003	1.068984e+000
2.931270e+003	1.016075e+000
2.935126e+003	9.419720e-001
2.938983e+003	8.304342e-001
2.942840e+003	7.445787e-001
2.946697e+003	6.766676e-001
2.950554e+003	6.338316e-001
2.954411e+003	5.745966e-001
2.958268e+003	5.207573e-001
2.962125e+003	4.856132e-001
2.965982e+003	4.367386e-001
2.969839e+003	3.807462e-001
2.973696e+003	3.141251e-001
2.977553e+003	2.884166e-001
2.981410e+003	2.820654e-001
2.985267e+003	2.726303e-001
2.989124e+003	2.669997e-001
2.992980e+003	2.644477e-001
2.996837e+003	2.619253e-001
3.000694e+003	2.600231e-001
3.004551e+003	2.590258e-001
3.008408e+003	2.588484e-001
3.012265e+003	2.588484e-001
3.016122e+003	2.588484e-001
3.019979e+003	2.588484e-001
3.023836e+003	2.588484e-001
3.027693e+003	2.588484e-001
3.031550e+003	2.588484e-001
3.035407e+003	2.588484e-001
3.039264e+003	2.596360e-001
3.043121e+003	2.604277e-001
3.046978e+003	2.604277e-001
3.050834e+003	2.617814e-001
3.054691e+003	2.642086e-001
3.058548e+003	2.648493e-001
3.062405e+003	2.654706e-001
3.066262e+003	2.664422e-001
3.070119e+003	2.683342e-001
3.073976e+003	2.707668e-001
3.077833e+003	2.741736e-001
3.081690e+003	2.777687e-001
3.085547e+003	2.817310e-001
3.089404e+003	2.860453e-001
3.093261e+003	2.905537e-001
3.097118e+003	2.956207e-001
3.100975e+003	2.995802e-001
3.104832e+003	3.006054e-001
3.108688e+003	3.019314e-001
3.112545e+003	3.034692e-001
3.116402e+003	3.105673e-001
3.120259e+003	3.187988e-001
3.124116e+003	3.289987e-001
3.127973e+003	3.401757e-001
3.131830e+003	3.524622e-001
3.135687e+003	3.651879e-001
3.139544e+003	3.780547e-001
3.143401e+003	3.915662e-001
3.147258e+003	4.067985e-001
3.151115e+003	4.263880e-001
3.154972e+003	4.452426e-001
3.158829e+003	4.634719e-001
3.162686e+003	4.950036e-001
3.166542e+003	5.297731e-001
3.170399e+003	5.598215e-001
3.174256e+003	5.822075e-001
3.178113e+003	5.840856e-001
3.181970e+003	5.817937e-001
3.185827e+003	5.753140e-001
3.189684e+003	5.620976e-001
3.193541e+003	5.462633e-001
3.197398e+003	5.269504e-001
3.201255e+003	5.083046e-001
3.205112e+003	4.953986e-001
3.208969e+003	4.804560e-001
3.212826e+003	4.613735e-001
3.216683e+003	4.401555e-001
3.220540e+003	4.169807e-001
3.224396e+003	4.008770e-001
3.228253e+003	3.878098e-001
3.232110e+003	3.763253e-001
3.235967e+003	3.647763e-001
3.239824e+003	3.453533e-001
3.243681e+003	3.298523e-001
3.247538e+003	3.303543e-001
3.251395e+003	3.310283e-001
3.255252e+003	3.320310e-001
3.259109e+003	3.335217e-001
3.262966e+003	3.355303e-001
3.266823e+003	3.366095e-001
3.270680e+003	3.371120e-001
3.274537e+003	3.429090e-001
3.278394e+003	3.505444e-001
3.282250e+003	3.588439e-001
3.286107e+003	3.672376e-001
3.289964e+003	3.727405e-001
3.293821e+003	3.782349e-001
3.297678e+003	3.854086e-001
3.301535e+003	3.918172e-001
3.305392e+003	3.940604e-001
3.309249e+003	3.961708e-001
3.313106e+003	3.978600e-001
3.316963e+003	4.025852e-001
3.320820e+003	4.141272e-001
3.324677e+003	4.268089e-001
3.328534e+003	4.414257e-001
3.332391e+003	4.570221e-001
3.336248e+003	4.739375e-001
3.340104e+003	4.918215e-001
3.343961e+003	5.107777e-001
3.347818e+003	5.360844e-001
3.351675e+003	5.673897e-001
3.355532e+003	5.972182e-001
3.359389e+003	6.257904e-001
3.363246e+003	6.592127e-001
3.367103e+003	6.963770e-001
3.370960e+003	7.134924e-001
3.374817e+003	7.157446e-001
3.378674e+003	7.154057e-001
3.382531e+003	7.131640e-001
3.386388e+003	7.060328e-001
3.390245e+003	6.952081e-001
3.394102e+003	6.648383e-001
3.397958e+003	6.186875e-001
3.401815e+003	5.587400e-001
3.405672e+003	4.864578e-001
3.409529e+003	4.349559e-001
3.413386e+003	4.048741e-001
3.417243e+003	3.662553e-001
3.421100e+003	3.171050e-001
3.424957e+003	2.798228e-001
3.428814e+003	2.607219e-001
3.432671e+003	2.447167e-001
3.436528e+003	2.349330e-001
3.440385e+003	2.257186e-001
3.444242e+003	2.181046e-001
3.448099e+003	2.109562e-001
3.451956e+003	2.059426e-001
3.455813e+003	2.009495e-001
3.459669e+003	1.960756e-001
3.463526e+003	1.912129e-001
3.467383e+003	1.898652e-001
3.471240e+003	1.885934e-001
3.475097e+003	1.881508e-001
3.478954e+003	1.878355e-001
3.482811e+003	1.877553e-001
3.486668e+003	1.877553e-001
3.490525e+003	1.877553e-001
3.494382e+003	1.877553e-001
3.498239e+003	1.877553e-001
3.502096e+003	1.877553e-001
3.505953e+003	1.877553e-001
3.509810e+003	1.877553e-001
3.513667e+003	1.877553e-001
3.517523e+003	1.877553e-001
3.521380e+003	1.877553e-001
3.525237e+003	1.877553e-001
3.529094e+003	1.877553e-001
3.532951e+003	1.879997e-001
3.536808e+003	1.883048e-001
3.540665e+003	1.887945e-001
3.544522e+003	1.894034e-001
3.548379e+003	1.900119e-001
3.552236e+003	1.906201e-001
3.556093e+003	1.912274e-001
3.559950e+003	1.918349e-001
3.563807e+003	1.924411e-001
3.567664e+003	1.927561e-001
3.571521e+003	1.930586e-001
3.575377e+003	1.931420e-001
3.579234e+003	1.931420e-001
3.583091e+003	1.929988e-001
3.586948e+003	1.926989e-001
3.590805e+003	1.923346e-001
3.594662e+003	1.917388e-001
3.598519e+003	1.911443e-001
3.602376e+003	1.911141e-001
3.606233e+003	1.911141e-001
3.610090e+003	1.907203e-001
3.613947e+003	1.901327e-001
3.617804e+003	1.897674e-001
3.621661e+003	1.897674e-001
3.625518e+003	1.897674e-001
3.629375e+003	1.897674e-001
3.633231e+003	1.897674e-001
3.637088e+003	1.897674e-001
3.640945e+003	1.897674e-001
3.644802e+003	1.900185e-001
3.648659e+003	1.905950e-001
3.652516e+003	1.911141e-001
3.656373e+003	1.911141e-001
3.660230e+003	1.911141e-001
3.664087e+003	1.915435e-001
3.667944e+003	1.921158e-001
3.671801e+003	1.924649e-001
3.675658e+003	1.924649e-001
3.679515e+003	1.924649e-001
3.683372e+003	1.924649e-001
3.687229e+003	1.924649e-001
3.691085e+003	1.921076e-001
3.694942e+003	1.915437e-001
3.698799e+003	1.911141e-001
3.702656e+003	1.911141e-001
3.706513e+003	1.911141e-001
3.710370e+003	1.915775e-001
3.714227e+003	1.921355e-001
3.718084e+003	1.924649e-001
3.721941e+003	1.924649e-001
3.725798e+003	1.924649e-001
3.729655e+003	1.924649e-001
3.733512e+003	1.924649e-001
3.737369e+003	1.926118e-001
3.741226e+003	1.928875e-001
3.745083e+003	1.931420e-001
3.748939e+003	1.931420e-001
3.752796e+003	1.931420e-001
3.756653e+003	1.934736e-001
3.760510e+003	1.940206e-001
3.764367e+003	1.945666e-001
3.768224e+003	1.951130e-001
3.772081e+003	1.956583e-001
3.775938e+003	1.963754e-001
3.779795e+003	1.971933e-001
3.783652e+003	1.980098e-001
3.787509e+003	1.988282e-001
3.791366e+003	1.996448e-001
3.795223e+003	1.999706e-001
3.799080e+003	1.999706e-001
3.802937e+003	1.999706e-001
3.806793e+003	1.999706e-001
3.810650e+003	1.999706e-001
3.814507e+003	2.002516e-001
3.818364e+003	2.007904e-001
3.822221e+003	2.013282e-001
3.826078e+003	2.013493e-001
3.829935e+003	2.013493e-001
3.833792e+003	2.013493e-001
3.837649e+003	2.013493e-001
3.841506e+003	2.013493e-001
3.845363e+003	2.013493e-001
3.849220e+003	2.013493e-001
3.853077e+003	2.013493e-001
3.856934e+003	2.013493e-001
3.860791e+003	2.013493e-001
3.864647e+003	2.013493e-001
3.868504e+003	2.013493e-001
3.872361e+003	2.013493e-001
3.876218e+003	2.013493e-001
3.880075e+003	2.013493e-001
3.883932e+003	2.013493e-001
3.887789e+003	2.013493e-001
3.891646e+003	2.013493e-001
3.895503e+003	2.013493e-001
3.899360e+003	2.013493e-001
3.903217e+003	2.013493e-001
3.907074e+003	2.013493e-001
3.910931e+003	2.013493e-001
3.914788e+003	2.013493e-001
3.918645e+003	2.013493e-001
3.922501e+003	2.013493e-001
3.926358e+003	2.013493e-001
3.930215e+003	2.013493e-001
3.934072e+003	2.013493e-001
3.937929e+003	2.013493e-001
3.941786e+003	2.013493e-001
3.945643e+003	2.014389e-001
3.949500e+003	2.019442e-001
3.953357e+003	2.024484e-001
3.957214e+003	2.027325e-001
3.961071e+003	2.027325e-001
3.964928e+003	2.027325e-001
3.968785e+003	2.032450e-001
3.972642e+003	2.039971e-001
3.976499e+003	2.047477e-001
3.980355e+003	2.052716e-001
3.984212e+003	2.057721e-001
3.988069e+003	2.062719e-001
3.991926e+003	2.067720e-001
3.995783e+003	2.072713e-001
3.999640e+003	2.078512e-001
4.003497e+003	2.086001e-001
